# Supplementary material for: Role for Rab10 in Methamphetamine-Induced Behavior
Source: PLoS One. 2015 Aug 20;10(8):e0136167. doi: 10.1371/journal.pone.0136167 (PMC4546301; doi:10.1371/journal.pone.0136167)
Supplement: S1 Table — (XLS) [file pone.0136167.s003.xls]

## Sheet: ReadMe
Supplemental proteomics results
Title: Role for Rab10 in Methamphetamine-Induced Behavior
Authors: Vanderwerf, Buck, Wilmarth, Sears, David, Morton, and Neve
Date: Spring 2015
SEQUEST search parameters:
Parameter	Setting
protein database	nr_20101209_rat_refseq_both.fasta (25,322 NCBI RefSeq rat forward sequences + 179 common contaminants concatenated with sequence-reversed decoys)
parent ion tolerance	2.5 Da average mass
fragment ion tolerance	1.0 Da monoisotopic mass
variable modifications	M+16, STY+80
static modifications	C+57
enzyme	trypsin, no cleavage at KP or RP
maximum missed cleavages	2
PAW pipeline:
Peptides passing score thresholds	Decoy peptides	Peptide FDR
647080	8033	0.0124
Proteins (2 fully-tryptic peptides per protein)	Decoy proteins	Protein FDR
1688	76	0.0471
Workbook Tabs:
Name	Description
ReadMe	This tab
MAIN_QUANTITATION	Main quantitative worksheet
protein_summary	Summary of confidently identified proteins
peptide_summary	Summary of confidently identified peptides with count columns for each sample
quant_prep	Used to identifiy protein groups and other contaminants
Qnorm_work	Quantitle normalization worksheet
CvsS_plot	Correlation plot of chronic versus saline spectral counts
AvsS_plot	Correlation plot of acute versus saline spectral counts
AvsC_plot	Correlation plot of acute versus chronic spectral counts
"
This table includes results from rats treated once with methamphetamine ("acute") or once daily for 11 days ("chronic") although only data from the acute group are discussed in the paper.
protein_summary tab column key (column headers also have cell comments that appear upon mouse rollover)
Row 3	Row 4	Description
	ProtGroup	arbitrary protein group number (cross references with peptide tabs); redundant proteins are explicitly listed and share the same integral group number
33	Counter	column of "ones" used to count visible rows in the sheet
	Accession	NCBI rat RefSeq accession (showing group memberships)
	Acc	NCBI rat RefSeq accession (simplified to single accession)
	UniProt_Link	Hyperlink to UniProt database
	NCBI_Link	Hyperlink to NCBI protein database
	XtraInfo	Lists number of additional proteins in redundant protein sets
	Coverage	protein sequence coverage of identified peptides (%)
	SeqLength	protein database sequence length
	MW	calculated protein molecular weight
	Description	NCBI rat RefSeq protein description
	CountsTot	Protein total spectral count across all samples
	UniqueTot	Protein total spectral count of unique peptides across all samples
	UniqFrac	ratio of UniqTot to CountsTot
Total	NEV731_S1_20091230	Total protein spectral count (shared plus unique) for respective sample
Total	NEV731_S2_20091222	Total protein spectral count (shared plus unique) for respective sample
Total	PKM801_repeat_S3_20100628	Total protein spectral count (shared plus unique) for respective sample
Total	PKM801_S4_20100528	Total protein spectral count (shared plus unique) for respective sample
Total	NEV731_C1_20091221	Total protein spectral count (shared plus unique) for respective sample
Total	NEV731_C2_20091228	Total protein spectral count (shared plus unique) for respective sample
Total	PKM801_C3_repeat_20100520	Total protein spectral count (shared plus unique) for respective sample
Total	PKM801_C4_20100519	Total protein spectral count (shared plus unique) for respective sample
Total	NEV731_A1_20091217	Total protein spectral count (shared plus unique) for respective sample
Total	NEV731_A2_20091229	Total protein spectral count (shared plus unique) for respective sample
Total	PKM801_A3_20100510	Total protein spectral count (shared plus unique) for respective sample
Total	PKM801_A4_20100506	Total protein spectral count (shared plus unique) for respective sample
Unique	NEV731_S1_20091230	Unique protein spectral count for respective sample
Unique	NEV731_S2_20091222	Unique protein spectral count for respective sample
Unique	PKM801_repeat_S3_20100628	Unique protein spectral count for respective sample
Unique	PKM801_S4_20100528	Unique protein spectral count for respective sample
Unique	NEV731_C1_20091221	Unique protein spectral count for respective sample
Unique	NEV731_C2_20091228	Unique protein spectral count for respective sample
Unique	PKM801_C3_repeat_20100520	Unique protein spectral count for respective sample
Unique	PKM801_C4_20100519	Unique protein spectral count for respective sample
Unique	NEV731_A1_20091217	Unique protein spectral count for respective sample
Unique	NEV731_A2_20091229	Unique protein spectral count for respective sample
Unique	PKM801_A3_20100510	Unique protein spectral count for respective sample
Unique	PKM801_A4_20100506	Unique protein spectral count for respective sample
Corrected	NEV731_S1_20091230	Corrected (shared peptide counts fractionally split based on relative unique totals) protein spectral count for respective sample
Corrected	NEV731_S2_20091222	Corrected (shared peptide counts fractionally split based on relative unique totals) protein spectral count for respective sample
Corrected	PKM801_repeat_S3_20100628	Corrected (shared peptide counts fractionally split based on relative unique totals) protein spectral count for respective sample
Corrected	PKM801_S4_20100528	Corrected (shared peptide counts fractionally split based on relative unique totals) protein spectral count for respective sample
Corrected	NEV731_C1_20091221	Corrected (shared peptide counts fractionally split based on relative unique totals) protein spectral count for respective sample
Corrected	NEV731_C2_20091228	Corrected (shared peptide counts fractionally split based on relative unique totals) protein spectral count for respective sample
Corrected	PKM801_C3_repeat_20100520	Corrected (shared peptide counts fractionally split based on relative unique totals) protein spectral count for respective sample
Corrected	PKM801_C4_20100519	Corrected (shared peptide counts fractionally split based on relative unique totals) protein spectral count for respective sample
Corrected	NEV731_A1_20091217	Corrected (shared peptide counts fractionally split based on relative unique totals) protein spectral count for respective sample
Corrected	NEV731_A2_20091229	Corrected (shared peptide counts fractionally split based on relative unique totals) protein spectral count for respective sample
Corrected	PKM801_A3_20100510	Corrected (shared peptide counts fractionally split based on relative unique totals) protein spectral count for respective sample
Corrected	PKM801_A4_20100506	Corrected (shared peptide counts fractionally split based on relative unique totals) protein spectral count for respective sample
33	Ave_SpC	Average corrected spectral counts across the 12 samples
	ExceedsMin	TRUE if average SpC exceeds count cutoff in cell AZ1, FALSE otherwise
	Missing	Count of samples with zero spectral count
	SlidingAve	Sliding window average SpC to correlate with missing data
Norm	S1	Quantile normalized, corrected, grouped, total protein spectral counts for respective sample
Norm	S2	Quantile normalized, corrected, grouped, total protein spectral counts for respective sample
Norm	S3	Quantile normalized, corrected, grouped, total protein spectral counts for respective sample
Norm	S4	Quantile normalized, corrected, grouped, total protein spectral counts for respective sample
Norm	C1	Quantile normalized, corrected, grouped, total protein spectral counts for respective sample
Norm	C2	Quantile normalized, corrected, grouped, total protein spectral counts for respective sample
Norm	C3	Quantile normalized, corrected, grouped, total protein spectral counts for respective sample
Norm	C4	Quantile normalized, corrected, grouped, total protein spectral counts for respective sample
Norm	A1	Quantile normalized, corrected, grouped, total protein spectral counts for respective sample
Norm	A2	Quantile normalized, corrected, grouped, total protein spectral counts for respective sample
Norm	A3	Quantile normalized, corrected, grouped, total protein spectral counts for respective sample
Norm	A4	Quantile normalized, corrected, grouped, total protein spectral counts for respective sample
	AveNorm	Average normalized spectral count across the 12 samples
C_to_S	AveS	Average normalized spectral count across the saline-treatment samples
C_to_S	AveC	Average normalized spectral count across the chronic-meth-treatment samples
C_to_S	log2(C/S)	Log, base 2, of C to S counts
C_to_S	Z-score	Sliding window Z-score transformation of spectral count ratios
C_to_S	MeetsZ	Significant Z-scores (from fit of Z-score distribution)
C_to_S	p-value	Two sample, non-paired, 2-tailed Student's t-test p-value
C_to_S	MeetsP	TRUE if p-value is less than value in cell at top of column, FALSE otherwise
C_to_S	Cand	"yes" if protein is significant in both Z-score and t-test, "no" otherwise
A_to_S	AveS	Average normalized spectral count across the saline-treatment samples
A_to_S	AveA	Average normalized spectral count across the acute-meth-treatment samples
A_to_S	log2(A/S)	Log, base 2, of A to S counts
A_to_S	Z-score	Sliding window Z-score transformation of spectral count ratios
A_to_S	MeetsZ	Significant Z-scores (from fit of Z-score distribution)
A_to_S	p-value	Two sample, non-paired, 2-tailed Student's t-test p-value
A_to_S	MeetsP	TRUE if p-value is less than value in cell at top of column, FALSE otherwise
A_to_S	Cand	"yes" if protein is significant in both Z-score and t-test, "no" otherwise (NOTE: sheet is set to show rows where this column is "yes")
A_to_C	AveC	Average normalized spectral count across the chronic-meth-treatment samples
A_to_C	AveA	Average normalized spectral count across the acute-meth-treatment samples
A_to_C	log2(A/C)	Log, base 2, of A to C counts
A_to_C	Z-score	Sliding window Z-score transformation of spectral count ratios
A_to_C	MeetsZ	Significant Z-scores (from fit of Z-score distribution)
A_to_C	p-value	Two sample, non-paired, 2-tailed Student's t-test p-value
A_to_C	MeetsP	TRUE if p-value is less than value in cell at top of column, FALSE otherwise
A_to_C	Cand	"yes" if protein is significant in both Z-score and t-test, "no" otherwise
33	OtherLoci	List of all accessions having any peptides in common with respective protein
protein_summary tab column key
Row 2	Row 3	Description
	ProtGroup	arbitrary protein group number (cross references with peptide tabs); redundant proteins are explicitly listed and share the same integral group number
1879	Counter	column of "ones" used to count visible rows in the sheet
	Accession	NCBI rat RefSeq accession
	Link	hyperlink to NCBI database
	Filter	text column to denote contaminants, decoys, and additional redundant protein rows
	Coverage	protein sequence coverage of identified peptides (%)
	SeqLength	protein database sequence length
	MW	calculated protein molecular weight
	Description	NCBI rat RefSeq protein description
	CountsTot	Protein total spectral count across all samples
	UniqueTot	Protein total spectral count of unique peptides across all samples
	UniqFrac	ratio of UniqTot to CountsTot
Total	NEV731_A1_20091217	Total protein spectral count (shared plus unique) for respective sample
Total	NEV731_A2_20091229	Total protein spectral count (shared plus unique) for respective sample
Total	NEV731_C1_20091221	Total protein spectral count (shared plus unique) for respective sample
Total	NEV731_C2_20091228	Total protein spectral count (shared plus unique) for respective sample
Total	NEV731_S1_20091230	Total protein spectral count (shared plus unique) for respective sample
Total	NEV731_S2_20091222	Total protein spectral count (shared plus unique) for respective sample
Total	PKM801_A3_20100510	Total protein spectral count (shared plus unique) for respective sample
Total	PKM801_A4_20100506	Total protein spectral count (shared plus unique) for respective sample
Total	PKM801_C3_repeat_20100520	Total protein spectral count (shared plus unique) for respective sample
Total	PKM801_C4_20100519	Total protein spectral count (shared plus unique) for respective sample
Total	PKM801_S4_20100528	Total protein spectral count (shared plus unique) for respective sample
Total	PKM801_repeat_S3_20100628	Total protein spectral count (shared plus unique) for respective sample
Unique	NEV731_A1_20091217	Unique protein spectral count for respective sample
Unique	NEV731_A2_20091229	Unique protein spectral count for respective sample
Unique	NEV731_C1_20091221	Unique protein spectral count for respective sample
Unique	NEV731_C2_20091228	Unique protein spectral count for respective sample
Unique	NEV731_S1_20091230	Unique protein spectral count for respective sample
Unique	NEV731_S2_20091222	Unique protein spectral count for respective sample
Unique	PKM801_A3_20100510	Unique protein spectral count for respective sample
Unique	PKM801_A4_20100506	Unique protein spectral count for respective sample
Unique	PKM801_C3_repeat_20100520	Unique protein spectral count for respective sample
Unique	PKM801_C4_20100519	Unique protein spectral count for respective sample
Unique	PKM801_S4_20100528	Unique protein spectral count for respective sample
Unique	PKM801_repeat_S3_20100628	Unique protein spectral count for respective sample
Corrected	NEV731_A1_20091217	Corrected (shared peptide counts fractionally split based on relative unique totals) protein spectral count for respective sample
Corrected	NEV731_A2_20091229	Corrected (shared peptide counts fractionally split based on relative unique totals) protein spectral count for respective sample
Corrected	NEV731_C1_20091221	Corrected (shared peptide counts fractionally split based on relative unique totals) protein spectral count for respective sample
Corrected	NEV731_C2_20091228	Corrected (shared peptide counts fractionally split based on relative unique totals) protein spectral count for respective sample
Corrected	NEV731_S1_20091230	Corrected (shared peptide counts fractionally split based on relative unique totals) protein spectral count for respective sample
Corrected	NEV731_S2_20091222	Corrected (shared peptide counts fractionally split based on relative unique totals) protein spectral count for respective sample
Corrected	PKM801_A3_20100510	Corrected (shared peptide counts fractionally split based on relative unique totals) protein spectral count for respective sample
Corrected	PKM801_A4_20100506	Corrected (shared peptide counts fractionally split based on relative unique totals) protein spectral count for respective sample
Corrected	PKM801_C3_repeat_20100520	Corrected (shared peptide counts fractionally split based on relative unique totals) protein spectral count for respective sample
Corrected	PKM801_C4_20100519	Corrected (shared peptide counts fractionally split based on relative unique totals) protein spectral count for respective sample
Corrected	PKM801_S4_20100528	Corrected (shared peptide counts fractionally split based on relative unique totals) protein spectral count for respective sample
Corrected	PKM801_repeat_S3_20100628	Corrected (shared peptide counts fractionally split based on relative unique totals) protein spectral count for respective sample
	OtherLoci	List of all accessions having any peptides in common with respective protein
peptide_summary tab column key
Row 1	Description
ProtGroup	arbitrary integral protein group number (cross references with protein and peptide tabs)
Accession	NCBI rat RefSeq accession (first protein accession used for redundant protein groups)
Sequence	identified peptide amino acid sequence (with bounding residues; * denotes oxidation of preceeding residue; # denotes phosphorylation of preceeding residue)
Begin	beginning peptide residue number in protein sequence
End	ending peptide residue number in protein sequence
Unique	TRUE if peptide maps to a single protein sequence, FALSE otherwise
NTT	number of tryptic termini (2 is fully tryptic, 1 is semi tryptic)
Z	peptide charge state
TotCount	Grand total spectral count across all samples
NEV731_A1_20091217	Total spectral count per respective sample
NEV731_A2_20091229	Total spectral count per respective sample
NEV731_C1_20091221	Total spectral count per respective sample
NEV731_C2_20091228	Total spectral count per respective sample
NEV731_S1_20091230	Total spectral count per respective sample
NEV731_S2_20091222	Total spectral count per respective sample
PKM801_A3_20100510	Total spectral count per respective sample
PKM801_A4_20100506	Total spectral count per respective sample
PKM801_C3_repeat_20100520	Total spectral count per respective sample
PKM801_C4_20100519	Total spectral count per respective sample
PKM801_S4_20100528	Total spectral count per respective sample
PKM801_repeat_S3_20100628	Total spectral count per respective sample
OtherLoci	list of all proteins peptide maps to (blank if unique)
prepared by Phil Wilmarth, OHSU, 3/23/2015

## Sheet: MAIN_QUANTITATION
Main Quantitation Work Sheet
	23													Total	Total	Total	Total	Total	Total	Total	Total	Total	Total	Total	Total	Unique	Unique	Unique	Unique	Unique	Unique	Unique	Unique	Unique	Unique	Unique	Unique	Corrected	Corrected	Corrected	Corrected	Corrected	Corrected	Corrected	Corrected	Corrected	Corrected	Corrected	Corrected
ProtGroup	Counter	Accession	Acc	UniProt_Link	NCBI_Link	XtraInfo	Coverage	SeqLength	MW	Description	CountsTot	UniqueTot	UniqFrac	NEV731_S1_20091230	NEV731_S2_20091222	PKM801_repeat_S3_20100628	PKM801_S4_20100528	NEV731_C1_20091221	NEV731_C2_20091228	PKM801_C3_repeat_20100520	PKM801_C4_20100519	NEV731_A1_20091217	NEV731_A2_20091229	PKM801_A3_20100510	PKM801_A4_20100506	NEV731_S1_20091230	NEV731_S2_20091222	PKM801_repeat_S3_20100628	PKM801_S4_20100528	NEV731_C1_20091221	NEV731_C2_20091228	PKM801_C3_repeat_20100520	PKM801_C4_20100519	NEV731_A1_20091217	NEV731_A2_20091229	PKM801_A3_20100510	PKM801_A4_20100506	NEV731_S1_20091230	NEV731_S2_20091222	PKM801_repeat_S3_20100628	PKM801_S4_20100528	NEV731_C1_20091221	NEV731_C2_20091228	PKM801_C3_repeat_20100520	PKM801_C4_20100519	NEV731_A1_20091217	NEV731_A2_20091229	PKM801_A3_20100510	PKM801_A4_20100506
1392.15	1	ref|NP_543158.1; plus 6 others	NP_543158	NP_543158	NP_543158					tubulin beta Group																												1004	605.001	1438	1401	926.999	482.001	930	1469	790	517	1483	1496
161.101	1	ref|NP_001007005.1; plus 5 more	NP_001007005	NP_001007005	NP_001007005					tubulin alpha Group																												515	326	851	736	520	291	631	816	436	304	709	782.001
1479	1	ref|NP_741984.2	NP_741984	NP_741984	NP_741984		76.7	2472	284596	spectrin alpha chain, brain [Rattus norvegicus].	5595	5573	0.996	423	398	463	410	471	500	261	488	614	546	467	554	421	396	462	409	468	499	260	487	612	542	466	551	423	398	463	410	470.994	500	261	488	614	546	467	554
703	1	ref|NP_036638.1	NP_036638	NP_036638	NP_036638		61.7	1013	111737	sodium/potassium-transporting ATPase subunit alpha-3 [Rattus norvegicus].	6689	3910	0.585	526	353	674	691	570	394	527	695	550	418	617	674	295	198	407	403	337	219	302	405	331	237	369	407	414.351	284.3	551.643	567.632	464.877	320.339	418.012	561.944	459.407	338.849	503.674	553.701
759	1	ref|NP_036941.1	NP_036941	NP_036941	NP_036941		82.6	420	47269	2',3'-cyclic-nucleotide 3'-phosphodiesterase [Rattus norvegicus].	5434	5434	1	542	349	564	666	434	233	468	497	391	253	538	499	542	349	564	666	434	233	468	497	391	253	538	499	542	349	564	666	434	233	468	497	391	253	538	499
913	1	ref|NP_059023.1	NP_059023	NP_059023	NP_059023		72.6	354	40070	guanine nucleotide-binding protein G(o) subunit alpha [Rattus norvegicus].	3940	3168	0.804	297	199	402	422	312	203	341	404	319	212	391	438	241	152	328	336	247	159	265	328	256	165	322	369	277.77	186.699	381.072	395.299	290.587	192.835	314.887	383.133	300.476	199.674	370.627	418.896
1157	1	ref|NP_113709.1	NP_113709	NP_113709	NP_113709		59.9	858	94659	neural cell adhesion molecule 1 precursor [Rattus norvegicus].	2867	2867	1	247	140	247	322	270	149	290	285	190	178	275	274	247	140	247	322	270	149	290	285	190	178	275	274	247	140	247	322	270	149	290	285	190	178	275	274
701	1	ref|NP_036636.1	NP_036636	NP_036636	NP_036636		56.7	1023	113055	sodium/potassium-transporting ATPase subunit alpha-1 precursor [Rattus norvegicus].	4603	2195	0.477	382	262	420	478	378	281	373	474	363	303	423	466	181	135	190	231	175	130	177	220	172	153	205	226	241.764	179.257	246.725	307.681	231.081	179.801	234.399	292.143	228.927	203.458	268.397	297.664
258	1	ref|NP_001013148.1	NP_001013148	NP_001013148	NP_001013148		64.6	2358	273587	spectrin beta chain, brain 1 [Rattus norvegicus].	2876	2702	0.939	196	207	215	201	248	254	157	216	353	294	244	291	187	194	201	189	234	235	145	200	336	276	228	277	193.841	203.663	210.571	196.848	244.812	248.781	154.613	210.738	348.284	286.967	240.242	286.995
613	1	ref|NP_001120921.1	NP_001120921	NP_001120921	NP_001120921	plus 2	70.7	375	41794	actin, cytoplasmic 2 [Rattus norvegicus].	3310	1572	0.475	263	131	451	303	224	104	239	390	179	126	451	449	121	49	211	145	105	35	114	196	75	45	240	236	247.945	117.913	409.606	277.459	209.706	85.623	222.501	357.889	164.055	115.995	411.189	416.224
345	1	ref|NP_001028852.2	NP_001028852	NP_001028852	NP_001028852		48	421	47400	synaptotagmin-1 [Rattus norvegicus].	2748	2046	0.745	208	155	260	300	253	146	280	258	174	144	284	286	161	122	191	220	189	115	206	185	128	117	202	210	206.995	153.976	257.282	295.103	250.864	145.227	277.425	253.788	172.185	142.732	280.312	281.544
318.319	1	ref|NP_001020462.1; plus 2 more	NP_001020462	NP_001020462	NP_001020462					myelin basic protein Group																												265.999	153	491	265	195	118	271	243	125	134	256	238
422	1	ref|NP_001099187.1	NP_001099187	NP_001099187	NP_001099187		74.5	572	62279	dihydropyrimidinase-related protein 2 [Rattus norvegicus].	2467	2116	0.858	222	138	259	289	169	105	187	251	178	102	291	276	189	119	219	250	144	95	172	213	159	87	242	227	221.182	137.577	256.029	286.74	168.46	104.927	186.435	248.715	177.482	101.875	288.538	273.025
1355	1	ref|NP_476459.1	NP_476459	NP_476459	NP_476459		63.8	1021	113496	contactin-1 precursor [Rattus norvegicus].	2239	2239	1	195	111	192	245	224	109	198	219	147	115	240	244	195	111	192	245	224	109	198	219	147	115	240	244	195	111	192	245	224	109	198	219	147	115	240	244
881	1	ref|NP_058911.2	NP_058911	NP_058911	NP_058911		31.8	573	62121	excitatory amino acid transporter 2 isoform a [Rattus norvegicus].	2166	2166	1	166	60	292	200	176	72	282	242	143	66	247	220	166	60	292	200	176	72	282	242	143	66	247	220	166	60	292	200	176	72	282	242	143	66	247	220
1104	1	ref|NP_112252.1	NP_112252	NP_112252	NP_112252		31.8	277	30078	myelin proteolipid protein [Rattus norvegicus].	2132	2132	1	192	85	412	217	146	71	294	184	89	53	225	164	192	85	412	217	146	71	294	184	89	53	225	164	192	85	412	217	146	71	294	184	89	53	225	164
702	1	ref|NP_036637.1	NP_036637	NP_036637	NP_036637		60.2	1020	112218	sodium/potassium-transporting ATPase subunit alpha-2 precursor [Rattus norvegicus].	4246	1456	0.343	361	211	463	404	371	234	372	455	320	249	391	415	130	57	194	119	136	57	141	167	96	67	144	148	182.885	81.799	264.497	167.355	188.82	84.265	197.825	231.838	135.2	96.097	196.79	202.317
696	1	ref|NP_036627.1	NP_036627	NP_036627	NP_036627		87.9	364	39353	fructose-bisphosphate aldolase A [Rattus norvegicus].	2137	1860	0.87	239	98	201	238	220	56	219	184	196	72	209	205	203	88	168	212	196	53	186	160	167	66	184	177	231.436	96.381	192.21	231.546	214.667	55.373	211.259	176.991	190.127	70.889	202.182	197.229
811	1	ref|NP_037245.2	NP_037245	NP_037245	NP_037245		63.2	304	35203	sodium/potassium-transporting ATPase subunit beta-1 [Rattus norvegicus].	1992	1992	1	151	106	194	235	175	81	179	213	113	91	241	213	151	106	194	235	175	81	179	213	113	91	241	213	151	106	194	235	175	81	179	213	113	91	241	213
1084	1	ref|NP_077327.1	NP_077327	NP_077327	NP_077327		62.2	646	70872	heat shock cognate 71 kDa protein [Rattus norvegicus].	2045	1156	0.565	138	105	212	238	140	79	138	259	123	96	253	264	69	60	131	133	75	38	68	148	66	48	155	165	132.8	103.06	207.508	229.867	134.678	76.836	132.705	252.729	118.92	91.364	247.078	258.062
741	1	ref|NP_036832.1	NP_036832	NP_036832	NP_036832		62.8	288	33246	syntaxin-1B [Rattus norvegicus].	2032	1811	0.891	158	105	228	244	182	97	161	191	124	129	208	205	140	95	204	221	164	90	140	166	116	116	182	177	150.678	101.835	217.562	234.627	175.224	94.345	152.895	180.821	120.759	123.773	197.167	194.149
796	1	ref|NP_037170.1	NP_037170	NP_037170	NP_037170		77.8	594	67570	syntaxin-binding protein 1 [Rattus norvegicus].	1903	1903	1	147	70	186	192	160	90	171	216	134	89	205	243	147	70	186	192	160	90	171	216	134	89	205	243	147	70	186	192	160	90	171	216	134	89	205	243
709	1	ref|NP_036661.2	NP_036661	NP_036661	NP_036661		69.3	381	42713	creatine kinase B-type [Rattus norvegicus].	1889	1863	0.986	160	90	223	201	116	67	176	209	121	77	223	226	157	90	218	201	112	67	172	204	119	77	221	225	159.804	90	222.16	201	115.584	67	175.528	208.416	120.935	77	222.849	225.922
1103	1	ref|NP_112249.2	NP_112249	NP_112249	NP_112249		84.1	340	37378	guanine nucleotide-binding protein G(I)/G(S)/G(T) subunit beta-1 [Rattus norvegicus].	2341	1283	0.548	199	56	287	259	172	62	194	238	167	50	353	304	112	23	162	138	94	32	112	127	94	22	199	168	164.948	48.3	230.016	214.192	143.961	54.326	155.212	188.585	140.321	39.561	292.312	250.092
1105	1	ref|NP_112253.1	NP_112253	NP_112253	NP_112253		82	206	23316	synaptosomal-associated protein 25 [Rattus norvegicus].	1853	1811	0.977	158	93	233	189	158	95	92	193	103	120	226	193	156	92	225	183	155	92	92	188	102	117	221	188	158	93	232.86	189	158	95	92	193	103	120	226	193
928.355	1	ref|NP_062006.1; plus 2 more	NP_062006	NP_062006	NP_062006					synapsin Group																												130	51	243	235	171	38	164.001	226	123	62	212	266
774	1	ref|NP_037052.1	NP_037052	NP_037052	NP_037052		64.2	478	54116	calcium/calmodulin-dependent protein kinase type II subunit alpha [Rattus norvegicus].	1837	1170	0.637	142	72	230	181	147	86	143	236	104	91	201	204	87	46	145	120	90	48	93	157	60	49	136	139	139.796	70.39	224.516	178.318	144.255	83.991	139.776	229.902	100.952	89.029	196.92	197.619
1248	1	ref|NP_445763.1	NP_445763	NP_445763	NP_445763		46.9	1176	129511	plasma membrane calcium-transporting ATPase 1 [Rattus norvegicus].	2094	946	0.452	174	103	162	216	177	106	177	226	187	138	196	232	78	45	65	95	74	50	83	98	78	61	97	122	135.478	78.736	114.476	160.804	127.567	82.723	140.409	169.574	145.585	106.133	156.024	184.714
991	1	ref|NP_068516.1	NP_068516	NP_068516	NP_068516		66.5	744	82653	vesicle-fusing ATPase [Rattus norvegicus].	1549	1549	1	130	73	138	164	122	70	128	188	108	77	171	180	130	73	138	164	122	70	128	188	108	77	171	180	130	73	138	164	122	70	128	188	108	77	171	180
1569	1	ref|XP_001065101.1	XP_001065101	XP_001065101	XP_001065101	plus 1	56.8	333	35784	PREDICTED: glyceraldehyde-3-phosphate dehydrogenase-like [Rattus norvegicus].	1590	117	0.074	118	63	179	193	118	58	149	181	102	67	181	181	9	2	16	19	8	0	23	11	4	2	10	13	118	63	179	193	109	14.1	148.083	181	102	67	181	176.571
959	1	ref|NP_062172.1	NP_062172	NP_062172	NP_062172		60.7	1675	191600	clathrin heavy chain 1 [Rattus norvegicus].	1364	1364	1	80	44	132	124	111	61	111	181	110	76	176	158	80	44	132	124	111	61	111	181	110	76	176	158	80	44	132	124	111	61	111	181	110	76	176	158
1247	1	ref|NP_445749.1	NP_445749	NP_445749	NP_445749		74	531	57819	pyruvate kinase isozymes M1/M2 [Rattus norvegicus].	1336	177	0.132	125	67	115	136	104	46	104	163	121	64	124	167	19	14	14	14	15	8	15	21	20	12	9	16	125	67	115	136	104	46	104	163	121	64	124	167
1306	1	ref|NP_446240.2	NP_446240	NP_446240	NP_446240	plus 1	68.8	288	33068	syntaxin-1A [Rattus norvegicus].	1425	1204	0.845	114	54	181	175	117	62	109	139	87	91	156	140	96	44	157	152	99	55	88	114	79	78	130	112	103.322	47.165	167.438	161.373	105.776	57.655	96.105	124.179	82.241	83.227	140.833	122.851
1143	1	ref|NP_112413.2	NP_112413	NP_112413	NP_112413		65.7	338	35685	malate dehydrogenase, mitochondrial precursor [Rattus norvegicus].	1319	1319	1	124	41	183	145	118	33	175	118	85	44	133	120	124	41	183	145	118	33	175	118	85	44	133	120	124	41	183	145	118	33	175	118	85	44	133	120
935	1	ref|NP_062040.1	NP_062040	NP_062040	NP_062040		52.3	2388	270937	spectrin beta chain, brain 2 [Rattus norvegicus].	1274	1098	0.862	68	80	107	112	83	108	48	116	146	195	86	125	59	67	93	100	69	89	36	98	129	177	70	111	61.159	70.337	97.429	104.152	72.188	94.219	38.387	105.242	133.716	184.033	73.758	115.005
1165	1	ref|NP_113792.2	NP_113792	NP_113792	NP_113792		46.1	838	96257	V-type proton ATPase 116 kDa subunit a isoform 1 [Rattus norvegicus].	1218	1203	0.988	79	56	120	152	101	52	144	127	61	63	123	140	79	56	120	148	101	52	138	125	61	63	121	139	79	56	120	151.973	101	52	143.957	127	61	63	123	140
189	1	ref|NP_001008802.2	NP_001008802	NP_001008802	NP_001008802	contam?	13.3	625	64758	keratin, type II cytoskeletal 1 [Rattus norvegicus].	2969	635	0.214	211	337	204	110	218	317	298	171	297	331	132	343	47	75	20	18	41	63	75	36	69	82	25	84	75.288	123.14	35.021	29.906	68.563	99.904	124.785	57.606	108.492	132.905	39.303	138.747
1123	1	ref|NP_112299.1	NP_112299	NP_112299	NP_112299		81.5	340	37332	guanine nucleotide-binding protein G(I)/G(S)/G(T) subunit beta-2 [Rattus norvegicus].	1937	887	0.458	160	40	263	204	131	41	181	216	129	41	285	246	71	7	136	82	55	11	101	107	57	13	134	113	107.497	14.7	195.631	129.655	84.205	18.674	138.498	157.705	85.588	23.74	196.806	167.683
1064	1	ref|NP_075581.1	NP_075581	NP_075581	NP_075581		65.1	553	59755	ATP synthase subunit alpha, mitochondrial precursor [Rattus norvegicus].	1189	1189	1	88	43	210	98	101	40	180	124	22	33	137	113	88	43	210	98	101	40	180	124	22	33	137	113	88	43	210	98	101	40	180	124	22	33	137	113
875	1	ref|NP_058891.1	NP_058891	NP_058891	NP_058891		85.8	226	23604	neuromodulin [Rattus norvegicus].	1021	1021	1	85	73	114	108	77	79	79	70	73	78	102	83	85	73	114	108	77	79	79	70	73	78	102	83	85	73	114	108	77	79	79	70	73	78	102	83
713	1	ref|NP_036686.2	NP_036686	NP_036686	NP_036686	plus 1	74.4	434	47129	alpha-enolase isoform 1 [Rattus norvegicus].	1267	886	0.699	142	62	131	136	107	46	98	124	107	35	139	140	100	42	88	103	75	28	65	87	75	22	98	103	127.625	55.818	114.208	126.451	95.201	39.721	84.607	108.492	95.95	28.5	127.124	128.197
926	1	ref|NP_062001.1	NP_062001	NP_062001	NP_062001		66.9	505	56116	alpha-internexin [Rattus norvegicus].	1135	1034	0.911	47	52	155	117	61	66	79	118	55	106	160	119	46	48	138	104	57	60	75	105	50	95	146	110	46.742	51	147.325	112.51	59.729	63.963	77.586	112.151	53.72	101.957	154.258	114.907
1081	1	ref|NP_077070.2	NP_077070	NP_077070	NP_077070		80.5	673	75757	annexin A6 [Rattus norvegicus].	1070	1070	1	93	53	65	130	68	65	114	107	57	55	128	135	93	53	65	130	68	65	114	107	57	55	128	135	93	53	65	130	68	65	114	107	57	55	128	135
705	1	ref|NP_036640.1	NP_036640	NP_036640	NP_036640		47.2	1198	132617	plasma membrane calcium-transporting ATPase 2 [Rattus norvegicus].	1524	766	0.503	115	75	124	167	140	77	118	172	135	98	134	169	53	37	62	86	71	35	69	90	64	48	60	91	74.364	51.824	86.461	118.542	99.199	50.794	87.513	123.297	92.841	66.782	84.803	119.329
1374	1	ref|NP_476561.1	NP_476561	NP_476561	NP_476561		74.6	511	56552	V-type proton ATPase subunit B, brain isoform [Rattus norvegicus].	1181	819	0.693	77	30	143	86	75	20	86	185	54	26	203	196	54	21	94	62	48	17	66	130	37	23	135	132	77	30	143	86	75	20	86	185	54	26	203	195.045
183	1	ref|NP_001008369.1	NP_001008369	NP_001008369	NP_001008369		75.4	350	39320	NAD-dependent deacetylase sirtuin-2 [Rattus norvegicus].	993	993	1	111	51	112	124	86	36	114	84	65	43	84	83	111	51	112	124	86	36	114	84	65	43	84	83	111	51	112	124	86	36	114	84	65	43	84	83
795	1	ref|NP_037150.2	NP_037150	NP_037150	NP_037150		75.9	220	24971	ras-related protein Rab-3A [Rattus norvegicus].	1266	469	0.37	98	39	142	154	110	43	126	145	74	41	162	132	35	11	55	57	40	13	41	56	24	15	69	53	81.407	31.619	112.785	124.839	92.791	36.333	92.568	117.367	64.527	35.077	129.451	109.128
1461	1	ref|NP_647541.1	NP_647541	NP_647541	NP_647541		82.7	434	47142	gamma-enolase [Rattus norvegicus].	1173	838	0.714	128	42	141	108	106	33	103	140	96	35	128	113	92	24	104	79	79	15	75	108	64	22	96	80	112.375	31.182	126.792	95.549	94.799	21.279	91.393	127.508	83.05	28.5	115.876	97.803
1054	1	ref|NP_075211.2	NP_075211	NP_075211	NP_075211		90.8	249	26850	triosephosphate isomerase [Rattus norvegicus].	1027	238	0.232	94	20	118	114	100	21	123	109	70	27	130	101	19	4	30	23	25	1	35	25	19	3	31	23	94	20	118	110.208	100	21	123	109	70	27	130	101
1051	1	ref|NP_074041.1	NP_074041	NP_074041	NP_074041		53.2	859	97303	dipeptidyl aminopeptidase-like protein 6 [Rattus norvegicus].	936	860	0.919	81	43	84	116	73	46	108	83	58	53	92	99	69	38	77	109	66	40	100	78	53	47	87	96	78.976	42.043	82.39	113.955	71.372	44.528	106.25	81.25	57.015	51.7	90.85	98.268
651.652	1	ref|NP_001153786.1; plus 2 more	NP_001153786	NP_001153786	NP_001153786					neurofascin Group																												94	45	64	87	116	38	67	68	67	56	83	79
1385	1	ref|NP_542420.1	NP_542420	NP_542420	NP_542420		56.5	851	95928	dynamin-1 [Rattus norvegicus].	976	755	0.774	64	35	114	102	67	30	80	138	61	41	111	133	48	25	91	80	48	21	64	104	49	32	94	99	63.4	35	113.654	101.512	66.32	30	79.545	136.413	60.76	41	110.739	130.901
541	1	ref|NP_001101788.1	NP_001101788	NP_001101788	NP_001101788		82.3	617	68266	V-type proton ATPase catalytic subunit A [Rattus norvegicus].	1047	1047	1	48	12	151	66	47	18	59	176	36	20	197	217	48	12	151	66	47	18	59	176	36	20	197	217	48	12	151	66	47	18	59	176	36	20	197	217
737	1	ref|NP_036805.1	NP_036805	NP_036805	NP_036805		37.9	161	18173	thy-1 membrane glycoprotein preproprotein [Rattus norvegicus].	912	912	1	71	30	116	118	88	27	132	94	49	21	99	67	71	30	116	118	88	27	132	94	49	21	99	67	71	30	116	118	88	27	132	94	49	21	99	67
743	1	ref|NP_036845.3	NP_036845	NP_036845	NP_036845		50.4	673	76830	protein kinase C beta type isoform 1 [Rattus norvegicus].	885	705	0.797	63	44	83	90	80	46	81	77	78	63	87	93	54	38	66	68	64	44	61	56	66	55	64	69	60.565	43.846	78.682	84.659	75.696	45.678	74.697	71.675	76.541	62.147	79.856	85.231
223	1	ref|NP_001011927.1	NP_001011927	NP_001011927	NP_001011927		62.7	351	40302	V-type proton ATPase subunit d 1 [Rattus norvegicus].	856	856	1	69	43	86	92	81	35	117	71	47	41	98	76	69	43	86	92	81	35	117	71	47	41	98	76	69	43	86	92	81	35	117	71	47	41	98	76
793	1	ref|NP_037148.2	NP_037148	NP_037148	NP_037148		43.2	509	55657	tyrosine-protein phosphatase non-receptor type substrate 1 [Rattus norvegicus].	788	788	1	65	44	65	91	69	48	63	69	56	53	88	77	65	44	65	91	69	48	63	69	56	53	88	77	65	44	65	91	69	48	63	69	56	53	88	77
886	1	ref|NP_058938.1	NP_058938	NP_058938	NP_058938		48.2	338	37325	limbic system-associated membrane protein precursor [Rattus norvegicus].	751	751	1	68	55	61	75	73	55	68	51	59	58	74	54	68	55	61	75	73	55	68	51	59	58	74	54	68	55	61	75	73	55	68	51	59	58	74	54
792	1	ref|NP_037143.2	NP_037143	NP_037143	NP_037143		78	245	27772	14-3-3 protein zeta/delta [Rattus norvegicus].	944	727	0.77	99	46	120	101	82	32	96	97	68	35	98	70	74	33	93	75	65	26	73	75	53	24	77	59	85.709	39.81	103.726	85.244	73.066	30	81.944	83.321	60.571	29.28	85.092	64.094
975	1	ref|NP_062253.1	NP_062253	NP_062253	NP_062253		46.1	393	43933	neuroplastin [Rattus norvegicus].	783	783	1	72	46	79	89	73	40	69	63	50	41	88	73	72	46	79	89	73	40	69	63	50	41	88	73	72	46	79	89	73	40	69	63	50	41	88	73
1236	1	ref|NP_150237.1	NP_150237	NP_150237	NP_150237		84.4	147	15980	hemoglobin subunit beta-1 [Rattus norvegicus].	826	388	0.47	63	37	80	60	72	52	111	81	49	58	98	65	27	11	46	29	35	22	43	39	16	23	57	40	59.287	34.763	75.913	58.785	68.904	49.5	105.454	77.052	42.986	55.132	94.556	60.769
1121	1	ref|NP_112297.1	NP_112297	NP_112297	NP_112297		73.8	355	40500	guanine nucleotide-binding protein G(i) subunit alpha-2 [Rattus norvegicus].	1579	604	0.383	129	68	169	186	132	69	161	156	128	77	152	152	56	16	65	69	53	19	64	60	48	26	63	65	73.9	21.304	93.429	97.964	69.491	26.332	89.67	81.616	65.836	33.94	83.488	83.431
954	1	ref|NP_062156.1	NP_062156	NP_062156	NP_062156		49.1	527	58073	4F2 cell-surface antigen heavy chain [Rattus norvegicus].	807	807	1	75	34	84	84	76	26	89	94	46	42	79	78	75	34	84	84	76	26	89	94	46	42	79	78	75	34	84	84	76	26	89	94	46	42	79	78
773	1	ref|NP_037051.2	NP_037051	NP_037051	NP_037051		47.4	1091	123469	voltage-dependent calcium channel subunit alpha-2/delta-1 isoform 1 [Rattus norvegicus].	795	782	0.984	72	33	71	81	92	31	88	67	47	40	84	89	71	32	71	80	91	31	86	66	47	39	83	85	71.877	32.865	71	80.851	91.858	31	87.737	66.815	47	39.796	83.856	88.434
603	1	ref|NP_001107212.1	NP_001107212	NP_001107212	NP_001107212		67.7	437	50680	septin-7 isoform b [Rattus norvegicus].	887	693	0.781	65	42	94	93	74	23	78	98	53	36	115	116	47	33	73	71	57	16	57	78	41	25	95	100	58.432	39.319	84.13	82.657	67.767	20.148	68.231	88.391	48.13	31.25	105.464	108.602
1501	1	ref|NP_835206.1	NP_835206	NP_835206	NP_835206		29.9	278	31197	neuronal membrane glycoprotein M6-a [Rattus norvegicus].	815	780	0.957	65	23	91	90	68	26	134	82	44	23	102	67	62	23	81	89	66	26	127	78	43	23	99	63	64.114	23	87.694	89.795	67.571	26	131.729	80.916	43.768	23	101.137	66.036
646	1	ref|NP_001137319.1	NP_001137319	NP_001137319	NP_001137319	plus 1	60	935	105235	cGMP-dependent 3',5'-cyclic phosphodiesterase isoform 1 [Rattus norvegicus].	729	728	0.999	52	35	45	70	59	42	76	60	77	63	67	83	52	35	45	70	58	42	76	60	77	63	67	83	52	35	45	70	58.509	42	76	60	77	63	67	83
1376	1	ref|NP_511174.1	NP_511174	NP_511174	NP_511174		39.4	921	100524	sodium/calcium exchanger 2 precursor [Rattus norvegicus].	741	741	1	62	34	61	79	61	28	71	83	51	49	85	77	62	34	61	79	61	28	71	83	51	49	85	77	62	34	61	79	61	28	71	83	51	49	85	77
1111	1	ref|NP_112270.2	NP_112270	NP_112270	NP_112270		55.4	939	104175	AP-2 complex subunit alpha-2 [Rattus norvegicus].	963	478	0.496	51	32	97	104	66	45	80	126	63	56	108	135	23	14	50	49	30	21	36	66	30	21	58	80	38.333	25.455	77.647	83.551	49.636	39	59.294	99.277	50.204	43.273	83.664	111.884
1430	1	ref|NP_599191.1	NP_599191	NP_599191	NP_599191		75.8	529	56355	ATP synthase subunit beta, mitochondrial precursor [Rattus norvegicus].	850	850	1	67	17	185	52	68	10	112	98	6	10	117	108	67	17	185	52	68	10	112	98	6	10	117	108	67	17	185	52	68	10	112	98	6	10	117	108
1237	1	ref|NP_150238.1	NP_150238	NP_150238	NP_150238		43.1	334	36484	malate dehydrogenase, cytoplasmic [Rattus norvegicus].	705	705	1	83	38	63	81	64	23	63	60	63	29	71	67	83	38	63	81	64	23	63	60	63	29	71	67	83	38	63	81	64	23	63	60	63	29	71	67
1429	1	ref|NP_599190.1	NP_599190	NP_599190	NP_599190		30.6	1116	123564	solute carrier family 12 member 5 [Rattus norvegicus].	662	662	1	52	36	56	61	58	47	59	76	51	47	56	63	52	36	56	61	58	47	59	76	51	47	56	63	52	36	56	61	58	47	59	76	51	47	56	63
174	1	ref|NP_001007723.1	NP_001007723	NP_001007723	NP_001007723	plus 1	63.4	142	15286	hemoglobin alpha 2 chain [Rattus norvegicus].	694	694	1	47	24	72	54	65	45	80	76	43	43	74	71	47	24	72	54	65	45	80	76	43	43	74	71	47	24	72	54	65	45	80	76	43	43	74	71
1010	1	ref|NP_071572.1	NP_071572	NP_071572	NP_071572		53.7	794	90162	cAMP and cAMP-inhibited cGMP 3',5'-cyclic phosphodiesterase 10A [Rattus norvegicus].	656	656	1	64	34	33	58	52	41	62	62	67	53	56	74	64	34	33	58	52	41	62	62	67	53	56	74	64	34	33	58	52	41	62	62	67	53	56	74
1672	1	ref|XP_342338.4	XP_342338	XP_342338	XP_342338		25.3	3998	437135	PREDICTED: ankyrin 2, neuronal [Rattus norvegicus].	712	612	0.86	29	20	68	59	68	26	62	84	55	43	85	113	26	16	61	47	56	21	53	72	48	34	77	101	28.889	20	67.903	58.28	66.983	26	61.833	83.6	54.838	42.943	84.797	112.683
818	1	ref|NP_037309.1	NP_037309	NP_037309	NP_037309		60.2	430	47315	aspartate aminotransferase, mitochondrial [Rattus norvegicus].	739	739	1	56	24	126	85	57	11	121	72	29	15	72	71	56	24	126	85	57	11	121	72	29	15	72	71	56	24	126	85	57	11	121	72	29	15	72	71
806	1	ref|NP_037215.1	NP_037215	NP_037215	NP_037215		52	654	72348	78 kDa glucose-regulated protein precursor [Rattus norvegicus].	778	608	0.781	59	30	71	100	60	34	60	81	46	60	83	94	46	23	56	78	46	29	48	59	34	51	63	75	51.2	24.94	60.492	86.133	51.322	31.164	52.948	65.271	38.08	55.636	68.753	80.938
1195	1	ref|NP_113941.1	NP_113941	NP_113941	NP_113941		52.8	583	65023	CD166 antigen precursor [Rattus norvegicus].	666	666	1	51	26	52	71	58	36	72	73	40	36	78	73	51	26	52	71	58	36	72	73	40	36	78	73	51	26	52	71	58	36	72	73	40	36	78	73
387	1	ref|NP_001040567.1	NP_001040567	NP_001040567	NP_001040567		63	395	43518	cell adhesion molecule 2 [Rattus norvegicus].	650	650	1	62	33	61	65	51	28	65	66	42	31	81	65	62	33	61	65	51	28	65	66	42	31	81	65	62	33	61	65	51	28	65	66	42	31	81	65
733	1	ref|NP_036795.1	NP_036795	NP_036795	NP_036795		45.7	116	12692	vesicle-associated membrane protein 2 [Rattus norvegicus].	679	257	0.378	43	34	83	78	40	23	60	61	28	34	100	95	14	9	36	28	9	11	19	27	8	12	43	41	42.533	34	78.549	75.368	39.2	23	59.304	57.61	28	34	92.365	88.895
1337	1	ref|NP_446383.3	NP_446383	NP_446383	NP_446383		63.2	378	43921	septin-5 [Rattus norvegicus].	660	580	0.879	40	27	82	75	44	24	73	69	37	30	87	72	33	23	77	66	37	20	63	62	33	23	79	64	39.794	26.538	81.695	74.609	43.641	23.81	72.265	68.576	36.882	30	86.101	71.42
698	1	ref|NP_036629.1	NP_036629	NP_036629	NP_036629		80.2	363	39285	fructose-bisphosphate aldolase C [Rattus norvegicus].	866	589	0.68	90	27	94	96	80	17	90	90	71	21	94	96	54	17	61	70	56	14	57	66	42	15	69	68	61.564	18.619	69.79	76.454	61.333	14.627	64.741	73.009	47.816	16.111	75.818	75.771
388	1	ref|NP_001040568.1	NP_001040568	NP_001040568	NP_001040568		58.6	396	42907	cell adhesion molecule 3 precursor [Rattus norvegicus].	644	644	1	40	25	74	83	55	24	79	58	30	24	78	74	40	25	74	83	55	24	79	58	30	24	78	74	40	25	74	83	55	24	79	58	30	24	78	74
1016	1	ref|NP_071636.1	NP_071636	NP_071636	NP_071636		94.1	220	21791	brain acid soluble protein 1 [Rattus norvegicus].	706	264	0.374	56	44	72	76	58	31	53	56	36	41	104	79	20	15	27	27	19	10	24	20	14	16	41	31	48.8	40.588	61.714	62.757	51.217	24	48	46.667	32.118	38.222	89.736	67.293
594	1	ref|NP_001103609.1	NP_001103609	NP_001103609	NP_001103609	plus 1	48.7	997	109682	sarcoplasmic/endoplasmic reticulum calcium ATPase 2 isoform b [Rattus norvegicus].	588	588	1	37	24	40	88	41	29	36	63	45	57	52	76	37	24	40	88	41	29	36	63	45	57	52	76	37	24	40	88	41	29	36	63	45	57	52	76
1373	1	ref|NP_476558.2	NP_476558	NP_476558	NP_476558		32.9	742	82662	synaptic vesicle glycoprotein 2A [Rattus norvegicus].	614	614	1	37	28	64	80	54	20	73	70	33	27	65	63	37	28	64	80	54	20	73	70	33	27	65	63	37	28	64	80	54	20	73	70	33	27	65	63
846	1	ref|NP_058737.1	NP_058737	NP_058737	NP_058737		61.8	521	58645	serine/threonine-protein phosphatase 2B catalytic subunit alpha isoform [Rattus norvegicus].	655	359	0.548	56	24	67	60	36	17	49	80	38	21	108	99	30	13	37	27	17	9	20	48	19	14	63	62	52.081	24	60.427	56.842	33.627	16.2	43.373	77.5	34.503	21	102.775	94.494
549	1	ref|NP_001101931.1	NP_001101931	NP_001101931	NP_001101931		60.6	218	23548	tubulin polymerization-promoting protein [Rattus norvegicus].	598	598	1	49	27	93	72	49	19	52	63	23	28	63	60	49	27	93	72	49	19	52	63	23	28	63	60	49	27	93	72	49	19	52	63	23	28	63	60
721	1	ref|NP_036727.1	NP_036727	NP_036727	NP_036727		53.9	334	36613	L-lactate dehydrogenase B chain [Rattus norvegicus].	612	524	0.856	72	31	56	69	56	16	54	73	54	20	53	58	62	29	44	58	51	13	47	63	45	19	43	50	69.47	30.487	52.123	65.333	54.75	14.95	51.91	70.241	51.429	19.633	50.679	56.061
1526	1	ref|NP_981954.1	NP_981954	NP_981954	NP_981954		40.1	837	93183	neural cell adhesion molecule 2 [Rattus norvegicus].	570	570	1	47	22	47	71	59	27	55	53	35	36	62	56	47	22	47	71	59	27	55	53	35	36	62	56	47	22	47	71	59	27	55	53	35	36	62	56
1318	1	ref|NP_446300.1	NP_446300	NP_446300	NP_446300		39.4	345	38069	opioid-binding protein/cell adhesion molecule precursor [Rattus norvegicus].	619	491	0.793	56	37	57	77	48	30	62	53	41	28	80	50	48	33	42	60	38	23	49	37	33	20	69	39	52.518	35.164	49.975	69.358	42.935	27.6	55.849	45.706	36.94	23.902	75.487	44.169
987	1	ref|NP_067714.1	NP_067714	NP_067714	NP_067714		49.1	348	37859	neuronal growth regulator 1 precursor [Rattus norvegicus].	573	573	1	51	33	80	71	47	20	58	47	32	19	64	51	51	33	80	71	47	20	58	47	32	19	64	51	51	33	80	71	47	20	58	47	32	19	64	51
1496	1	ref|NP_786937.1	NP_786937	NP_786937	NP_786937		50.5	733	84816	heat shock protein HSP 90-alpha [Rattus norvegicus].	694	301	0.434	62	36	70	70	46	21	60	84	59	25	85	76	26	11	34	30	23	5	29	40	29	7	37	30	48.905	27.882	59.063	59.429	38.763	16.714	53.268	71.441	50.86	21.667	67.671	56.792
945	1	ref|NP_062099.3	NP_062099	NP_062099	NP_062099		34.2	4644	532048	cytoplasmic dynein 1 heavy chain 1 [Rattus norvegicus].	553	553	1	31	33	50	49	36	18	29	86	53	28	64	76	31	33	50	49	36	18	29	86	53	28	64	76	31	33	50	49	36	18	29	86	53	28	64	76
1324.14	1	ref|NP_446317.1; plus 2 more	NP_446317	NP_446317	NP_446317					reticulon-1/3 Group																												22	8	69	121	33	11	72	72.001	21	23	70.999	62
816	1	ref|NP_037277.1	NP_037277	NP_037277	NP_037277		70.9	354	40346	guanine nucleotide-binding protein G(i) subunit alpha-1 [Rattus norvegicus].	1376	401	0.291	109	72	142	166	120	65	131	133	110	67	132	129	36	20	38	49	41	15	34	37	30	16	43	42	47.507	26.63	54.62	69.569	53.757	20.789	47.637	50.33	41.148	20.886	56.984	53.909
1122	1	ref|NP_112298.1	NP_112298	NP_112298	NP_112298		57.7	359	42145	guanine nucleotide-binding protein G(q) subunit alpha [Rattus norvegicus].	573	393	0.686	53	26	57	64	51	27	60	48	47	34	57	49	37	19	40	38	39	20	39	30	34	25	39	33	49.219	23.664	51.487	58.633	48.412	24.118	55.059	43.929	44.397	31.818	51.839	42.527
917	1	ref|NP_059041.1	NP_059041	NP_059041	NP_059041		31.1	1255	140450	neural cell adhesion molecule L1 [Rattus norvegicus].	533	533	1	53	20	50	59	54	24	57	47	39	21	63	46	53	20	50	59	54	24	57	47	39	21	63	46	53	20	50	59	54	24	57	47	39	21	63	46
511	1	ref|NP_001100981.1	NP_001100981	NP_001100981	NP_001100981		47.7	977	107676	adaptor-related protein complex 2, alpha 1 subunit [Rattus norvegicus].	837	352	0.421	47	26	82	84	61	31	76	113	52	47	105	113	19	8	35	29	25	7	32	53	19	12	55	58	31.667	14.545	54.353	49.449	41.364	13	52.706	79.723	31.796	24.727	79.336	81.116
939	1	ref|NP_062056.1	NP_062056	NP_062056	NP_062056	plus 1	48	377	42020	actin, alpha cardiac muscle 1 [Rattus norvegicus].	2015	278	0.138	156	90	282	184	133	81	140	228	116	87	264	254	14	8	42	26	14	12	15	35	12	6	53	41	28.688	19.251	81.533	49.751	27.961	29.356	29.276	63.74	26.249	15.466	90.804	72.31
724	1	ref|NP_036760.1	NP_036760	NP_036760	NP_036760		52.5	697	78359	protein kinase C gamma type [Rattus norvegicus].	573	500	0.873	44	17	70	55	58	16	63	54	37	26	55	78	40	17	61	48	52	15	51	48	35	24	44	65	41.584	17	65.718	50.646	54.476	15.246	56.27	50.526	35.66	24.593	48.044	71.283
1226	1	ref|NP_114450.1	NP_114450	NP_114450	NP_114450		40.8	1381	155869	contactin-associated protein 1 precursor [Rattus norvegicus].	527	527	1	67	12	37	54	90	16	50	40	40	24	44	53	67	12	37	54	90	16	50	40	40	24	44	53	67	12	37	54	90	16	50	40	40	24	44	53
911	1	ref|NP_059015.1	NP_059015	NP_059015	NP_059015		53.1	505	56590	protein disulfide-isomerase A3 precursor [Rattus norvegicus].	506	506	1	39	21	47	86	34	21	44	51	28	29	49	57	39	21	47	86	34	21	44	51	28	29	49	57	39	21	47	86	34	21	44	51	28	29	49	57
858.164	1	ref|NP_058797.1; ref|XP_002726405.1	NP_058797	NP_058797	NP_058797					peptidyl-prolyl cis-trans isomerase A Group																												54	10	80	48	44	10	41	62	32	7	80	87
1156	1	ref|NP_113708.1	NP_113708	NP_113708	NP_113708		43.8	1976	228966	myosin-10 [Rattus norvegicus].	512	433	0.846	20	14	57	37	24	25	25	82	26	50	69	83	17	12	46	31	21	22	20	71	24	40	57	72	19.789	14	55.616	36.758	23.749	24.957	24.688	80.605	25.96	49.334	67.802	81.908
1106	1	ref|NP_112257.1	NP_112257	NP_112257	NP_112257		34.3	2774	299532	microtubule-associated protein 1A [Rattus norvegicus].	528	465	0.881	33	18	50	51	41	18	30	60	57	37	63	70	27	16	44	46	35	15	25	51	51	31	59	65	30.767	16.941	47.385	49.067	38.621	16.667	27.66	56.53	54.825	34.577	61.291	67.928
854	1	ref|NP_058769.4	NP_058769	NP_058769	NP_058769		55	373	42269	glutamine synthetase [Rattus norvegicus].	531	531	1	44	18	79	56	49	7	37	71	36	13	57	64	44	18	79	56	49	7	37	71	36	13	57	64	44	18	79	56	49	7	37	71	36	13	57	64
1149	1	ref|NP_112643.1	NP_112643	NP_112643	NP_112643		80.6	283	30757	voltage-dependent anion-selective channel protein 1 [Rattus norvegicus].	565	565	1	47	6	134	36	49	4	125	53	7	6	56	42	47	6	134	36	49	4	125	53	7	6	56	42	47	6	134	36	49	4	125	53	7	6	56	42
1468	1	ref|NP_665712.1	NP_665712	NP_665712	NP_665712		46.1	557	63729	leucine-rich glioma-inactivated protein 1 precursor [Rattus norvegicus].	491	491	1	51	21	33	56	54	20	63	44	28	25	49	47	51	21	33	56	54	20	63	44	28	25	49	47	51	21	33	56	54	20	63	44	28	25	49	47
513	1	ref|NP_001101086.1	NP_001101086	NP_001101086	NP_001101086		54	593	65607	copine-5 [Rattus norvegicus].	492	281	0.571	36	21	24	68	40	30	64	39	25	28	61	56	17	10	14	37	25	14	39	23	15	15	38	34	35.4	20.818	23	64.903	39.226	30	61.113	38.464	24.647	28	59.878	54.763
1558	1	ref|XP_001060758.1	XP_001060758	XP_001060758	XP_001060758		51.4	381	44309	PREDICTED: guanine nucleotide binding protein, alpha stimulating, olfactory type isoform 2 [Rattus norvegicus].	958	409	0.427	77	58	78	104	78	50	100	90	85	58	87	93	34	22	29	42	31	18	48	39	42	23	39	42	40.292	26.474	34.542	50.307	36.763	20.717	55.322	44.766	47.632	26.5	45.272	48.535
734	1	ref|NP_036796.1	NP_036796	NP_036796	NP_036796		26.4	307	33312	synaptophysin [Rattus norvegicus].	499	499	1	34	19	62	61	41	16	58	60	22	17	58	51	34	19	62	61	41	16	58	60	22	17	58	51	34	19	62	61	41	16	58	60	22	17	58	51
921	1	ref|NP_059050.1	NP_059050	NP_059050	NP_059050		37.8	344	37999	neurotrimin precursor [Rattus norvegicus].	552	424	0.768	45	32	52	66	49	19	57	47	42	29	59	55	37	28	37	49	39	12	44	31	34	21	48	44	40.482	29.836	44.025	56.642	44.065	14.4	50.151	38.294	38.06	25.098	52.513	49.831
291	1	ref|NP_001014787.1	NP_001014787	NP_001014787	NP_001014787		43.9	611	65068	immunoglobulin superfamily member 8 [Rattus norvegicus].	492	492	1	43	24	49	66	32	15	58	51	25	20	59	50	43	24	49	66	32	15	58	51	25	20	59	50	43	24	49	66	32	15	58	51	25	20	59	50
1497	1	ref|NP_787032.1	NP_787032	NP_787032	NP_787032	plus 1	42.4	462	50115	elongation factor 1-alpha 1 [Rattus norvegicus].	702	156	0.222	58	31	76	94	50	27	72	89	43	23	68	71	10	3	16	26	6	1	9	25	5	0	27	28	50	24	57.739	69.122	30	14	33.652	67.105	28.75	11.5	53.357	56
1513	1	ref|NP_942040.1	NP_942040	NP_942040	NP_942040		46.5	226	26129	V-type proton ATPase subunit E 1 [Rattus norvegicus].	484	383	0.791	35	16	65	45	48	19	45	43	33	22	62	51	30	11	47	36	36	16	39	35	27	18	48	40	35	15.583	65	45	48	19	45	43	32.786	21.6	62	51
880	1	ref|NP_058908.2	NP_058908	NP_058908	NP_058908		58	374	39144	microtubule-associated protein tau [Rattus norvegicus].	498	498	1	33	11	61	79	37	16	37	50	27	16	70	61	33	11	61	79	37	16	37	50	27	16	70	61	33	11	61	79	37	16	37	50	27	16	70	61
1082	1	ref|NP_077075.1	NP_077075	NP_077075	NP_077075		65.2	198	22102	dnaJ homolog subfamily C member 5 [Rattus norvegicus].	506	506	1	27	11	57	75	44	9	81	53	19	19	59	52	27	11	57	75	44	9	81	53	19	19	59	52	27	11	57	75	44	9	81	53	19	19	59	52
1432	1	ref|NP_599193.1	NP_599193	NP_599193	NP_599193		68.8	192	21451	ras-related C3 botulinum toxin substrate 1 precursor [Rattus norvegicus].	521	465	0.893	42	10	74	60	52	5	57	63	34	13	62	49	40	10	62	55	43	5	55	55	31	11	55	43	41.159	10	69.223	57.895	48.864	5	56.058	59.444	33.214	12.467	59.053	46.583
857	1	ref|NP_058784.2	NP_058784	NP_058784	NP_058784		72.7	447	50538	rab GDP dissociation inhibitor alpha [Rattus norvegicus].	527	379	0.719	54	16	64	55	34	7	44	74	35	4	66	74	39	9	43	40	22	5	36	50	19	4	52	60	51.717	14.727	60.038	51.538	31.778	6.667	42.261	71.053	32.818	4	63.934	72
823	1	ref|NP_037321.1	NP_037321	NP_037321	NP_037321		47.9	355	40881	guanine nucleotide-binding protein G(z) subunit alpha [Rattus norvegicus].	485	464	0.957	34	16	40	64	33	13	45	52	39	22	64	63	32	15	37	61	33	13	45	49	38	22	61	58	32.78	15.349	38.133	62.694	33	13	45	50.75	38.475	22	62.578	60.762
867	1	ref|NP_058843.1	NP_058843	NP_058843	NP_058843		68.7	166	18534	cofilin-1 [Rattus norvegicus].	474	471	0.994	37	16	40	59	38	11	61	69	29	16	47	51	37	16	40	59	38	11	61	69	29	16	47	48	37	16	40	59	38	11	61	69	29	16	47	50.717
717	1	ref|NP_036703.1	NP_036703	NP_036703	NP_036703		58.4	413	46330	aspartate aminotransferase, cytoplasmic [Rattus norvegicus].	448	448	1	52	25	47	48	29	16	33	48	37	22	44	47	52	25	47	48	29	16	33	48	37	22	44	47	52	25	47	48	29	16	33	48	37	22	44	47
1164	1	ref|NP_113791.1	NP_113791	NP_113791	NP_113791		66.3	255	29123	14-3-3 protein epsilon [Rattus norvegicus].	645	444	0.688	63	23	93	76	48	11	62	73	41	25	79	51	38	10	73	52	31	5	40	52	26	14	61	42	44.013	12.063	78.159	58.24	34.847	5.769	44.583	57.301	29.714	17.08	65.858	44.589
977	1	ref|NP_062567.1	NP_062567	NP_062567	NP_062567		53.6	724	80466	disks large homolog 4 [Rattus norvegicus].	491	436	0.888	29	13	53	23	46	13	103	61	16	23	52	59	24	13	47	19	41	13	94	55	14	21	44	51	27.871	13	51.548	21.815	45.362	13	102.214	59.074	15.556	22.75	49.867	56.746
1202	1	ref|NP_113971.1	NP_113971	NP_113971	NP_113971		66.1	542	61336	neurofilament light polypeptide [Rattus norvegicus].	544	448	0.824	9	15	106	52	17	27	35	67	16	44	92	64	8	11	91	39	13	21	31	54	12	33	80	55	8.129	11.688	96.103	42.191	13.622	22.387	32.069	57.678	12.686	35.417	83.621	57.453
334	1	ref|NP_001025191.1	NP_001025191	NP_001025191	NP_001025191		64.2	416	46124	cAMP-dependent protein kinase type II-beta regulatory subunit [Rattus norvegicus].	489	406	0.83	38	16	51	41	26	12	38	60	32	11	87	77	34	13	37	35	23	12	34	46	29	10	70	63	37.579	15.786	49.333	39.884	25.556	12	37.487	57.709	31.719	10.833	83.837	75.25
1404	1	ref|NP_570842.1	NP_570842	NP_570842	NP_570842		54	383	41928	paralemmin [Rattus norvegicus].	405	405	1	25	33	30	35	29	31	50	38	22	37	44	31	25	33	30	35	29	31	50	38	22	37	44	31	25	33	30	35	29	31	50	38	22	37	44	31
1315	1	ref|NP_446289.1	NP_446289	NP_446289	NP_446289		58.6	435	49656	AP-2 complex subunit mu [Rattus norvegicus].	475	475	1	24	13	57	59	31	8	58	60	23	13	68	61	24	13	57	59	31	8	58	60	23	13	68	61	24	13	57	59	31	8	58	60	23	13	68	61
1366	1	ref|NP_476544.1	NP_476544	NP_476544	NP_476544		59.8	522	57543	brain-specific angiogenesis inhibitor 1-associated protein 2 [Rattus norvegicus].	456	456	1	28	10	59	54	33	13	69	45	23	23	57	42	28	10	59	54	33	13	69	45	23	23	57	42	28	10	59	54	33	13	69	45	23	23	57	42
150	1	ref|NP_001005871.1	NP_001005871	NP_001005871	NP_001005871		35.7	1169	128792	plasma membrane calcium-transporting ATPase 4 [Rattus norvegicus].	1097	298	0.272	88	58	103	124	100	53	84	117	83	70	100	117	24	11	39	33	32	14	24	36	11	14	28	32	35.473	17.762	57.039	49.674	46.399	20.466	33.944	51.545	17.459	21.55	40.149	44.745
1071	1	ref|NP_076490.1	NP_076490	NP_076490	NP_076490		55.4	504	54107	caM kinase-like vesicle-associated protein [Rattus norvegicus].	436	436	1	32	13	35	49	37	16	45	47	28	27	53	54	32	13	35	49	37	16	45	47	28	27	53	54	32	13	35	49	37	16	45	47	28	27	53	54
591	1	ref|NP_001103352.1	NP_001103352	NP_001103352	NP_001103352	plus 1	23.5	388	42437	basigin isoform 1 [Rattus norvegicus].	412	412	1	52	27	47	32	43	18	29	38	28	22	41	35	52	27	47	32	43	18	29	38	28	22	41	35	52	27	47	32	43	18	29	38	28	22	41	35
761	1	ref|NP_036955.1	NP_036955	NP_036955	NP_036955		64.5	324	36323	annexin A3 [Rattus norvegicus].	440	412	0.936	41	17	57	63	43	15	52	34	33	19	34	32	36	16	53	59	42	15	50	31	30	19	32	29	39.83	16.64	55.865	61.776	42.737	15	51.493	32.898	32.368	19	33.143	30.74
802	1	ref|NP_037198.1	NP_037198	NP_037198	NP_037198		40.9	1825	198567	microtubule-associated protein 2 [Rattus norvegicus].	417	417	1	39	20	46	42	33	12	23	47	21	38	38	58	39	20	46	42	33	12	23	47	21	38	38	58	39	20	46	42	33	12	23	47	21	38	38	58
963	1	ref|NP_062196.1	NP_062196	NP_062196	NP_062196		8.1	246	27131	mast cell protease 9 [Rattus norvegicus].	367	367	1	36	26	10	35	25	40	3	29	31	32	53	47	36	26	10	35	25	40	3	29	31	32	53	47	36	26	10	35	25	40	3	29	31	32	53	47
1382	1	ref|NP_542150.1	NP_542150	NP_542150	NP_542150		57.4	951	105693	AP-2 complex subunit beta [Rattus norvegicus].	471	285	0.605	11	11	70	21	16	10	25	99	10	7	88	103	5	6	45	12	10	2	14	60	6	1	58	66	11	11	70	21	16	10	25	97.742	10	7	86.525	100.394
1245	1	ref|NP_445743.2	NP_445743	NP_445743	NP_445743		77.7	417	44539	phosphoglycerate kinase 1 [Rattus norvegicus].	436	315	0.722	43	16	54	51	21	11	38	60	26	12	47	57	30	11	25	38	14	9	27	49	18	10	34	50	42.581	16	54	51	21	10.8	38	60	26	12	47	56.863
1214	1	ref|NP_114019.1	NP_114019	NP_114019	NP_114019		43.8	1163	126389	reticulon-4 [Rattus norvegicus].	424	424	1	27	17	41	74	29	10	32	50	20	23	54	47	27	17	41	74	29	10	32	50	20	23	54	47	27	17	41	74	29	10	32	50	20	23	54	47
814	1	ref|NP_037264.1	NP_037264	NP_037264	NP_037264		73	319	35746	annexin A5 [Rattus norvegicus].	399	399	1	40	21	38	45	34	16	37	42	29	19	45	33	40	21	38	45	34	16	37	42	29	19	45	33	40	21	38	45	34	16	37	42	29	19	45	33
944	1	ref|NP_062098.1	NP_062098	NP_062098	NP_062098		22.1	543	59684	excitatory amino acid transporter 1 [Rattus norvegicus].	456	451	0.989	24	12	83	39	37	1	68	49	10	5	67	61	24	12	82	39	37	1	67	48	10	5	66	60	24	12	82.921	39	37	1	67.859	48.906	10	5	66.892	60.909
1608	1	ref|XP_001079901.2	XP_001079901	XP_001079901	XP_001079901		5.9	354	39342	PREDICTED: hypothetical protein [Rattus norvegicus].	354	354	1	28	32	10	33	29	30	8	39	30	30	42	43	28	32	10	33	29	30	8	39	30	30	42	43	28	32	10	33	29	30	8	39	30	30	42	43
704	1	ref|NP_036639.2	NP_036639	NP_036639	NP_036639		41.4	290	33399	sodium/potassium-transporting ATPase subunit beta-2 [Rattus norvegicus].	424	424	1	37	12	72	37	37	6	53	51	19	6	57	37	37	12	72	37	37	6	53	51	19	6	57	37	37	12	72	37	37	6	53	51	19	6	57	37
398.115	1	ref|NP_001091711.1; plus 2 more	NP_001091711	NP_001091711	NP_001091711					GTPase NRas Group																												26	13	48	51.667	33.999	9.999	57.667	42.715	22	16	47.834	39
1664	1	ref|XP_225259.4	XP_225259	XP_225259	XP_225259		16.1	2877	332394	PREDICTED: desmoplakin isoform 2 [Rattus norvegicus].	319	319	1	15	43	15	0	19	25	51	10	39	42	7	53	15	43	15	0	19	25	51	10	39	42	7	53	15	43	15	0	19	25	51	10	39	42	7	53
990	1	ref|NP_068507.2	NP_068507	NP_068507	NP_068507		62.5	542	60462	calcium/calmodulin-dependent protein kinase type II subunit beta isoform2 [Rattus norvegicus].	1142	29	0.025	91	49	142	102	88	58	87	136	59	69	130	131	2	1	3	2	2	0	4	4	1	0	4	6	35.191	19.03	42.839	40.273	29.206	9	37.345	52.897	15.334	10	56.097	58.149
1041	1	ref|NP_072122.1	NP_072122	NP_072122	NP_072122		34	1262	139180	adenylate cyclase type 5 [Rattus norvegicus].	358	311	0.869	33	20	23	34	27	17	32	38	37	27	29	41	31	16	18	28	22	17	28	34	31	25	24	37	33	20	23	34	27	17	32	38	37	27	28.8	41
1043	1	ref|NP_073159.2	NP_073159	NP_073159	NP_073159		43.3	245	27830	myelin-oligodendrocyte glycoprotein precursor [Rattus norvegicus].	438	438	1	51	5	114	39	39	1	78	38	11	4	40	18	51	5	114	39	39	1	78	38	11	4	40	18	51	5	114	39	39	1	78	38	11	4	40	18
241	1	ref|NP_001012197.2	NP_001012197	NP_001012197	NP_001012197		44	804	92772	endoplasmin precursor [Rattus norvegicus].	375	342	0.912	32	14	26	50	25	17	35	37	20	31	47	41	30	12	22	47	24	15	32	33	19	30	41	37	31.224	13.333	24.316	49.39	24.667	16.765	34.341	35.538	19.576	30.938	44.844	39.426
764	1	ref|NP_036971.1	NP_036971	NP_036971	NP_036971	plus 1	60	105	11606	cytochrome c, somatic [Rattus norvegicus].	348	346	0.994	35	18	37	33	37	31	27	26	23	19	36	26	35	18	36	33	36	31	27	26	23	19	36	26	35	18	37	33	37	31	27	26	23	19	36	26
904	1	ref|NP_058990.1	NP_058990	NP_058990	NP_058990		43.8	441	50450	protein kinase C and casein kinase substrate in neurons protein 1 [Rattus norvegicus].	380	380	1	39	11	48	26	33	8	25	45	34	20	47	44	39	11	48	26	33	8	25	45	34	20	47	44	39	11	48	26	33	8	25	45	34	20	47	44
668	1	ref|NP_001165550.1	NP_001165550	NP_001165550	NP_001165550		39.9	917	96906	intercellular adhesion molecule 5, telencephalin [Rattus norvegicus].	394	394	1	19	9	44	46	34	15	48	44	14	10	55	56	19	9	44	46	34	15	48	44	14	10	55	56	19	9	44	46	34	15	48	44	14	10	55	56
1200	1	ref|NP_113964.2	NP_113964	NP_113964	NP_113964		63.7	454	50902	guanine deaminase [Rattus norvegicus].	380	380	1	19	14	47	41	28	13	33	43	26	14	37	65	19	14	47	41	28	13	33	43	26	14	37	65	19	14	47	41	28	13	33	43	26	14	37	65
817	1	ref|NP_037282.1	NP_037282	NP_037282	NP_037282		38.3	1299	143147	neuronal cell adhesion molecule [Rattus norvegicus].	371	371	1	27	15	28	55	34	15	26	39	27	16	51	38	27	15	28	55	34	15	26	39	27	16	51	38	27	15	28	55	34	15	26	39	27	16	51	38
836	1	ref|NP_058705.2	NP_058705	NP_058705	NP_058705		56.5	430	49958	glial fibrillary acidic protein [Rattus norvegicus].	528	322	0.61	34	36	65	44	31	45	66	49	33	50	30	45	20	17	44	41	19	20	25	36	19	25	27	29	21.327	18.17	47.834	41.725	20.123	21.548	29.307	38.353	19.917	27.357	27.392	30.425
1022	1	ref|NP_071794.1	NP_071794	NP_071794	NP_071794		58.7	416	47996	calreticulin precursor [Rattus norvegicus].	367	367	1	31	14	39	60	26	16	30	34	24	16	40	37	31	14	39	60	26	16	30	34	24	16	40	37	31	14	39	60	26	16	30	34	24	16	40	37
153	1	ref|NP_001005898.3	NP_001005898	NP_001005898	NP_001005898		22.6	443	49582	oligodendrocyte myelin glycoprotein [Rattus norvegicus].	331	331	1	24	29	20	32	28	26	30	29	24	26	33	30	24	29	20	32	28	26	30	29	24	26	33	30	24	29	20	32	28	26	30	29	24	26	33	30
1092	1	ref|NP_077374.2	NP_077374	NP_077374	NP_077374		49.2	780	85434	aconitate hydratase, mitochondrial precursor [Rattus norvegicus].	390	390	1	24	9	77	27	34	9	55	44	19	9	37	46	24	9	77	27	34	9	55	44	19	9	37	46	24	9	77	27	34	9	55	44	19	9	37	46
859	1	ref|NP_058798.2	NP_058798	NP_058798	NP_058798		18.7	493	53564	solute carrier family 2, facilitated glucose transporter member 3 [Rattus norvegicus].	361	361	1	27	19	45	39	34	16	29	33	16	19	44	40	27	19	45	39	34	16	29	33	16	19	44	40	27	19	45	39	34	16	29	33	16	19	44	40
942	1	ref|NP_062090.1	NP_062090	NP_062090	NP_062090		32	2461	269676	microtubule-associated protein 1B [Rattus norvegicus].	389	326	0.838	22	20	40	34	29	15	27	41	35	27	48	51	16	18	34	29	23	12	22	32	29	21	44	46	18.233	19.059	36.615	30.933	25.379	13.333	24.34	35.47	31.175	23.423	45.709	48.072
661	1	ref|NP_001163797.1	NP_001163797	NP_001163797	NP_001163797		21.5	1206	134836	probable G-protein coupled receptor 158 [Rattus norvegicus].	352	352	1	36	11	20	52	32	17	37	31	23	22	38	33	36	11	20	52	32	17	37	31	23	22	38	33	36	11	20	52	32	17	37	31	23	22	38	33
1481	1	ref|NP_742005.1	NP_742005	NP_742005	NP_742005		39.3	591	67256	calnexin precursor [Rattus norvegicus].	354	354	1	25	13	30	57	30	16	30	32	21	27	37	36	25	13	30	57	30	16	30	32	21	27	37	36	25	13	30	57	30	16	30	32	21	27	37	36
1275	1	ref|NP_445967.1	NP_445967	NP_445967	NP_445967		58.4	298	32990	ADP/ATP translocase 1 [Rattus norvegicus].	534	210	0.393	40	15	114	29	40	4	143	64	3	4	45	33	16	7	43	12	13	2	52	27	2	3	20	13	28	11.667	87.246	22.2	26	2.667	104.578	50.233	2.333	3.5	35.152	25.381
149.143	1	ref|NP_001005765.1; ref|NP_599173.2	NP_001005765	NP_001005765	NP_001005765					ras-related protein 1A,1B group																												32	15	60	52.333	30	5	51.167	35.286	12	8	37.167	28
707	1	ref|NP_036650.1	NP_036650	NP_036650	NP_036650		77.2	149	16839	calmodulin [Rattus norvegicus].	344	344	1	26	16	30	44	18	12	26	50	19	20	44	39	26	16	30	44	18	12	26	50	19	20	44	39	26	16	30	44	18	12	26	50	19	20	44	39
910	1	ref|NP_059010.1	NP_059010	NP_059010	NP_059010	plus 4	71.6	810	91088	polyubiquitin-C precursor [Rattus norvegicus].	306	249	0.814	24	21	35	29	24	20	30	26	26	23	25	23	18	15	27	24	20	14	29	21	22	17	23	19	24	21	34.97	28.979	24	20	30	26	26	23	24.983	23
884	1	ref|NP_058932.1	NP_058932	NP_058932	NP_058932		80.2	187	20802	phosphatidylethanolamine-binding protein 1 [Rattus norvegicus].	339	339	1	29	11	43	50	16	11	35	41	16	18	42	27	29	11	43	50	16	11	35	41	16	18	42	27	29	11	43	50	16	11	35	41	16	18	42	27
441	1	ref|NP_001099695.1	NP_001099695	NP_001099695	NP_001099695		24.4	450	49033	protein tweety homolog 1 [Rattus norvegicus].	337	337	1	33	14	38	29	36	8	54	33	12	14	34	32	33	14	38	29	36	8	54	33	12	14	34	32	33	14	38	29	36	8	54	33	12	14	34	32
1065	1	ref|NP_076440.1	NP_076440	NP_076440	NP_076440		70.5	207	23505	ras-related protein Rab-7a [Rattus norvegicus].	340	340	1	24	12	41	45	34	11	39	40	12	13	41	28	24	12	41	45	34	11	39	40	12	13	41	28	24	12	41	45	34	11	39	40	12	13	41	28
1638	1	ref|XP_002726370.1	XP_002726370	XP_002726370	XP_002726370		33.9	859	95137	PREDICTED: a disintegrin and metalloprotease domain (ADAM) 22 [Rattus norvegicus].	349	349	1	27	7	28	55	27	9	42	38	20	10	45	41	27	7	28	55	27	9	42	38	20	10	45	41	27	7	28	55	27	9	42	38	20	10	45	41
230	1	ref|NP_001011992.1	NP_001011992	NP_001011992	NP_001011992		49	382	43902	V-type proton ATPase subunit C 1 [Rattus norvegicus].	314	314	1	17	19	33	39	25	17	35	32	16	14	31	36	17	19	33	39	25	17	35	32	16	14	31	36	17	19	33	39	25	17	35	32	16	14	31	36
502	1	ref|NP_001100781.1	NP_001100781	NP_001100781	NP_001100781		57.5	362	42069	ectonucleotide pyrophosphatase/phosphodiesterase family member 6 [Rattus norvegicus].	298	298	1	30	23	27	34	20	17	27	20	20	12	40	28	30	23	27	34	20	17	27	20	20	12	40	28	30	23	27	34	20	17	27	20	20	12	40	28
1131	1	ref|NP_112352.2	NP_112352	NP_112352	NP_112352		72.2	205	22679	ras-related protein Rab-1A [Rattus norvegicus].	656	178	0.271	56	28	67	79	54	18	73	79	33	26	88	55	14	11	11	21	15	6	17	21	8	11	27	16	25.868	17.705	19.307	35.818	26.783	8.6	32.499	39.052	16.776	16.969	42.54	23.286
1288	1	ref|NP_446041.1	NP_446041	NP_446041	NP_446041		83.7	215	23928	ras-related protein Rab-14 [Rattus norvegicus].	553	265	0.479	40	18	65	77	38	20	59	61	23	18	73	61	17	8	31	44	15	9	30	30	9	9	34	29	21.09	9.905	37.639	52.213	18.587	12	35.604	36.002	11.444	10.884	40.786	36.123
1185	1	ref|NP_113906.1	NP_113906	NP_113906	NP_113906		60.8	212	23537	ras-related protein Rab-2A [Rattus norvegicus].	324	198	0.611	27	9	30	38	22	8	46	42	12	8	46	36	16	5	24	21	14	5	27	27	9	7	26	17	27	9	30	38	22	8	42.545	40.5	12	8	46	34.944
972	1	ref|NP_062249.1	NP_062249	NP_062249	NP_062249		74.5	247	28304	14-3-3 protein gamma [Rattus norvegicus].	522	232	0.444	55	30	74	57	42	12	52	55	30	20	62	33	23	13	34	24	18	4	25	25	12	6	33	15	30.524	18.283	45.571	29.579	23.307	5.915	29.329	31.08	15.099	9.177	41.456	21.201
1354	1	ref|NP_476455.1	NP_476455	NP_476455	NP_476455	plus 1	56.3	199	22110	peroxiredoxin-1 [Rattus norvegicus].	287	246	0.857	36	17	27	41	26	7	31	25	16	16	27	18	30	14	23	33	23	5	26	21	15	14	25	17	36	17	27	40.765	26	7	31	25	16	16	27	18
732	1	ref|NP_036792.2	NP_036792	NP_036792	NP_036792		40.8	463	50455	elongation factor 1-alpha 2 [Rattus norvegicus].	637	91	0.143	50	29	67	83	49	27	77	77	41	23	56	58	2	1	7	15	5	1	14	13	3	0	15	15	10	8	25.261	39.878	25	14	52.348	34.895	17.25	11.5	29.643	30
243	1	ref|NP_001012205.1	NP_001012205	NP_001012205	NP_001012205		40.6	796	90892	inactive dipeptidyl peptidase 10 [Rattus norvegicus].	353	277	0.785	26	14	30	52	27	19	36	47	18	19	31	34	14	9	23	45	20	13	28	42	13	13	26	31	16.024	9.957	24.61	47.045	21.628	14.472	29.75	43.75	13.985	14.3	27.15	31.732
1401	1	ref|NP_570111.1	NP_570111	NP_570111	NP_570111		35	466	51868	citrate synthase, mitochondrial precursor [Rattus norvegicus].	314	314	1	21	7	54	30	25	8	45	46	10	4	37	27	21	7	54	30	25	8	45	46	10	4	37	27	21	7	54	30	25	8	45	46	10	4	37	27
1447	1	ref|NP_620201.1	NP_620201	NP_620201	NP_620201		24.9	265	28974	neuronal membrane glycoprotein M6-b [Rattus norvegicus].	328	293	0.893	29	8	50	24	20	8	68	33	14	7	43	24	26	8	40	23	18	8	61	29	13	7	40	20	26.886	8	43.306	23.205	18.429	8	63.271	30.084	13.232	7	40.863	20.964
500	1	ref|NP_001100678.1	NP_001100678	NP_001100678	NP_001100678		51.2	432	49783	septin-11 [Rattus norvegicus].	513	214	0.417	29	15	54	60	35	15	50	73	25	18	76	63	6	5	24	21	13	7	21	35	11	7	36	28	9.205	6.412	32.844	33.469	18.556	9.815	30.767	50.484	14.048	8.75	51.182	39.575
1339	1	ref|NP_446411.1	NP_446411	NP_446411	NP_446411		44.6	588	64534	myc box-dependent-interacting protein 1 [Rattus norvegicus].	289	266	0.92	30	16	35	39	16	11	26	34	10	12	27	33	26	15	32	35	15	11	25	32	8	12	25	30	29.586	15.652	34.4	38.333	16	11	25.862	33.524	9.778	12	26.351	32.308
1321	1	ref|NP_446311.1	NP_446311	NP_446311	NP_446311		18.2	560	61666	vesicular glutamate transporter 1 [Rattus norvegicus].	291	254	0.873	12	12	29	33	22	7	42	34	17	14	35	34	11	12	24	31	20	7	32	29	17	12	29	30	12	12	28.8	32.771	22	7	41.697	33.677	17	14	34.613	33.529
127	1	ref|NP_001004082.3	NP_001004082	NP_001004082	NP_001004082		45.7	724	83282	heat shock protein HSP 90-beta [Rattus norvegicus].	546	158	0.289	51	31	54	52	34	19	40	62	40	18	74	71	19	6	16	12	12	2	9	19	14	2	23	24	32.442	14.784	28.564	23.182	19.514	6.521	16.29	33.021	22.564	5.396	42.406	44.685
1038	1	ref|NP_071987.1	NP_071987	NP_071987	NP_071987		66.3	196	22124	rho-related GTP-binding protein RhoB precursor [Rattus norvegicus].	328	239	0.729	23	6	45	31	23	6	58	39	14	10	40	33	16	3	32	21	21	4	39	29	12	6	31	25	21.091	6	38.82	27.774	22.5	6	52.473	35.304	13.5	9	36.812	29.878
1182	1	ref|NP_113895.1	NP_113895	NP_113895	NP_113895		58.2	366	41306	homer protein homolog 1 [Rattus norvegicus].	288	288	1	13	8	35	28	14	14	44	32	9	15	41	35	13	8	35	28	14	14	44	32	9	15	41	35	13	8	35	28	14	14	44	32	9	15	41	35
1252	1	ref|NP_445809.2	NP_445809	NP_445809	NP_445809		52.9	781	85456	catenin beta-1 [Rattus norvegicus].	319	267	0.837	13	4	30	34	23	7	50	39	10	14	47	48	10	3	27	28	18	7	40	32	8	13	41	40	11.5	3.097	29.455	33.793	21.6	7	46.452	38.222	8.571	13.31	46.467	44.384
1352	1	ref|NP_476443.1	NP_476443	NP_476443	NP_476443		55	298	32902	ADP/ATP translocase 2 [Rattus norvegicus].	479	155	0.324	40	13	97	25	41	6	129	53	5	4	38	28	16	5	26	8	14	4	38	16	4	3	13	8	28	8.333	52.754	14.8	28	5.333	76.422	29.767	4.667	3.5	22.848	15.619
930	1	ref|NP_062019.2	NP_062019	NP_062019	NP_062019		23.1	3933	418026	protein bassoon [Rattus norvegicus].	276	276	1	12	7	45	15	23	9	33	34	8	11	27	52	12	7	45	15	23	9	33	34	8	11	27	52	12	7	45	15	23	9	33	34	8	11	27	52
394	1	ref|NP_001071109.1	NP_001071109	NP_001071109	NP_001071109		31.4	1216	138345	1-phosphatidylinositol-4,5-bisphosphate phosphodiesterase beta-1 [Rattus norvegicus].	253	253	1	41	17	12	34	17	6	15	29	28	9	17	28	41	17	12	34	17	6	15	29	28	9	17	28	41	17	12	34	17	6	15	29	28	9	17	28
1046	1	ref|NP_073192.2	NP_073192	NP_073192	NP_073192		65.9	428	47500	flotillin-1 [Rattus norvegicus].	271	271	1	17	15	16	38	26	13	30	29	6	4	44	33	17	15	16	38	26	13	30	29	6	4	44	33	17	15	16	38	26	13	30	29	6	4	44	33
1110.12	1	ref|NP_112267.1; plus 2 more	NP_112267	NP_112267	NP_112267					alpha-actinin Group																												9	8	24	22	13	6	24	48	7	9	55	65
1371	1	ref|NP_476555.1	NP_476555	NP_476555	NP_476555		19.3	683	77503	synaptic vesicle glycoprotein 2B [Rattus norvegicus].	264	244	0.924	15	12	18	34	23	11	32	29	16	10	31	33	14	12	17	30	21	10	30	27	16	10	28	29	14.933	12	17.895	33.429	22.909	10.909	31.667	28.688	16	10	30.545	32.222
864	1	ref|NP_058818.1	NP_058818	NP_058818	NP_058818		81.3	193	22428	neuron-specific calcium-binding protein hippocalcin [Rattus norvegicus].	334	77	0.231	31	13	37	33	21	17	55	34	11	15	38	29	5	2	11	6	2	1	20	7	2	4	11	6	27	13	26.345	20.967	16.333	8.667	46.924	21.879	9.333	13.4	33.938	26.5
1125	1	ref|NP_112309.2	NP_112309	NP_112309	NP_112309		43.1	745	81802	junction plakoglobin [Rattus norvegicus].	235	183	0.779	13	29	9	7	12	19	32	11	22	30	10	41	10	28	6	1	7	19	22	4	20	29	4	33	11.5	28.903	6.545	1.207	8.4	19	25.548	4.778	21.429	29.69	4.533	36.616
1335	1	ref|NP_446379.1	NP_446379	NP_446379	NP_446379		29.2	1105	122453	band 4.1-like protein 3 [Rattus norvegicus].	269	258	0.959	9	5	34	31	20	10	28	30	16	14	36	36	9	5	34	29	20	10	20	30	16	14	36	35	9	5	34	30.386	20	10	24.451	30	16	14	36	35.473
870	1	ref|NP_058865.1	NP_058865	NP_058865	NP_058865		40.4	198	21785	peroxiredoxin-2 [Rattus norvegicus].	261	261	1	19	8	40	24	20	3	37	39	14	12	28	17	19	8	40	24	20	3	37	39	14	12	28	17	19	8	40	24	20	3	37	39	14	12	28	17
1411	1	ref|NP_598199.1	NP_598199	NP_598199	NP_598199		31.7	714	75940	A-kinase anchor protein 5 [Rattus norvegicus].	234	234	1	21	10	13	27	14	13	19	21	22	19	27	28	21	10	13	27	14	13	19	21	22	19	27	28	21	10	13	27	14	13	19	21	22	19	27	28
878	1	ref|NP_058900.1	NP_058900	NP_058900	NP_058900		40.9	952	100486	microtubule-associated protein 6 [Rattus norvegicus].	263	263	1	14	9	33	26	20	5	8	32	22	6	40	48	14	9	33	26	20	5	8	32	22	6	40	48	14	9	33	26	20	5	8	32	22	6	40	48
493	1	ref|NP_001100472.1	NP_001100472	NP_001100472	NP_001100472		64.8	429	49857	septin-8 [Rattus norvegicus].	435	213	0.49	35	16	49	53	31	11	44	45	23	17	56	55	14	6	26	27	13	4	23	21	10	6	29	34	19.324	7.694	31.142	33.281	15.956	5.037	27.947	25.04	12.215	7.5	35.149	38.901
841	1	ref|NP_058721.1	NP_058721	NP_058721	NP_058721		60.2	332	36452	L-lactate dehydrogenase A chain [Rattus norvegicus].	297	207	0.697	32	12	33	40	23	10	27	34	27	12	23	24	21	10	21	29	17	7	20	24	18	11	13	16	24.53	10.513	24.877	32.667	19.25	8.05	22.09	26.759	20.571	11.367	15.321	17.939
1188	1	ref|NP_113914.1	NP_113914	NP_113914	NP_113914		19.1	235	26099	secretory carrier-associated membrane protein 5 [Rattus norvegicus].	242	242	1	20	4	29	32	22	10	45	27	8	10	26	9	20	4	29	32	22	10	45	27	8	10	26	9	20	4	29	32	22	10	45	27	8	10	26	9
389	1	ref|NP_001040572.1	NP_001040572	NP_001040572	NP_001040572		37.6	388	42782	cell adhesion molecule 4 precursor [Rattus norvegicus].	220	220	1	20	18	19	23	17	10	21	14	16	9	31	22	20	18	19	23	17	10	21	14	16	9	31	22	20	18	19	23	17	10	21	14	16	9	31	22
1171	1	ref|NP_113819.3; ref|NP_068619.1	NP_113819	NP_113819	NP_113819					vesicle-associated membrane protein-associated protein Group																												11	3	38	48	9	10	30	31	9	9	25	31
1528	1	ref|NP_997475.1	NP_997475	NP_997475	NP_997475		40.1	558	62828	glucose-6-phosphate isomerase [Rattus norvegicus].	240	240	1	31	4	30	21	33	6	15	25	19	6	22	28	31	4	30	21	33	6	15	25	19	6	22	28	31	4	30	21	33	6	15	25	19	6	22	28
157	1	ref|NP_001006971.1	NP_001006971	NP_001006971	NP_001006971		43.8	452	48397	cytochrome b-c1 complex subunit 2, mitochondrial precursor [Rattus norvegicus].	257	257	1	19	3	65	22	19	4	43	29	4	3	26	20	19	3	65	22	19	4	43	29	4	3	26	20	19	3	65	22	19	4	43	29	4	3	26	20
689	1	ref|NP_001178895.1	NP_001178895	NP_001178895	NP_001178895		81.9	298	33558	beta-soluble NSF attachment protein [Rattus norvegicus].	283	210	0.742	22	4	50	21	20	3	19	35	16	7	48	38	16	3	35	13	14	3	15	24	13	6	37	31	18.824	3.6	44.545	17.952	17.36	3	17.727	30.6	14.857	7	43.46	35.521
464	1	ref|NP_001100068.1	NP_001100068	NP_001100068	NP_001100068		51.4	953	105287	catenin alpha-2 [Rattus norvegicus].	260	217	0.835	5	1	26	36	16	10	49	32	5	7	32	41	4	1	21	33	13	8	41	26	4	7	27	32	5	1	25.375	35.676	15.786	10	48.81	31.778	4.667	7	31.355	39.784
807	1	ref|NP_037219.1	NP_037219	NP_037219	NP_037219		16.5	236	25890	CD81 antigen [Rattus norvegicus].	254	254	1	16	4	41	30	11	4	36	27	4	4	47	30	16	4	41	30	11	4	36	27	4	4	47	30	16	4	41	30	11	4	36	27	4	4	47	30
1213	1	ref|NP_114018.1	NP_114018	NP_114018	NP_114018		53.5	428	47117	flotillin-2 [Rattus norvegicus].	243	243	1	20	4	29	33	25	8	40	26	4	3	33	18	20	4	29	33	25	8	40	26	4	3	33	18	20	4	29	33	25	8	40	26	4	3	33	18
1587	1	ref|XP_001070245.2	XP_001070245	XP_001070245	XP_001070245	plus 1	25.3	1103	125183	PREDICTED: ATPase, aminophospholipid transporter (APLT), class I, type 8A, member 1 [Rattus norvegicus].	222	222	1	12	8	15	26	19	8	18	34	6	11	27	38	12	8	15	26	19	8	18	34	6	11	27	38	12	8	15	26	19	8	18	34	6	11	27	38
1406	1	ref|NP_579822.1	NP_579822	NP_579822	NP_579822		34.9	1159	127298	plasma membrane calcium-transporting ATPase 3 [Rattus norvegicus].	1018	137	0.135	83	51	79	109	98	49	87	115	89	69	86	103	11	5	10	14	14	4	17	14	11	11	9	17	16.685	7.677	15.024	20.98	21.835	6.017	25.134	21.584	17.115	16.535	13.024	23.212
1005	1	ref|NP_071514.1	NP_071514	NP_071514	NP_071514		34.4	1828	211765	myosin-Va [Rattus norvegicus].	203	179	0.882	7	5	17	17	9	11	9	32	17	21	20	38	6	4	16	16	8	9	6	27	15	17	19	36	7	5	17	17	9	11	9	31.821	17	21	20	38
1495	1	ref|NP_783185.1	NP_783185	NP_783185	NP_783185		23.8	1085	122205	voltage-dependent calcium channel subunit alpha-2/delta-3 [Rattus norvegicus].	205	205	1	16	8	8	26	15	8	27	21	12	13	28	23	16	8	8	26	15	8	27	21	12	13	28	23	16	8	8	26	15	8	27	21	12	13	28	23
957	1	ref|NP_062164.1	NP_062164	NP_062164	NP_062164		50.4	260	29115	carbonic anhydrase 2 [Rattus norvegicus].	235	235	1	28	5	32	43	16	1	20	31	14	1	24	20	28	5	32	43	16	1	20	31	14	1	24	20	28	5	32	43	16	1	20	31	14	1	24	20
1590	1	ref|XP_001070855.2	XP_001070855	XP_001070855	XP_001070855		53.4	352	39900	PREDICTED: SH3-domain GRB2-like 2 [Rattus norvegicus].	219	123	0.562	18	9	33	17	20	5	19	24	15	4	26	29	10	5	21	8	8	2	8	16	8	2	17	18	18	9	32.455	16	20	5	17.778	24	15	4	26	29
747	1	ref|NP_036866.1	NP_036866	NP_036866	NP_036866		37	918	102409	hexokinase-1 [Rattus norvegicus].	244	198	0.811	20	5	58	11	11	0	48	41	2	1	24	23	16	2	47	8	9	0	41	36	2	1	19	17	20	5	58	11	11	0	48	40.919	2	1	23.85	22.889
1189	1	ref|NP_113916.1	NP_113916	NP_113916	NP_113916		17.5	915	93520	clathrin coat assembly protein AP180 [Rattus norvegicus].	214	90	0.421	16	8	17	18	24	10	18	25	18	11	22	27	6	3	7	8	8	2	8	12	8	3	10	15	14.571	8	14.778	18	20.8	10	16	23.143	16.889	9	20.909	26.25
767	1	ref|NP_037016.1	NP_037016	NP_037016	NP_037016		33.2	1040	113044	contactin-2 precursor [Rattus norvegicus].	194	194	1	20	7	13	24	21	9	27	15	14	14	13	17	20	7	13	24	21	9	27	15	14	14	13	17	20	7	13	24	21	9	27	15	14	14	13	17
885	1	ref|NP_058933.2	NP_058933	NP_058933	NP_058933		57	223	24839	ubiquitin carboxyl-terminal hydrolase isozyme L1 [Rattus norvegicus].	215	215	1	21	7	30	23	12	5	17	33	14	6	29	18	21	7	30	23	12	5	17	33	14	6	29	18	21	7	30	23	12	5	17	33	14	6	29	18
798	1	ref|NP_037177.1	NP_037177	NP_037177	NP_037177		24.1	1356	149372	tenascin-R precursor [Rattus norvegicus].	180	180	1	10	18	25	9	7	13	8	16	10	11	33	20	10	18	25	9	7	13	8	16	10	11	33	20	10	18	25	9	7	13	8	16	10	11	33	20
1244	1	ref|NP_445742.1	NP_445742	NP_445742	NP_445742		55.1	254	28647	phosphoglycerate mutase 1 [Rattus norvegicus].	214	178	0.832	24	5	34	18	20	1	28	20	15	4	26	19	19	5	25	14	18	1	25	16	12	4	23	16	23.318	5	33.036	17.5	19.8	1	28	19.556	14.571	4	26	19
1080	1	ref|NP_077069.3	NP_077069	NP_077069	NP_077069		58.6	319	35895	annexin A4 [Rattus norvegicus].	194	194	1	18	7	21	26	20	8	23	14	12	7	22	16	18	7	21	26	20	8	23	14	12	7	22	16	18	7	21	26	20	8	23	14	12	7	22	16
771	1	ref|NP_037045.1	NP_037045	NP_037045	NP_037045		36.9	279	31831	sodium/potassium-transporting ATPase subunit beta-3 [Rattus norvegicus].	210	210	1	23	3	22	23	23	2	41	17	12	3	25	16	23	3	22	23	23	2	41	17	12	3	25	16	23	3	22	23	23	2	41	17	12	3	25	16
907	1	ref|NP_059000.1	NP_059000	NP_059000	NP_059000		61	367	41022	voltage-gated potassium channel subunit beta-2 [Rattus norvegicus].	229	210	0.917	20	1	40	30	16	1	22	26	6	3	35	29	18	1	35	27	15	1	22	25	6	3	31	26	20	1	39.73	29.7	16	1	22	25.833	6	3	34.543	28.516
242	1	ref|NP_001012201.1	NP_001012201	NP_001012201	NP_001012201		41.4	476	51855	cell adhesion molecule 1 [Rattus norvegicus].	205	205	1	14	4	17	27	9	6	22	17	8	8	42	31	14	4	17	27	9	6	22	17	8	8	42	31	14	4	17	27	9	6	22	17	8	8	42	31
1030	1	ref|NP_071963.1	NP_071963	NP_071963	NP_071963	plus 1	65.2	181	20698	ADP-ribosylation factor 1 [Rattus norvegicus].	232	106	0.457	11	4	37	30	12	1	29	30	4	6	30	38	7	1	20	11	6	1	9	13	1	4	15	18	11	4	34.941	27.077	12	1	29	26.975	4	6	28.401	35.271
221	1	ref|NP_001011910.1	NP_001011910	NP_001011910	NP_001011910		57.8	519	56151	cytosol aminopeptidase [Rattus norvegicus].	181	181	1	25	13	15	37	9	5	18	13	17	6	13	10	25	13	15	37	9	5	18	13	17	6	13	10	25	13	15	37	9	5	18	13	17	6	13	10
842	1	ref|NP_058725.1	NP_058725	NP_058725	NP_058725		37	845	95650	neurofilament medium polypeptide [Rattus norvegicus].	287	186	0.648	5	7	50	25	11	15	14	41	12	25	44	38	4	3	33	12	7	9	10	28	7	14	30	29	4.065	3.188	35.23	12.982	7.335	9.595	10.345	29.907	7.521	15.025	31.697	30.294
222	1	ref|NP_001011918.1	NP_001011918	NP_001011918	NP_001011918		37.8	503	54161	annexin A11 [Rattus norvegicus].	210	182	0.867	16	10	25	30	16	5	19	21	11	7	26	24	11	9	21	26	15	5	17	18	8	7	24	21	12.17	9.36	22.135	27.224	15.263	5	17.507	19.102	8.632	7	24.857	22.26
725	1	ref|NP_036763.1	NP_036763	NP_036763	NP_036763		48.4	254	27805	major prion protein precursor [Rattus norvegicus].	210	210	1	19	2	39	25	13	4	18	19	10	4	40	17	19	2	39	25	13	4	18	19	10	4	40	17	19	2	39	25	13	4	18	19	10	4	40	17
1009	1	ref|NP_071565.2	NP_071565	NP_071565	NP_071565		53.4	573	60956	60 kDa heat shock protein, mitochondrial [Rattus norvegicus].	216	216	1	12	4	45	6	15	1	42	35	2	3	23	28	12	4	45	6	15	1	42	35	2	3	23	28	12	4	45	6	15	1	42	35	2	3	23	28
655	1	ref|NP_001157768.1	NP_001157768	NP_001157768	NP_001157768	plus 7	19.2	4573	519882	plectin isoform 1c [Rattus norvegicus].	187	168	0.898	5	3	25	17	7	10	5	38	6	22	22	27	3	3	23	15	5	10	5	34	6	19	20	25	5	3	25	17	7	10	5	38	6	22	22	27
1365	1	ref|NP_476533.1	NP_476533	NP_476533	NP_476533		44.9	752	84541	glutamate carboxypeptidase 2 [Rattus norvegicus].	186	186	1	12	6	15	25	17	6	27	18	13	7	21	19	12	6	15	25	17	6	27	18	13	7	21	19	12	6	15	25	17	6	27	18	13	7	21	19
1523	1	ref|NP_955418.1	NP_955418	NP_955418	NP_955418		53.8	247	28310	V-type proton ATPase subunit D [Rattus norvegicus].	213	213	1	14	0	35	29	19	3	29	28	13	1	23	19	14	0	35	29	19	3	29	28	13	1	23	19	14	0	35	29	19	3	29	28	13	1	23	19
1323	1	ref|NP_446316.1	NP_446316	NP_446316	NP_446316		50	806	89350	transitional endoplasmic reticulum ATPase [Rattus norvegicus].	203	203	1	16	6	29	22	7	2	16	34	10	4	27	30	16	6	29	22	7	2	16	34	10	4	27	30	16	6	29	22	7	2	16	34	10	4	27	30
739	1	ref|NP_036818.2	NP_036818	NP_036818	NP_036818		80.6	191	22171	visinin-like protein 1 [Rattus norvegicus].	218	189	0.867	19	0	39	29	14	4	28	32	4	4	25	20	16	0	33	24	13	3	26	27	3	3	23	18	19	0	36.431	27.75	14	4	27.368	30.356	4	4	24.484	19.44
1134.13	1	ref|NP_112355.1; ref|NP_446273.1	NP_112355	NP_112355	NP_112355					ras-related protein Ral-A/B Group																												15	1	41	27	9	2	33	35	1	1	37	19
1450	1	ref|NP_620244.1	NP_620244	NP_620244	NP_620244		21.4	714	78087	cadherin-13 [Rattus norvegicus].	169	169	1	12	8	14	22	13	12	16	15	7	12	19	19	12	8	14	22	13	12	16	15	7	12	19	19	12	8	14	22	13	12	16	15	7	12	19	19
1242	1	ref|NP_444177.1	NP_444177	NP_444177	NP_444177		31.4	226	25216	CD9 antigen [Rattus norvegicus].	214	214	1	16	0	49	33	16	0	38	16	6	1	27	12	16	0	49	33	16	0	38	16	6	1	27	12	16	0	49	33	16	0	38	16	6	1	27	12
974	1	ref|NP_062251.1	NP_062251	NP_062251	NP_062251		36.1	1197	129745	SRC kinase signaling inhibitor 1 [Rattus norvegicus].	204	204	1	7	3	25	26	17	4	30	29	3	7	25	28	7	3	25	26	17	4	30	29	3	7	25	28	7	3	25	26	17	4	30	29	3	7	25	28
1234	1	ref|NP_116006.1	NP_116006	NP_116006	NP_116006		57.8	218	24490	ras-related protein Rab-11B [Rattus norvegicus].	199	199	1	14	5	31	26	9	3	29	26	6	4	26	20	14	5	31	26	9	3	29	26	6	4	26	20	14	5	31	26	9	3	29	26	6	4	26	20
941	1	ref|NP_062068.1	NP_062068	NP_062068	NP_062068		14.9	303	32996	leukocyte surface antigen CD47 precursor [Rattus norvegicus].	187	187	1	19	3	18	24	15	5	21	19	8	7	29	19	19	3	18	24	15	5	21	19	8	7	29	19	19	3	18	24	15	5	21	19	8	7	29	19
364	1	ref|NP_001032272.1	NP_001032272	NP_001032272	NP_001032272		59.2	191	21310	rho-related GTP-binding protein RhoG [Rattus norvegicus].	237	181	0.764	21	7	33	33	22	2	21	33	10	5	29	21	19	7	21	28	13	2	19	25	7	3	22	15	19.551	7	23.447	29.474	14.773	2	19.365	27.02	7.5	3.4	23.621	16.25
1579	1	ref|XP_001067936.2	XP_001067936	XP_001067936	XP_001067936		26.5	1508	169776	PREDICTED: protein tyrosine phosphatase, receptor type, D [Rattus norvegicus].	190	133	0.7	9	6	18	22	18	11	23	25	11	11	18	18	7	6	11	15	14	10	14	13	7	10	13	13	8.538	6	14.601	18.985	17.167	11	19.014	19.03	9.042	11	15.677	15.831
715	1	ref|NP_036699.1	NP_036699	NP_036699	NP_036699		43.2	382	43032	gap junction alpha-1 protein [Rattus norvegicus].	218	218	1	10	0	59	21	15	1	20	19	3	1	30	39	10	0	59	21	15	1	20	19	3	1	30	39	10	0	59	21	15	1	20	19	3	1	30	39
1445	1	ref|NP_620183.2	NP_620183	NP_620183	NP_620183		38.1	312	35754	apolipoprotein E precursor [Rattus norvegicus].	173	173	1	12	10	28	13	10	8	10	20	9	6	24	23	12	10	28	13	10	8	10	20	9	6	24	23	12	10	28	13	10	8	10	20	9	6	24	23
1571	1	ref|XP_001066229.2	XP_001066229	XP_001066229	XP_001066229	plus 1	21.8	1173	126555	PREDICTED: protocadherin 1, partial [Rattus norvegicus].	164	164	1	12	5	11	20	21	6	13	14	13	11	21	17	12	5	11	20	21	6	13	14	13	11	21	17	12	5	11	20	21	6	13	14	13	11	21	17
672	1	ref|NP_001166900.1	NP_001166900	NP_001166900	NP_001166900		46.6	427	48780	septin-6 [Rattus norvegicus].	427	144	0.337	28	12	45	53	28	8	38	58	20	17	61	59	7	3	17	15	7	0	11	21	7	6	26	24	10.039	3.574	22.585	23.594	9.722	0	15.616	29.915	8.606	7.5	34.965	33.921
505	1	ref|NP_001100854.1	NP_001100854	NP_001100854	NP_001100854		59.6	230	25603	gamma-soluble NSF attachment protein [Rattus norvegicus].	166	166	1	14	7	20	19	13	9	9	18	11	7	19	20	14	7	20	19	13	9	9	18	11	7	19	20	14	7	20	19	13	9	9	18	11	7	19	20
1632	1	ref|XP_002725972.1	XP_002725972	XP_002725972	XP_002725972		74.7	198	19799	PREDICTED: brain abundant, membrane attached signal protein 1 [Rattus norvegicus].	515	73	0.142	41	31	53	59	43	26	34	43	25	27	75	58	5	2	8	10	4	5	5	7	3	2	12	10	12.2	5.412	18.286	23.243	10.783	12	10	16.333	6.882	4.778	26.264	21.707
1413	1	ref|NP_598202.1	NP_598202	NP_598202	NP_598202		37	684	75833	rabphilin-3A [Rattus norvegicus].	182	182	1	9	3	23	22	18	1	15	22	11	10	24	24	9	3	23	22	18	1	15	22	11	10	24	24	9	3	23	22	18	1	15	22	11	10	24	24
1409	1	ref|NP_596901.1	NP_596901	NP_596901	NP_596901		77	183	20505	ras-related protein Rap-2b precursor [Rattus norvegicus].	236	123	0.521	13	1	33	29	14	4	29	30	6	2	39	36	10	1	19	15	9	1	14	14	1	1	20	18	12.5	1	28.852	26.053	13.091	2.5	23.13	24.182	3.5	2	35.833	33.429
1639	1	ref|XP_002726373.1	XP_002726373	XP_002726373	XP_002726373		20.6	1680	184428	PREDICTED: mKIAA0868 protein-like [Rattus norvegicus].	157	157	1	14	6	12	14	23	6	10	18	13	9	17	15	14	6	12	14	23	6	10	18	13	9	17	15	14	6	12	14	23	6	10	18	13	9	17	15
965	1	ref|NP_062216.1	NP_062216	NP_062216	NP_062216		32.9	477	55692	regulator of G-protein signaling 7 [Rattus norvegicus].	159	118	0.742	10	9	13	15	13	8	27	17	12	9	14	12	9	6	8	10	8	5	23	15	7	9	10	8	10	9	13	15	13	8	27	16.875	12	9	14	12
330	1	ref|NP_001025070.1	NP_001025070	NP_001025070	NP_001025070		21.6	828	91478	disintegrin and metalloproteinase domain-containing protein 23 [Rattus norvegicus].	178	178	1	8	4	9	27	14	7	28	23	6	4	26	22	8	4	9	27	14	7	28	23	6	4	26	22	8	4	9	27	14	7	28	23	6	4	26	22
1119	1	ref|NP_112295.1	NP_112295	NP_112295	NP_112295		52.4	359	42027	guanine nucleotide-binding protein subunit alpha-11 [Rattus norvegicus].	290	111	0.383	22	15	31	32	22	20	34	23	19	16	27	29	6	8	14	7	11	13	12	5	6	7	10	12	7.982	9.964	18.02	10.617	13.373	15.676	17.941	7.321	7.835	8.909	13.036	16.387
164	1	ref|NP_001007236.1	NP_001007236	NP_001007236	NP_001007236		19.3	2749	313137	inositol 1,4,5-trisphosphate receptor type 1 [Rattus norvegicus].	143	127	0.888	10	4	8	26	9	14	5	9	11	22	8	17	9	4	7	23	8	12	4	8	8	20	8	16	9.9	4	7.778	25.76	9	14	4.667	9	11	22	8	17
1396	1	ref|NP_569100.2	NP_569100	NP_569100	NP_569100		35.4	463	50020	annexin A7 [Rattus norvegicus].	171	171	1	11	5	25	27	9	4	15	18	15	5	24	13	11	5	25	27	9	4	15	18	15	5	24	13	11	5	25	27	9	4	15	18	15	5	24	13
777	1	ref|NP_037064.1	NP_037064	NP_037064	NP_037064		66.3	572	62197	dihydropyrimidinase-related protein 1 [Rattus norvegicus].	357	160	0.448	27	18	49	49	21	8	19	44	19	13	40	50	8	4	25	26	4	1	9	28	7	1	20	27	10.466	5.423	28.84	31.24	5.231	1.073	9.497	31.309	9.17	2.125	22.838	31.631
800	1	ref|NP_037185.1	NP_037185	NP_037185	NP_037185		73.1	245	27779	14-3-3 protein theta [Rattus norvegicus].	419	158	0.377	40	19	59	51	33	8	52	52	22	17	46	20	9	2	30	20	9	1	26	23	4	4	21	9	11.598	2.813	34.648	24.318	11.653	1.279	30.296	27.59	5.033	5.547	24.582	9.875
1675	1	ref|XP_344572.4	XP_344572	XP_344572	XP_344572		37	951	97256	PREDICTED: hypothetical protein [Rattus norvegicus].	164	164	1	6	4	22	22	17	8	15	16	6	10	17	21	6	4	22	22	17	8	15	16	6	10	17	21	6	4	22	22	17	8	15	16	6	10	17	21
1146	1	ref|NP_112623.1	NP_112623	NP_112623	NP_112623		20.1	906	99812	cadherin-2 precursor [Rattus norvegicus].	148	148	1	12	8	11	13	15	7	18	13	10	11	18	12	12	8	11	13	15	7	18	13	10	11	18	12	12	8	11	13	15	7	18	13	10	11	18	12
1512	1	ref|NP_942033.2	NP_942033	NP_942033	NP_942033		48.1	370	40628	phosphoserine aminotransferase [Rattus norvegicus].	155	155	1	16	6	10	35	8	4	18	13	12	7	9	17	16	6	10	35	8	4	18	13	12	7	9	17	16	6	10	35	8	4	18	13	12	7	9	17
256	1	ref|NP_001013128.1	NP_001013128	NP_001013128	NP_001013128		38	698	76396	serotransferrin precursor [Rattus norvegicus].	149	149	1	12	0	6	12	12	16	11	26	9	8	20	17	12	0	6	12	12	16	11	26	9	8	20	17	12	0	6	12	12	16	11	26	9	8	20	17
251	1	ref|NP_001012756.1	NP_001012756	NP_001012756	NP_001012756		51.9	418	46963	creatine kinase U-type, mitochondrial precursor [Rattus norvegicus].	202	176	0.871	14	3	49	9	17	1	27	32	6	4	20	20	11	3	44	9	13	1	23	27	4	4	18	19	11.196	3	44.84	9	13.416	1	23.472	27.584	4.065	4	18.151	19.078
929	1	ref|NP_062013.1	NP_062013	NP_062013	NP_062013		24.9	1863	207013	receptor-type tyrosine-protein phosphatase S [Rattus norvegicus].	179	136	0.76	7	5	18	23	12	4	24	25	14	9	22	16	6	5	12	18	10	4	17	14	11	9	18	12	6.462	5	15.005	20.665	10.833	4	20.822	19.561	12.833	9	20.323	13.813
1360	1	ref|NP_476481.1	NP_476481	NP_476481	NP_476481		34.1	589	65324	serine/threonine-protein phosphatase 2A 65 kDa regulatory subunit A alpha isoform [Rattus norvegicus].	161	161	1	6	5	18	13	8	4	15	19	13	6	23	31	6	5	18	13	8	4	15	19	13	6	23	31	6	5	18	13	8	4	15	19	13	6	23	31
1020	1	ref|NP_071785.1	NP_071785	NP_071785	NP_071785		76.3	241	25553	dihydropteridine reductase [Rattus norvegicus].	178	178	1	17	3	26	30	13	0	21	26	8	2	16	16	17	3	26	30	13	0	21	26	8	2	16	16	17	3	26	30	13	0	21	26	8	2	16	16
1086	1	ref|NP_077347.1	NP_077347	NP_077347	NP_077347		15	599	67002	sodium- and chloride-dependent GABA transporter 1 [Rattus norvegicus].	160	160	1	13	5	21	17	17	3	15	19	3	9	20	18	13	5	21	17	17	3	15	19	3	9	20	18	13	5	21	17	17	3	15	19	3	9	20	18
766	1	ref|NP_037009.1	NP_037009	NP_037009	NP_037009		40.9	215	24146	sodium channel subunit beta-2 precursor [Rattus norvegicus].	164	164	1	13	4	19	22	10	2	18	19	11	3	23	20	13	4	19	22	10	2	18	19	11	3	23	20	13	4	19	22	10	2	18	19	11	3	23	20
1504	1	ref|NP_851606.3	NP_851606	NP_851606	NP_851606		35.2	1308	144624	ras GTPase-activating protein SynGAP isoform 1 [Rattus norvegicus].	177	176	0.994	11	4	31	12	11	2	29	22	2	2	19	32	11	4	31	12	11	2	28	22	2	2	19	32	11	4	31	12	11	2	28.966	22	2	2	19	32
1420	1	ref|NP_598267.1	NP_598267	NP_598267	NP_598267		60.2	357	39271	protein NDRG2 [Rattus norvegicus].	185	185	1	15	1	29	19	11	0	21	25	6	1	25	32	15	1	29	19	11	0	21	25	6	1	25	32	15	1	29	19	11	0	21	25	6	1	25	32
874	1	ref|NP_058886.1	NP_058886	NP_058886	NP_058886		23.5	626	69354	myelin-associated glycoprotein precursor [Rattus norvegicus].	163	163	1	17	5	25	18	14	3	25	13	8	2	20	13	17	5	25	18	14	3	25	13	8	2	20	13	17	5	25	18	14	3	25	13	8	2	20	13
799	1	ref|NP_037184.1	NP_037184	NP_037184	NP_037184		71.1	246	28213	14-3-3 protein eta [Rattus norvegicus].	404	141	0.349	42	20	64	48	32	9	39	46	23	14	43	24	11	3	34	15	8	2	12	18	5	1	19	13	14.175	4.219	39.156	18.487	10.359	2.558	14.078	21.43	6.291	1.387	21.89	14.238
848	1	ref|NP_058746.1	NP_058746	NP_058746	NP_058746		42.9	154	15913	superoxide dismutase [Cu-Zn] [Rattus norvegicus].	127	127	1	14	13	11	10	10	7	6	13	8	14	7	14	14	13	11	10	10	7	6	13	8	14	7	14	14	13	11	10	10	7	6	13	8	14	7	14
146	1	ref|NP_001005550.1	NP_001005550	NP_001005550	NP_001005550		42.9	727	79413	NADH-ubiquinone oxidoreductase 75 kDa subunit, mitochondrial precursor [Rattus norvegicus].	155	155	1	4	2	27	21	15	8	26	11	5	11	11	14	4	2	27	21	15	8	26	11	5	11	11	14	4	2	27	21	15	8	26	11	5	11	11	14
1449	1	ref|NP_620238.1	NP_620238	NP_620238	NP_620238		66.7	213	23399	ATP synthase subunit O, mitochondrial precursor [Rattus norvegicus].	177	174	0.983	7	0	40	15	16	3	54	17	1	1	14	9	7	0	38	15	16	3	54	17	1	1	13	9	7	0	40	15	16	3	54	17	1	1	14	9
420	1	ref|NP_001099182.1	NP_001099182	NP_001099182	NP_001099182		23.5	879	98961	metabotropic glutamate receptor 3 precursor [Rattus norvegicus].	152	124	0.816	13	6	16	14	14	8	21	20	9	6	13	12	11	5	15	13	11	5	15	17	7	4	12	9	12.571	5.714	15.75	13.619	12.941	7.143	18.6	19.429	8.556	5.143	12.857	11.455
341	1	ref|NP_001028251.1	NP_001028251	NP_001028251	NP_001028251		20.4	727	81056	orphan sodium- and chloride-dependent neurotransmitter transporter NTT4 [Rattus norvegicus].	143	143	1	9	5	9	20	15	10	16	16	5	8	19	11	9	5	9	20	15	10	16	16	5	8	19	11	9	5	9	20	15	10	16	16	5	8	19	11
508	1	ref|NP_001100915.1	NP_001100915	NP_001100915	NP_001100915		39.4	675	74831	heat shock 70 kDa protein 12A [Rattus norvegicus].	148	148	1	5	4	11	13	16	7	21	19	8	5	21	18	5	4	11	13	16	7	21	19	8	5	21	18	5	4	11	13	16	7	21	19	8	5	21	18
1444	1	ref|NP_620182.1	NP_620182	NP_620182	NP_620182		10.6	492	53964	solute carrier family 2, facilitated glucose transporter member 1 [Rattus norvegicus].	140	140	1	11	8	19	13	16	6	14	11	6	8	15	13	11	8	19	13	16	6	14	11	6	8	15	13	11	8	19	13	16	6	14	11	6	8	15	13
395	1	ref|NP_001071113.1	NP_001071113	NP_001071113	NP_001071113		49	351	40709	cAMP-dependent protein kinase catalytic subunit beta [Rattus norvegicus].	242	80	0.331	16	4	44	25	23	2	34	28	10	4	28	24	6	3	17	8	11	2	10	5	1	2	9	6	11	3.429	34.654	20.364	17.6	2	24.118	15.455	2	2.8	19.688	14.308
735	1	ref|NP_036797.1	NP_036797	NP_036797	NP_036797		46.7	422	47211	synaptotagmin-2 [Rattus norvegicus].	654	115	0.176	39	31	66	80	56	27	62	71	42	32	74	74	4	5	9	17	9	4	10	14	7	6	13	17	4.846	6.024	11.561	21.502	11.136	4.773	12.404	18.001	8.815	7.268	16.688	21.261
971	1	ref|NP_062248.1	NP_062248	NP_062248	NP_062248		53.9	358	40613	neuronal-specific septin-3 [Rattus norvegicus].	156	156	1	11	6	26	19	12	2	16	19	8	2	15	20	11	6	26	19	12	2	16	19	8	2	15	20	11	6	26	19	12	2	16	19	8	2	15	20
1383	1	ref|NP_542152.1	NP_542152	NP_542152	NP_542152		77.6	295	33194	alpha-soluble NSF attachment protein [Rattus norvegicus].	207	134	0.647	24	3	35	16	17	1	11	27	11	1	37	24	18	2	20	8	11	1	7	16	8	0	26	17	21.176	2.4	25.455	11.048	13.64	1	8.273	20.4	9.143	0	30.54	19.479
1340	1	ref|NP_446413.1	NP_446413	NP_446413	NP_446413		58.5	260	28576	endoplasmic reticulum resident protein 29 precursor [Rattus norvegicus].	162	162	1	15	0	22	31	10	3	21	20	5	6	19	10	15	0	22	31	10	3	21	20	5	6	19	10	15	0	22	31	10	3	21	20	5	6	19	10
1482	1	ref|NP_742006.1	NP_742006	NP_742006	NP_742006		30.3	614	68197	acetylcholinesterase precursor [Rattus norvegicus].	135	135	1	11	7	7	13	12	5	22	14	13	6	12	13	11	7	7	13	12	5	22	14	13	6	12	13	11	7	7	13	12	5	22	14	13	6	12	13
1061	1	ref|NP_075251.1	NP_075251	NP_075251	NP_075251		21.5	1471	162145	latrophilin-1 [Rattus norvegicus].	127	127	1	11	6	9	19	12	9	10	8	7	10	11	15	11	6	9	19	12	9	10	8	7	10	11	15	11	6	9	19	12	9	10	8	7	10	11	15
835	1	ref|NP_058704.1	NP_058704	NP_058704	NP_058704		63.1	333	35829	glyceraldehyde-3-phosphate dehydrogenase [Rattus norvegicus].	1737	0	0	131	67	193	203	128	62	156	199	118	70	205	205	0	0	0	0	0	0	0	0	0	0	0	0	11	3	15	14.5	7	16.1	15	14.5	10	2.5	17	3.5
1457	1	ref|NP_620800.1	NP_620800	NP_620800	NP_620800		39.6	356	39446	phosphate carrier protein, mitochondrial precursor [Rattus norvegicus].	166	166	1	7	1	52	7	15	1	39	20	1	0	14	9	7	1	52	7	15	1	39	20	1	0	14	9	7	1	52	7	15	1	39	20	1	0	14	9
1184	1	ref|NP_113903.1	NP_113903	NP_113903	NP_113903		30.6	780	85561	6-phosphofructokinase, muscle type [Rattus norvegicus].	175	108	0.617	13	3	24	24	15	1	11	27	9	3	22	23	7	1	16	14	8	0	8	16	6	3	15	14	11.615	2.333	21.438	21.818	13.287	0.333	9.941	24.162	8.143	3	19.542	21.333
414	1	ref|NP_001094392.1	NP_001094392	NP_001094392	NP_001094392		57.5	351	40607	cAMP-dependent protein kinase catalytic subunit alpha [Rattus norvegicus].	231	69	0.299	16	5	36	20	21	0	31	29	17	5	26	25	6	4	9	3	9	0	7	6	8	3	7	7	11	4.571	18.346	7.636	14.4	0	16.882	18.545	16	4.2	15.312	16.692
849	1	ref|NP_058747.1	NP_058747	NP_058747	NP_058747		49.1	222	24675	superoxide dismutase [Mn], mitochondrial precursor [Rattus norvegicus].	144	144	1	9	3	20	13	11	4	28	17	11	4	15	9	9	3	20	13	11	4	28	17	11	4	15	9	9	3	20	13	11	4	28	17	11	4	15	9
719	1	ref|NP_036709.1	NP_036709	NP_036709	NP_036709		51.9	210	23440	glutathione S-transferase P [Rattus norvegicus].	145	145	1	16	5	17	23	11	3	14	18	4	4	18	12	16	5	17	23	11	3	14	18	4	4	18	12	16	5	17	23	11	3	14	18	4	4	18	12
1278	1	ref|NP_445995.2	NP_445995	NP_445995	NP_445995		20.7	729	78924	neurochondrin [Rattus norvegicus].	125	125	1	9	5	13	10	11	5	9	12	12	12	12	15	9	5	13	10	11	5	9	12	12	12	12	15	9	5	13	10	11	5	9	12	12	12	12	15
1578	1	ref|XP_001067525.1	XP_001067525	XP_001067525	XP_001067525		21.3	141	15020	PREDICTED: hypothetical protein isoform 2 [Rattus norvegicus].	144	144	1	14	4	23	18	8	5	22	15	5	3	12	15	14	4	23	18	8	5	22	15	5	3	12	15	14	4	23	18	8	5	22	15	5	3	12	15
1169	1	ref|NP_113808.1	NP_113808	NP_113808	NP_113808		25.5	533	56494	D-3-phosphoglycerate dehydrogenase [Rattus norvegicus].	127	127	1	15	6	6	13	9	5	4	18	15	4	13	19	15	6	6	13	9	5	4	18	15	4	13	19	15	6	6	13	9	5	4	18	15	4	13	19
1150	1	ref|NP_112644.1	NP_112644	NP_112644	NP_112644		60.3	295	31747	voltage-dependent anion-selective channel protein 2 [Rattus norvegicus].	185	131	0.708	15	1	49	9	16	1	39	20	4	1	17	13	9	0	38	7	9	0	26	16	2	0	13	11	12.176	0.5	44.967	8.273	14.727	0.5	32.259	18.667	4	0.5	15.889	12.467
1494	1	ref|NP_783182.1	NP_783182	NP_783182	NP_783182		20	1157	130777	voltage-dependent calcium channel subunit alpha-2/delta-2 [Rattus norvegicus].	140	127	0.907	11	6	9	15	16	4	15	16	4	11	15	18	10	5	9	14	15	4	13	15	4	10	14	14	10.123	5.135	9	14.149	15.142	4	13.263	15.185	4	10.204	14.144	14.566
1522	1	ref|NP_955417.1	NP_955417	NP_955417	NP_955417		47	509	54039	dihydrolipoyl dehydrogenase, mitochondrial precursor [Rattus norvegicus].	140	140	1	18	4	22	7	10	3	12	23	6	2	12	21	18	4	22	7	10	3	12	23	6	2	12	21	18	4	22	7	10	3	12	23	6	2	12	21
138	1	ref|NP_001004250.1	NP_001004250	NP_001004250	NP_001004250		42.7	480	52850	cytochrome b-c1 complex subunit 1, mitochondrial precursor [Rattus norvegicus].	148	148	1	6	0	32	7	10	6	32	16	3	4	19	13	6	0	32	7	10	6	32	16	3	4	19	13	6	0	32	7	10	6	32	16	3	4	19	13
1040	1	ref|NP_072114.1	NP_072114	NP_072114	NP_072114		37.6	655	71188	transketolase [Rattus norvegicus].	131	131	1	17	3	12	10	8	4	7	23	15	2	13	17	17	3	12	10	8	4	7	23	15	2	13	17	17	3	12	10	8	4	7	23	15	2	13	17
918.424	1	ref|NP_059042.1; plus 2 more	NP_059042	NP_059042	NP_059042					voltage-dependent L-type calcium channel Group																												7	3	17	15	10	5.001	12	14	10	10	10	13
593	1	ref|NP_001103449.1	NP_001103449	NP_001103449	NP_001103449	plus 1	71.1	201	22178	ras-related protein Rab-1B [Rattus norvegicus].	560	82	0.146	49	20	71	65	44	14	66	63	26	19	77	46	7	3	15	7	5	2	10	5	1	4	16	7	12.934	4.829	26.328	11.939	8.928	2.867	19.117	9.298	2.097	6.171	25.209	10.188
844.845	1	ref|NP_058735.1; ref|NP_058736.1	NP_058735	NP_058735	NP_058735					serine/threonine-protein phosphatase 2A catalytic subunit beta Group																												10	2	21	14	10	0	16	22	16	1	22	13
1543	1	ref|XP_001053351.2	XP_001053351	XP_001053351	XP_001053351		35.7	996	110712	PREDICTED: erythrocyte membrane protein band 4.1-like 2 [Rattus norvegicus].	144	139	0.965	8	5	17	15	5	2	21	12	8	3	22	26	8	5	17	14	5	2	18	12	8	3	22	25	8	5	17	14.28	5	2	19.194	12	8	3	22	25.338
1480	1	ref|NP_741991.3	NP_741991	NP_741991	NP_741991		57.1	191	21260	cell division control protein 42 homolog precursor [Rattus norvegicus].	197	141	0.716	12	0	32	17	19	3	32	27	7	3	25	20	10	0	20	12	10	3	30	19	4	1	18	14	10.29	0	22.33	12.632	11.364	3	30.577	20.535	4.286	1.133	19.326	15.167
1364	1	ref|NP_476489.1	NP_476489	NP_476489	NP_476489		65.1	361	41594	septin-2 [Rattus norvegicus].	155	150	0.968	4	2	32	18	5	1	18	17	7	2	31	18	4	2	31	18	5	1	16	16	7	2	30	18	4	2	31.298	18	5	1	16.438	16.17	7	2	30.24	18
1159	1	ref|NP_113715.1	NP_113715	NP_113715	NP_113715		61.5	330	37513	serine/threonine-protein phosphatase PP1-alpha catalytic subunit [Rattus norvegicus].	260	43	0.165	27	0	33	27	21	2	42	31	18	3	32	24	5	0	6	5	2	2	3	6	4	2	5	3	16.169	0	17.297	15.804	10.3	2	17.286	19.765	12.248	2.5	17.725	7.995
270	1	ref|NP_001013951.1	NP_001013951	NP_001013951	NP_001013951		43.1	441	50861	V-type proton ATPase subunit H [Rattus norvegicus].	143	143	1	7	1	24	9	5	3	12	27	6	6	27	16	7	1	24	9	5	3	12	27	6	6	27	16	7	1	24	9	5	3	12	27	6	6	27	16
985	1	ref|NP_067708.1	NP_067708	NP_067708	NP_067708		30.3	1740	186485	SH3 and multiple ankyrin repeat domains protein 3 [Rattus norvegicus].	143	143	1	1	2	15	9	7	5	29	20	0	7	22	26	1	2	15	9	7	5	29	20	0	7	22	26	1	2	15	9	7	5	29	20	0	7	22	26
1358	1	ref|NP_476473.1	NP_476473	NP_476473	NP_476473		77.2	193	21783	transforming protein RhoA precursor [Rattus norvegicus].	213	124	0.582	13	3	42	20	9	2	35	27	6	6	26	24	6	0	29	10	7	0	16	17	4	2	17	16	7.909	0	35.18	13.226	7.5	0	21.527	20.696	4.5	3	20.187	19.122
1439	1	ref|NP_612530.1	NP_612530	NP_612530	NP_612530		72.7	205	22914	protein phosphatase 1 regulatory subunit 1B [Rattus norvegicus].	136	136	1	10	4	15	25	6	1	13	19	6	6	19	12	10	4	15	25	6	1	13	19	6	6	19	12	10	4	15	25	6	1	13	19	6	6	19	12
1593	1	ref|XP_001072622.2	XP_001072622	XP_001072622	XP_001072622		13.2	1912	213193	PREDICTED: rCG56095-like [Rattus norvegicus].	110	67	0.609	7	6	6	9	12	6	10	7	16	11	6	14	3	4	1	5	8	3	5	5	12	8	5	8	7	5.333	3.5	7.857	11.2	5.25	8.571	6.429	16	11	6	13.333
1614	1	ref|XP_001081651.2	XP_001081651	XP_001081651	XP_001081651	plus 1	31.8	355	38020	PREDICTED: glyceraldehyde-3-phosphate dehydrogenase-like, partial [Rattus norvegicus].	741	1	0.001	58	20	76	84	55	21	63	93	58	22	98	93	0	0	0	0	0	0	0	0	0	0	0	1	9.5	2.5	13	9	7	5.8	9.5	11.5	9.5	2.5	14.5	35.429
204	1	ref|NP_001009180.1	NP_001009180	NP_001009180	NP_001009180		51.7	286	32968	F-actin-capping protein subunit alpha-2 [Rattus norvegicus].	127	98	0.772	14	5	15	11	8	5	9	9	10	2	19	20	11	3	12	10	6	2	6	7	7	1	16	17	13.75	5	14.571	11	8	5	9	8.556	10	1.5	18.667	19.55
351.121	1	ref|NP_001029156.1; plus 2 more	NP_001029156	NP_001029156	NP_001029156					ankyrin 1/3 Group																												11.111	2	7.097	15.72	13.474	3	9.167	14.4	10.162	6.057	12.202	16.317
162	1	ref|NP_001007006.1	NP_001007006	NP_001007006	NP_001007006		55.9	204	23408	rho GDP-dissociation inhibitor 1 [Rattus norvegicus].	140	140	1	11	3	28	18	9	0	13	14	7	3	23	11	11	3	28	18	9	0	13	14	7	3	23	11	11	3	28	18	9	0	13	14	7	3	23	11
822	1	ref|NP_037320.1	NP_037320	NP_037320	NP_037320		31.3	843	96739	glycogen phosphorylase, brain form [Rattus norvegicus].	140	109	0.779	14	1	24	17	10	0	11	27	13	2	8	13	11	1	17	15	8	0	9	20	9	2	8	9	13.75	1	24	17	9.6	0	10.5	27	12.6	2	8	13
1634	1	ref|XP_002726232.1	XP_002726232	XP_002726232	XP_002726232		42.1	672	73855	PREDICTED: solute carrier family 25 (mitochondrial carrier, Aralar), member 12 [Rattus norvegicus].	151	151	1	9	1	34	3	14	0	53	15	0	0	12	10	9	1	34	3	14	0	53	15	0	0	12	10	9	1	34	3	14	0	53	15	0	0	12	10
1273	1	ref|NP_445965.1	NP_445965	NP_445965	NP_445965		42.9	552	61566	membrane protein, palmitoylated 2 [Rattus norvegicus].	138	123	0.891	11	2	15	18	15	1	17	15	5	7	16	16	8	1	15	18	13	1	17	13	4	5	14	14	10.182	1.5	15	18	14.733	1	17	14.444	4.571	6.667	15.647	15.647
1648	1	ref|XP_002727080.1	XP_002727080	XP_002727080	XP_002727080	plus 1	37.1	307	33911	PREDICTED: RIKEN cDNA 2900042E01-like [Rattus norvegicus].	123	123	1	8	3	17	15	11	4	16	14	7	6	12	10	8	3	17	15	11	4	16	14	7	6	12	10	8	3	17	15	11	4	16	14	7	6	12	10
1201	1	ref|NP_113970.1	NP_113970	NP_113970	NP_113970		23.8	525	57408	vesicular inhibitory amino acid transporter [Rattus norvegicus].	137	137	1	9	3	20	18	8	2	22	13	5	2	19	16	9	3	20	18	8	2	22	13	5	2	19	16	9	3	20	18	8	2	22	13	5	2	19	16
925	1	ref|NP_059055.2	NP_059055	NP_059055	NP_059055		64.5	200	22542	ras-related protein Rab-10 [Rattus norvegicus].	516	93	0.18	48	18	64	65	43	12	56	60	26	16	64	44	10	2	16	13	7	0	14	10	2	1	12	6	16.573	3.076	23.16	20.026	11.201	0	19.504	15.519	3.972	1.543	16.395	8.274
295	1	ref|NP_001017386.1	NP_001017386	NP_001017386	NP_001017386		37.3	142	15674	opalin [Rattus norvegicus].	137	137	1	11	4	24	23	9	2	16	13	4	1	20	10	11	4	24	23	9	2	16	13	4	1	20	10	11	4	24	23	9	2	16	13	4	1	20	10
1422	1	ref|NP_598289.1	NP_598289	NP_598289	NP_598289		42.1	527	59039	calcium/calmodulin-dependent protein kinase type II subunit gamma [Rattus norvegicus].	633	34	0.054	50	27	86	54	53	29	44	76	37	39	69	69	1	3	2	1	2	1	2	5	2	2	5	8	4.44	8.58	9.337	5	5.947	3.51	4.407	15.49	4.349	10.154	18.13	20.35
1310	1	ref|NP_446269.2	NP_446269	NP_446269	NP_446269		19.3	1578	173995	neurexin-3-alpha precursor [Rattus norvegicus].	139	101	0.727	11	2	5	24	18	1	13	19	7	6	16	17	7	1	3	18	12	0	12	14	4	3	13	14	9.333	1.5	4.5	23.4	16.333	0	12.923	18.667	5.5	6	15.438	16.625
1463	1	ref|NP_659553.1	NP_659553	NP_659553	NP_659553		46.8	504	56289	prenylcysteine oxidase precursor [Rattus norvegicus].	133	133	1	6	3	14	27	6	2	12	14	7	2	23	17	6	3	14	27	6	2	12	14	7	2	23	17	6	3	14	27	6	2	12	14	7	2	23	17
788	1	ref|NP_037115.2	NP_037115	NP_037115	NP_037115		35.8	1006	116096	myosin-Id [Rattus norvegicus].	108	108	1	20	7	7	11	6	3	7	8	8	6	11	14	20	7	7	11	6	3	7	8	8	6	11	14	20	7	7	11	6	3	7	8	8	6	11	14
1155	1	ref|NP_113706.1	NP_113706	NP_113706	NP_113706		24.8	278	31089	OX-2 membrane glycoprotein precursor [Rattus norvegicus].	123	123	1	10	8	16	14	9	0	13	15	5	5	16	12	10	8	16	14	9	0	13	15	5	5	16	12	10	8	16	14	9	0	13	15	5	5	16	12
1292	1	ref|NP_446090.1	NP_446090	NP_446090	NP_446090		34.4	366	39615	isocitrate dehydrogenase [NAD] subunit alpha, mitochondrial precursor [Rattus norvegicus].	134	134	1	10	4	36	3	13	1	18	15	2	1	13	18	10	4	36	3	13	1	18	15	2	1	13	18	10	4	36	3	13	1	18	15	2	1	13	18
934	1	ref|NP_062039.1	NP_062039	NP_062039	NP_062039		10.3	234	25670	synaptogyrin-1 [Rattus norvegicus].	118	118	1	8	3	14	9	13	3	20	9	7	7	12	13	8	3	14	9	13	3	20	9	7	7	12	13	8	3	14	9	13	3	20	9	7	7	12	13
1062	1	ref|NP_075412.1	NP_075412	NP_075412	NP_075412		33.5	564	61541	dihydropyrimidinase-related protein 5 [Rattus norvegicus].	115	115	1	12	3	10	13	7	2	7	16	16	4	10	15	12	3	10	13	7	2	7	16	16	4	10	15	12	3	10	13	7	2	7	16	16	4	10	15
411	1	ref|NP_001094276.1	NP_001094276	NP_001094276	NP_001094276		37.3	493	54492	fascin [Rattus norvegicus].	126	126	1	14	3	13	17	5	0	11	16	12	2	19	14	14	3	13	17	5	0	11	16	12	2	19	14	14	3	13	17	5	0	11	16	12	2	19	14
1290	1	ref|NP_446062.1	NP_446062	NP_446062	NP_446062		54.9	213	22180	peroxiredoxin-5, mitochondrial precursor [Rattus norvegicus].	138	138	1	7	1	19	16	6	0	22	22	4	3	20	18	7	1	19	16	6	0	22	22	4	3	20	18	7	1	19	16	6	0	22	22	4	3	20	18
452	1	ref|NP_001099834.1	NP_001099834	NP_001099834	NP_001099834		39.1	376	42615	alpha-centractin [Rattus norvegicus].	161	42	0.261	15	9	22	20	11	1	14	22	5	3	19	20	5	2	4	4	4	0	2	7	1	0	7	6	12.143	9	16	14.667	8.667	0.5	10	17.5	2	0	16.333	16.5
728	1	ref|NP_036779.1	NP_036779	NP_036779	NP_036779		18.9	2005	227875	sodium channel protein type 2 subunit alpha [Rattus norvegicus].	112	38	0.339	6	2	10	10	8	3	8	12	8	12	8	25	1	1	3	4	4	1	2	5	3	4	1	9	5.5	2	10	10	7.8	3	8	12	8	10.867	8	24.8
645	1	ref|NP_001135838.1	NP_001135838	NP_001135838	NP_001135838	plus 1	15.9	301	32164	aquaporin-4 isoform 2 [Rattus norvegicus].	128	128	1	12	1	16	11	11	2	22	14	6	1	21	11	12	1	16	11	11	2	22	14	6	1	21	11	12	1	16	11	11	2	22	14	6	1	21	11
1045	1	ref|NP_073183.1	NP_073183	NP_073183	NP_073183		72.1	215	23616	ras-related protein Rab-5A [Rattus norvegicus].	158	110	0.696	10	2	21	25	7	0	26	23	5	0	25	14	4	2	13	17	4	0	17	19	3	0	20	11	8	2	17.16	21.857	5.333	0	23.12	21.375	4.2	0	22.703	12.435
973	1	ref|NP_062250.1	NP_062250	NP_062250	NP_062250		74	246	28055	14-3-3 protein beta/alpha [Rattus norvegicus].	394	102	0.259	35	19	60	46	30	9	43	44	23	15	45	25	3	2	19	14	6	1	16	13	5	1	15	7	3.981	2.813	25.74	17.132	7.769	1.479	18.77	16.278	6.291	1.53	19.121	9.908
254	1	ref|NP_001013064.1	NP_001013064	NP_001013064	NP_001013064		57.2	201	23026	ras-related protein Rab-35 [Rattus norvegicus].	424	86	0.203	36	20	49	53	34	14	48	48	24	16	44	38	2	4	13	15	5	2	13	10	2	1	10	9	3.222	6.152	18.194	20.696	7.587	2.867	17.371	14.637	3.883	1.543	12.663	12.839
267	1	ref|NP_001013932.1	NP_001013932	NP_001013932	NP_001013932		60	340	37364	guanine nucleotide-binding protein subunit beta-4 [Rattus norvegicus].	723	103	0.142	68	23	95	77	54	22	67	67	52	24	91	83	10	0	24	6	5	0	12	6	3	1	20	16	13.556	0	30.353	8.154	6.834	0	15.209	7.71	4.092	1.698	24.882	20.225
1559	1	ref|XP_001061084.2	XP_001061084	XP_001061084	XP_001061084	plus 1	44.6	289	27460	PREDICTED: hypothetical protein isoform 2 [Rattus norvegicus].	107	107	1	8	3	11	13	7	5	12	11	4	6	17	10	8	3	11	13	7	5	12	11	4	6	17	10	8	3	11	13	7	5	12	11	4	6	17	10
1527	1	ref|NP_996729.1	NP_996729	NP_996729	NP_996729		44.5	788	85721	6-phosphofructokinase type C [Rattus norvegicus].	138	95	0.688	11	3	17	14	13	1	11	27	8	2	15	16	6	2	10	8	10	0	9	21	7	2	10	10	9.385	2.667	13.131	10.182	11.962	0.333	10.059	24.838	7.5	2	11.852	13.667
1316	1	ref|NP_446294.1	NP_446294	NP_446294	NP_446294		60.9	358	41277	mitogen-activated protein kinase 1 [Rattus norvegicus].	118	88	0.746	8	3	24	16	4	2	9	19	7	1	10	15	5	3	18	13	3	2	7	13	6	1	8	9	7.5	3	23.036	16	4	2	9	19	7	1	10	14.9
988	1	ref|NP_067727.2	NP_067727	NP_067727	NP_067727		37	692	74338	synaptopodin [Rattus norvegicus].	104	104	1	4	3	13	14	5	5	7	13	3	8	17	12	4	3	13	14	5	5	7	13	3	8	17	12	4	3	13	14	5	5	7	13	3	8	17	12
785	1	ref|NP_037102.1	NP_037102	NP_037102	NP_037102		25.7	499	56702	potassium voltage-gated channel subfamily A member 2 [Rattus norvegicus].	159	34	0.214	16	3	11	22	17	3	28	16	9	5	15	14	2	0	1	5	5	0	7	5	1	1	5	2	10.333	1.5	11	18.756	14.524	1.333	21.893	12.917	5	2.667	9.876	5.483
512	1	ref|NP_001100987.1	NP_001100987	NP_001100987	NP_001100987		15.5	1253	145258	cytoplasmic FMR1 interacting protein 1 [Rattus norvegicus].	117	68	0.581	7	5	13	15	7	4	9	13	7	9	14	14	5	3	5	10	4	2	5	8	3	4	9	10	6.667	4.5	8.333	14.167	6.4	3.333	6.818	10.857	4.5	7.333	12.75	12.857
448	1	ref|NP_001099804.1	NP_001099804	NP_001099804	NP_001099804		32.5	797	90574	neutral alpha-glucosidase AB [Rattus norvegicus].	113	113	1	6	1	11	24	6	2	13	12	3	5	17	13	6	1	11	24	6	2	13	12	3	5	17	13	6	1	11	24	6	2	13	12	3	5	17	13
1074	1	ref|NP_077052.1	NP_077052	NP_077052	NP_077052		66.7	69	7656	guanine nucleotide-binding protein G(I)/G(S)/G(O) subunit gamma-7 [Rattus norvegicus].	108	108	1	5	5	16	8	4	1	13	12	5	4	17	18	5	5	16	8	4	1	13	12	5	4	17	18	5	5	16	8	4	1	13	12	5	4	17	18
232	1	ref|NP_001011996.1	NP_001011996	NP_001011996	NP_001011996		26.9	706	76062	C2 domain-containing protein 2-like [Rattus norvegicus].	96	96	1	9	3	7	14	10	4	6	10	3	9	9	12	9	3	7	14	10	4	6	10	3	9	9	12	9	3	7	14	10	4	6	10	3	9	9	12
1199	1	ref|NP_113958.1	NP_113958	NP_113958	NP_113958		34.8	353	38733	guanine nucleotide-binding protein subunit beta-5 [Rattus norvegicus].	117	117	1	8	1	17	20	9	1	13	16	7	1	14	10	8	1	17	20	9	1	13	16	7	1	14	10	8	1	17	20	9	1	13	16	7	1	14	10
915	1	ref|NP_059028.1	NP_059028	NP_059028	NP_059028		20.6	2505	272653	fatty acid synthase [Rattus norvegicus].	93	93	1	9	2	10	9	9	4	5	13	11	6	10	5	9	2	10	9	9	4	5	13	11	6	10	5	9	2	10	9	9	4	5	13	11	6	10	5
801	1	ref|NP_037197.1	NP_037197	NP_037197	NP_037197		59.3	327	37188	serine/threonine-protein phosphatase PP1-beta catalytic subunit [Rattus norvegicus].	224	45	0.201	23	1	30	24	16	0	36	25	13	2	28	26	5	1	6	3	2	0	6	3	2	1	9	7	12.836	1	15.297	8.982	6.967	0	21.073	8.597	4.924	1.25	19.905	16.323
1003	1	ref|NP_071288.1	NP_071288	NP_071288	NP_071288		42.6	94	10389	FXYD domain-containing ion transport regulator 6 precursor [Rattus norvegicus].	110	110	1	5	1	15	13	5	4	20	16	3	3	11	14	5	1	15	13	5	4	20	16	3	3	11	14	5	1	15	13	5	4	20	16	3	3	11	14
349	1	ref|NP_001029024.1	NP_001029024	NP_001029024	NP_001029024	plus 1	14.6	656	73094	choline transporter-like protein 1 isoform 1 [Rattus norvegicus].	108	108	1	13	4	12	13	3	2	20	12	4	0	14	11	13	4	12	13	3	2	20	12	4	0	14	11	13	4	12	13	3	2	20	12	4	0	14	11
1014	1	ref|NP_071633.1	NP_071633	NP_071633	NP_071633		49.8	285	31427	N(G),N(G)-dimethylarginine dimethylaminohydrolase 1 [Rattus norvegicus].	99	98	0.99	11	2	12	11	7	3	11	10	7	4	7	14	10	2	12	11	7	3	11	10	7	4	7	14	10.909	2	12	11	7	3	11	10	7	4	7	14
154	1	ref|NP_001005903.1	NP_001005903	NP_001005903	NP_001005903		47.1	272	30630	F-actin-capping protein subunit beta [Rattus norvegicus].	98	98	1	6	4	15	10	6	3	7	9	4	6	12	16	6	4	15	10	6	3	7	9	4	6	12	16	6	4	15	10	6	3	7	9	4	6	12	16
1215.14	1	ref|NP_114021.2; ref|NP_612557.1	NP_114021	NP_114021	NP_114021					nucleoside diphosphate kinase Group																												6	0	19	17	4	0	12	23	2	0	17	26
982	1	ref|NP_067587.2	NP_067587	NP_067587	NP_067587		37.3	576	63952	5'-nucleotidase precursor [Rattus norvegicus].	83	83	1	3	7	5	9	3	7	14	8	6	6	8	7	3	7	5	9	3	7	14	8	6	6	8	7	3	7	5	9	3	7	14	8	6	6	8	7
481	1	ref|NP_001100276.1	NP_001100276	NP_001100276	NP_001100276		21.3	525	59219	glucosidase 2 subunit beta [Rattus norvegicus].	93	93	1	6	3	8	18	5	4	12	7	2	9	11	8	6	3	8	18	5	4	12	7	2	9	11	8	6	3	8	18	5	4	12	7	2	9	11	8
891	1	ref|NP_058957.1	NP_058957	NP_058957	NP_058957		36.7	883	98774	glutamate receptor 2 isoform 1 precursor [Rattus norvegicus].	115	89	0.774	4	2	18	10	8	0	27	16	3	3	10	14	2	2	14	9	7	0	23	12	1	2	7	10	3.667	2	17.403	9.9	7.778	0	26.076	15.381	3	3	9.7	13.095
1560	1	ref|XP_001061350.2	XP_001061350	XP_001061350	XP_001061350	plus 1	30.7	257	28056	PREDICTED: histone cluster 1, H2ae-like [Rattus norvegicus].	84	60	0.714	6	5	14	6	6	9	7	3	7	6	5	10	5	3	12	5	5	4	4	3	3	3	5	8	6	5	13.5	5.714	6	8	6.4	3	7	6	5	9.231
126	1	ref|NP_001004080.1	NP_001004080	NP_001004080	NP_001004080		29.7	780	86069	gelsolin precursor [Rattus norvegicus].	108	108	1	13	0	13	14	7	1	7	19	4	1	11	18	13	0	13	14	7	1	7	19	4	1	11	18	13	0	13	14	7	1	7	19	4	1	11	18
1338	1	ref|NP_446407.1	NP_446407	NP_446407	NP_446407		37.1	313	33555	mu-crystallin homolog [Rattus norvegicus].	86	86	1	11	3	10	6	10	5	7	7	8	4	6	9	11	3	10	6	10	5	7	7	8	4	6	9	11	3	10	6	10	5	7	7	8	4	6	9
152	1	ref|NP_001005889.2	NP_001005889	NP_001005889	NP_001005889		22.8	583	68545	radixin [Rattus norvegicus].	120	49	0.408	14	7	4	20	11	6	12	14	6	3	12	11	5	4	1	7	4	4	4	4	3	2	5	6	9.5	5.5	1.75	11.789	8	5.143	8	8.073	4.5	3	8.5	9.333
428	1	ref|NP_001099310.1	NP_001099310	NP_001099310	NP_001099310		75	128	13987	ras-related protein Rab-5C [Rattus norvegicus].	105	105	1	8	1	12	12	6	3	13	14	2	3	18	13	8	1	12	12	6	3	13	14	2	3	18	13	8	1	12	12	6	3	13	14	2	3	18	13
927	1	ref|NP_062005.1	NP_062005	NP_062005	NP_062005	plus 1	31.7	394	45665	GNAS complex locus GNASL [Rattus norvegicus].	635	86	0.135	56	38	62	74	56	32	60	57	47	35	56	62	13	2	13	12	9	0	8	6	4	0	8	11	15.406	2.407	15.484	14.373	10.673	0	9.22	6.887	4.536	0	9.287	12.712
993	1	ref|NP_068534.1	NP_068534	NP_068534	NP_068534		28.3	223	24666	membrane-associated progesterone receptor component 1 [Rattus norvegicus].	116	105	0.905	6	1	21	22	8	1	15	16	1	1	16	8	5	1	19	20	8	1	12	14	1	1	15	8	5.714	1	20.81	21.481	8	1	14	15.474	1	1	15.833	8
895	1	ref|NP_058972.2	NP_058972	NP_058972	NP_058972		51.2	445	50538	rab GDP dissociation inhibitor beta [Rattus norvegicus].	224	76	0.339	22	9	31	27	17	3	18	31	19	0	23	24	7	2	10	12	5	1	10	7	3	0	9	10	9.283	3.273	13.962	15.462	7.222	1.333	11.739	9.947	5.182	0	11.066	12
570	1	ref|NP_001102358.2	NP_001102358	NP_001102358	NP_001102358		21.2	189	21432	receptor expression-enhancing protein 5 [Rattus norvegicus].	106	106	1	10	0	18	17	6	1	6	18	2	4	13	11	10	0	18	17	6	1	6	18	2	4	13	11	10	0	18	17	6	1	6	18	2	4	13	11
275	1	ref|NP_001014007.1	NP_001014007	NP_001014007	NP_001014007		32.9	429	47089	probable saccharopine dehydrogenase [Rattus norvegicus].	101	101	1	10	2	20	15	9	2	17	8	4	1	7	6	10	2	20	15	9	2	17	8	4	1	7	6	10	2	20	15	9	2	17	8	4	1	7	6
1289	1	ref|NP_446057.1	NP_446057	NP_446057	NP_446057		27.9	635	68982	sphingomyelin phosphodiesterase 3 [Rattus norvegicus].	77	77	1	8	4	1	7	9	2	10	8	12	8	4	4	8	4	1	7	9	2	10	8	12	8	4	4	8	4	1	7	9	2	10	8	12	8	4	4
940	1	ref|NP_062062.2	NP_062062	NP_062062	NP_062062		48.9	354	40210	hyaluronan and proteoglycan link protein 1 precursor [Rattus norvegicus].	107	98	0.916	3	2	26	9	3	1	12	10	4	2	21	14	3	2	24	7	3	1	11	9	4	2	19	13	3	2	26	9	3	1	12	10	4	2	21	14
711	1	ref|NP_036676.1	NP_036676	NP_036676	NP_036676		11.7	1313	150881	angiotensin-converting enzyme precursor [Rattus norvegicus].	79	79	1	12	5	4	8	10	2	8	5	7	5	8	5	12	5	4	8	10	2	8	5	7	5	8	5	12	5	4	8	10	2	8	5	7	5	8	5
1217	1	ref|NP_114039.1	NP_114039	NP_114039	NP_114039		69.1	272	29821	prohibitin [Rattus norvegicus].	110	110	1	6	1	32	2	12	0	32	15	0	0	5	5	6	1	32	2	12	0	32	15	0	0	5	5	6	1	32	2	12	0	32	15	0	0	5	5
421	1	ref|NP_001099183.1	NP_001099183	NP_001099183	NP_001099183		38.1	636	72784	protein kinase C alpha type [Rattus norvegicus].	257	79	0.307	16	7	20	33	26	4	23	31	17	10	35	35	7	1	3	11	10	2	5	10	5	2	13	10	7.851	1.154	3.6	13.695	11.828	2.076	6.033	12.799	5.799	2.26	16.1	12.486
937	1	ref|NP_062043.1	NP_062043	NP_062043	NP_062043		41.2	277	30579	carbonyl reductase [NADPH] 1 [Rattus norvegicus].	75	53	0.707	6	5	8	11	5	4	12	5	5	11	2	1	2	2	5	7	4	4	10	4	4	9	1	1	6	5	7.667	10.778	5	4	12	5	5	11	2	1
825	1	ref|NP_037323.1	NP_037323	NP_037323	NP_037323		40.2	92	10745	protein S100-B [Rattus norvegicus].	93	93	1	8	1	7	13	6	4	11	12	4	4	9	14	8	1	7	13	6	4	11	12	4	4	9	14	8	1	7	13	6	4	11	12	4	4	9	14
601	1	ref|NP_001106694.1	NP_001106694	NP_001106694	NP_001106694		74.1	147	15983	hemoglobin subunit beta-2 [Rattus norvegicus].	479	41	0.086	39	27	40	32	40	32	71	46	36	37	46	33	3	1	6	1	3	2	3	4	3	2	5	8	6.587	3.16	9.902	2.027	5.906	4.5	7.357	7.903	8.06	4.794	8.294	12.154
1602	1	ref|XP_001076876.2	XP_001076876	XP_001076876	XP_001076876	plus 1	0.4	8500	923547	PREDICTED: obscurin, cytoskeletal calmodulin and titin-interacting RhoGEF [Rattus norvegicus].	75	75	1	8	8	8	10	8	5	5	8	3	5	4	3	8	8	8	10	8	5	5	8	3	5	4	3	8	8	8	10	8	5	5	8	3	5	4	3
833	1	ref|NP_058686.2	NP_058686	NP_058686	NP_058686		24.1	735	80356	alpha-adducin [Rattus norvegicus].	109	89	0.817	3	1	20	9	3	1	8	13	6	3	16	26	3	1	14	4	3	1	8	12	5	2	15	21	3	1	18.941	6.857	3	1	8	12.632	6	2.5	15.75	24.5
1363	1	ref|NP_476484.1	NP_476484	NP_476484	NP_476484		68.8	189	19975	protein DJ-1 [Rattus norvegicus].	90	90	1	5	3	14	11	3	4	11	15	4	3	10	7	5	3	14	11	3	4	11	15	4	3	10	7	5	3	14	11	3	4	11	15	4	3	10	7
1087	1	ref|NP_077348.1	NP_077348	NP_077348	NP_077348		10.8	627	69948	sodium- and chloride-dependent GABA transporter 3 [Rattus norvegicus].	89	85	0.955	9	3	16	4	18	3	7	10	2	2	7	8	9	3	16	4	17	3	5	9	2	2	7	8	9	3	16	4	17.739	3	5.526	9.643	2	2	7	8
976	1	ref|NP_062256.1	NP_062256	NP_062256	NP_062256		78.3	161	18764	ATP synthase subunit d, mitochondrial [Rattus norvegicus].	108	108	1	2	0	39	8	4	0	30	7	0	2	10	6	2	0	39	8	4	0	30	7	0	2	10	6	2	0	39	8	4	0	30	7	0	2	10	6
403	1	ref|NP_001094106.1	NP_001094106	NP_001094106	NP_001094106		37.6	338	38000	secretory carrier-associated membrane protein 1 [Rattus norvegicus].	98	98	1	5	1	13	16	6	1	14	12	6	2	13	9	5	1	13	16	6	1	14	12	6	2	13	9	5	1	13	16	6	1	14	12	6	2	13	9
262	1	ref|NP_001013261.1	NP_001013261	NP_001013261	NP_001013261		23.2	388	41899	zinc transporter 3 [Rattus norvegicus].	93	93	1	7	2	9	13	7	2	11	11	3	3	13	12	7	2	9	13	7	2	11	11	3	3	13	12	7	2	9	13	7	2	11	11	3	3	13	12
1467	1	ref|NP_663703.3	NP_663703	NP_663703	NP_663703		20.5	589	62383	breast carcinoma-amplified sequence 1 homolog [Rattus norvegicus].	98	98	1	11	2	13	14	5	0	12	10	3	2	15	11	11	2	13	14	5	0	12	10	3	2	15	11	11	2	13	14	5	0	12	10	3	2	15	11
396	1	ref|NP_001073405.1	NP_001073405	NP_001073405	NP_001073405		59.1	215	23676	ras-related protein Rab-5B [Rattus norvegicus].	132	84	0.636	8	1	20	19	8	1	17	17	4	0	22	15	2	1	12	11	5	1	8	13	2	0	17	12	4	1	15.84	14.143	6.667	1	10.88	14.625	2.8	0	19.297	13.565
653	1	ref|NP_001155883.1	NP_001155883	NP_001155883	NP_001155883		18	986	109839	Eph receptor A4 [Rattus norvegicus].	87	54	0.621	4	1	5	9	11	3	6	11	6	4	11	16	1	1	4	5	5	1	2	8	2	2	10	13	4	1	5	9	11	3	4.667	11	6	4	11	16
407	1	ref|NP_001094192.1	NP_001094192	NP_001094192	NP_001094192		24.7	620	69833	leucine rich repeat and Ig domain containing 1 [Rattus norvegicus].	94	94	1	7	1	6	15	9	2	21	13	1	2	9	8	7	1	6	15	9	2	21	13	1	2	9	8	7	1	6	15	9	2	21	13	1	2	9	8
757	1	ref|NP_036920.1	NP_036920	NP_036920	NP_036920		31.3	911	100572	disks large homolog 1 [Rattus norvegicus].	138	79	0.572	12	2	14	12	10	1	14	22	6	5	21	19	7	2	7	7	5	1	5	16	4	3	12	10	8.129	2	8.144	8.912	5.532	1	5.437	17.185	4.444	3.25	14.35	11.627
968	1	ref|NP_062230.1	NP_062230	NP_062230	NP_062230		23.7	586	69392	ezrin [Rattus norvegicus].	118	48	0.407	14	7	5	24	10	5	12	15	5	1	12	8	5	4	2	11	3	3	4	6	2	0	5	3	9.5	5.5	3.5	18.526	6	3.857	8	10.909	3	0	8.5	4.667
1008	1	ref|NP_071553.1	NP_071553	NP_071553	NP_071553		24.9	683	74879	amphiphysin [Rattus norvegicus].	94	71	0.755	7	9	11	11	1	4	5	12	3	5	14	12	3	8	8	7	0	4	4	10	1	5	12	9	3.414	8.348	8.6	7.667	0	4	4.138	10.476	1.222	5	12.649	9.692
790	1	ref|NP_037130.1	NP_037130	NP_037130	NP_037130		34.8	508	56865	protein disulfide-isomerase [Rattus norvegicus].	96	96	1	4	1	10	21	3	2	10	14	2	3	17	9	4	1	10	21	3	2	10	14	2	3	17	9	4	1	10	21	3	2	10	14	2	3	17	9
1053	1	ref|NP_074056.2	NP_074056	NP_074056	NP_074056		28.4	736	79749	gephyrin [Rattus norvegicus].	82	82	1	4	2	9	8	5	1	10	8	6	8	13	8	4	2	9	8	5	1	10	8	6	8	13	8	4	2	9	8	5	1	10	8	6	8	13	8
978	1	ref|NP_063970.1	NP_063970	NP_063970	NP_063970		38.1	339	38679	annexin A2 [Rattus norvegicus].	70	70	1	8	4	8	5	13	3	5	1	8	5	4	6	8	4	8	5	13	3	5	1	8	5	4	6	8	4	8	5	13	3	5	1	8	5	4	6
955.142	1	ref|NP_062157.1; ref|NP_598413.1	NP_062157	NP_062157	NP_062157					chondroitin sulfate proteoglycan 5 Group																												6	3	15	6	6	4	11	6	2	6	5	8
936	1	ref|NP_062042.1	NP_062042	NP_062042	NP_062042		53.6	140	14516	alpha-synuclein [Rattus norvegicus].	99	71	0.717	7	2	8	13	3	2	7	17	2	6	13	19	6	2	7	8	3	2	6	9	2	6	8	12	6.75	2	7.583	10.222	3	2	6.6	12.429	2	6	10.857	15.818
984	1	ref|NP_067691.1	NP_067691	NP_067691	NP_067691		35	403	45483	synaptotagmin-7 [Rattus norvegicus].	94	94	1	9	0	4	14	8	1	15	10	5	0	16	12	9	0	4	14	8	1	15	10	5	0	16	12	9	0	4	14	8	1	15	10	5	0	16	12
1151	1	ref|NP_112645.1	NP_112645	NP_112645	NP_112645		48.1	283	30799	voltage-dependent anion-selective channel protein 3 [Rattus norvegicus].	135	81	0.6	14	1	33	6	9	1	41	12	2	1	9	6	8	0	22	4	2	0	28	8	0	0	5	4	10.824	0.5	26.033	4.727	3.273	0.5	34.741	9.333	0	0.5	6.111	4.533
1564	1	ref|XP_001063244.2	XP_001063244	XP_001063244	XP_001063244	plus 1	51.4	319	34844	PREDICTED: purine rich element binding protein A [Rattus norvegicus].	94	93	0.989	6	3	10	12	4	1	15	13	2	1	16	11	6	3	10	12	4	1	15	12	2	1	16	11	6	3	10	12	4	1	15	12.75	2	1	16	11
1477	1	ref|NP_740768.1	NP_740768	NP_740768	NP_740768		19.5	921	106394	ERC protein 2 [Rattus norvegicus].	78	78	1	4	2	9	7	6	6	13	7	1	4	7	12	4	2	9	7	6	6	13	7	1	4	7	12	4	2	9	7	6	6	13	7	1	4	7	12
253	1	ref|NP_001013053.1	NP_001013053	NP_001013053	NP_001013053		54.8	299	33313	prohibitin-2 [Rattus norvegicus].	98	98	1	10	0	37	1	7	0	20	7	1	0	8	7	10	0	37	1	7	0	20	7	1	0	8	7	10	0	37	1	7	0	20	7	1	0	8	7
1641	1	ref|XP_002726416.1	XP_002726416	XP_002726416	XP_002726416		38.2	762	81335	PREDICTED: rCG52360-like [Rattus norvegicus].	70	70	1	8	1	3	10	2	5	8	6	7	6	7	7	8	1	3	10	2	5	8	6	7	6	7	7	8	1	3	10	2	5	8	6	7	6	7	7
206	1	ref|NP_001009268.1	NP_001009268	NP_001009268	NP_001009268		30.2	394	44735	actin-related protein 2 [Rattus norvegicus].	91	91	1	3	1	16	11	6	1	4	8	4	0	19	18	3	1	16	11	6	1	4	8	4	0	19	18	3	1	16	11	6	1	4	8	4	0	19	18
1018	1	ref|NP_071778.2	NP_071778	NP_071778	NP_071778		47	474	51590	adenylyl cyclase-associated protein 1 [Rattus norvegicus].	92	92	1	5	1	12	9	3	1	7	12	1	1	20	20	5	1	12	9	3	1	7	12	1	1	20	20	5	1	12	9	3	1	7	12	1	1	20	20
1601	1	ref|XP_001076656.2	XP_001076656	XP_001076656	XP_001076656		41.9	327	35875	PREDICTED: potassium channel tetramerisation domain containing 12 [Rattus norvegicus].	84	77	0.917	9	1	11	9	8	2	10	7	3	2	12	10	8	1	11	9	8	1	8	7	3	2	10	9	8.889	1	11	9	8	2	9.778	7	3	2	11.429	9.643
952	1	ref|NP_062141.2	NP_062141	NP_062141	NP_062141		18.5	971	108186	sodium/calcium exchanger 1 precursor [Rattus norvegicus].	85	85	1	9	2	13	9	11	1	17	6	1	1	8	7	9	2	13	9	11	1	17	6	1	1	8	7	9	2	13	9	11	1	17	6	1	1	8	7
1313	1	ref|NP_446277.1	NP_446277	NP_446277	NP_446277		42.6	298	32997	ATP synthase subunit gamma, mitochondrial [Rattus norvegicus].	97	97	1	6	0	25	6	5	0	26	12	0	1	12	4	6	0	25	6	5	0	26	12	0	1	12	4	6	0	25	6	5	0	26	12	0	1	12	4
279	1	ref|NP_001014102.1	NP_001014102	NP_001014102	NP_001014102		27.4	1058	117789	ubiquitin-like modifier-activating enzyme 1 [Rattus norvegicus].	78	78	1	6	4	6	4	3	1	3	10	3	2	14	22	6	4	6	4	3	1	3	10	3	2	14	22	6	4	6	4	3	1	3	10	3	2	14	22
307	1	ref|NP_001019542.1	NP_001019542	NP_001019542	NP_001019542		66.3	193	22246	neurocalcin-delta [Rattus norvegicus].	165	44	0.267	16	4	23	20	11	7	24	20	6	4	18	12	2	0	9	6	4	1	7	7	1	0	5	2	6	0	13.961	12.3	8.667	3.667	11.173	12.486	2.667	0	9.062	4.5
143	1	ref|NP_001004442.1	NP_001004442	NP_001004442	NP_001004442		30.6	445	48761	protein disulfide-isomerase A6 [Rattus norvegicus].	85	85	1	3	1	16	15	3	1	7	8	3	3	14	11	3	1	16	15	3	1	7	8	3	3	14	11	3	1	16	15	3	1	7	8	3	3	14	11
1284	1	ref|NP_446025.1	NP_446025	NP_446025	NP_446025		12.6	485	55443	noelin precursor [Rattus norvegicus].	65	65	1	6	4	4	6	8	3	7	6	4	6	5	6	6	4	4	6	8	3	7	6	4	6	5	6	6	4	4	6	8	3	7	6	4	6	5	6
706	1	ref|NP_036641.1	NP_036641	NP_036641	NP_036641		11.5	1034	114109	potassium-transporting ATPase alpha chain 1 [Rattus norvegicus].	568	19	0.033	40	29	56	61	44	29	39	65	46	30	58	71	0	4	2	1	1	2	3	1	1	0	2	2	1.5	6.622	4.135	2.577	4.057	4.117	8.148	6.074	5.069	1.5	9.138	10.157
1132	1	ref|NP_112353.1	NP_112353	NP_112353	NP_112353		42	219	24786	ras-related protein Rab-3B [Rattus norvegicus].	617	52	0.084	53	23	67	74	51	25	72	67	39	21	64	61	2	0	8	5	3	0	15	7	2	0	5	5	4.102	0	13.714	9.216	5.586	0	25.536	11.938	4.372	0	7.738	9.216
1377	1	ref|NP_536320.1	NP_536320	NP_536320	NP_536320		27.4	920	103345	puromycin-sensitive aminopeptidase [Rattus norvegicus].	84	84	1	4	2	9	9	2	0	5	17	3	2	11	20	4	2	9	9	2	0	5	17	3	2	11	20	4	2	9	9	2	0	5	17	3	2	11	20
1259	1	ref|NP_445876.1	NP_445876	NP_445876	NP_445876		16.2	1079	121344	electrogenic sodium bicarbonate cotransporter 1 [Rattus norvegicus].	84	73	0.869	7	3	11	4	5	1	18	10	3	1	8	13	6	2	11	3	3	1	16	9	2	1	7	12	6.857	3	11	3.6	4.5	1	17.778	10	3	1	7.7	13
1264	1	ref|NP_445909.2	NP_445909	NP_445909	NP_445909		22.7	207	22115	claudin-11 [Rattus norvegicus].	88	88	1	9	0	36	7	7	0	10	4	1	1	8	5	9	0	36	7	7	0	10	4	1	1	8	5	9	0	36	7	7	0	10	4	1	1	8	5
567	1	ref|NP_001102285.1	NP_001102285	NP_001102285	NP_001102285		18.6	221	24620	tetraspanin-7 [Rattus norvegicus].	77	77	1	4	2	13	15	6	4	7	10	0	2	7	7	4	2	13	15	6	4	7	10	0	2	7	7	4	2	13	15	6	4	7	10	0	2	7	7
461	1	ref|NP_001099959.1	NP_001099959	NP_001099959	NP_001099959		35.6	264	30227	NADH dehydrogenase [ubiquinone] iron-sulfur protein 3, mitochondrial [Rattus norvegicus].	87	87	1	1	0	21	8	5	2	26	6	2	1	10	5	1	0	21	8	5	2	26	6	2	1	10	5	1	0	21	8	5	2	26	6	2	1	10	5
740	1	ref|NP_036826.1	NP_036826	NP_036826	NP_036826		12.1	619	68747	sodium-dependent dopamine transporter [Rattus norvegicus].	73	69	0.945	4	3	6	10	7	2	16	6	4	4	3	8	4	3	6	10	6	2	14	5	4	4	3	8	4	3	6	10	6.261	2	15.474	5.357	4	4	3	8
865	1	ref|NP_058828.1	NP_058828	NP_058828	NP_058828		36.2	318	37178	reticulocalbin-2 [Rattus norvegicus].	77	77	1	6	1	11	12	4	3	6	8	4	2	15	5	6	1	11	12	4	3	6	8	4	2	15	5	6	1	11	12	4	3	6	8	4	2	15	5
491	1	ref|NP_001100455.1	NP_001100455	NP_001100455	NP_001100455		26.6	199	21371	synaptogyrin-3 [Rattus norvegicus].	81	81	1	2	2	14	11	5	2	13	8	2	1	11	10	2	2	14	11	5	2	13	8	2	1	11	10	2	2	14	11	5	2	13	8	2	1	11	10
1607	1	ref|XP_001079587.1	XP_001079587	XP_001079587	XP_001079587		24.1	390	40999	PREDICTED: kinase D-interacting substrate of 220 kDa-like [Rattus norvegicus].	71	71	1	9	1	10	10	6	1	4	6	8	4	6	6	9	1	10	10	6	1	4	6	8	4	6	6	9	1	10	10	6	1	4	6	8	4	6	6
1269	1	ref|NP_445928.2	NP_445928	NP_445928	NP_445928		29.3	1292	142902	synaptojanin-1 [Rattus norvegicus].	76	76	1	6	2	8	11	3	1	6	15	3	4	9	8	6	2	8	11	3	1	6	15	3	4	9	8	6	2	8	11	3	1	6	15	3	4	9	8
1503	1	ref|NP_848035.1	NP_848035	NP_848035	NP_848035		16.2	1152	127660	syntaxin-binding protein 5 isoform b [Rattus norvegicus].	69	67	0.971	6	3	9	6	4	3	9	8	5	3	6	7	6	3	9	6	3	3	8	8	5	3	6	7	6	3	9	6	3.429	3	8.8	8	5	3	6	7
784	1	ref|NP_037098.1	NP_037098	NP_037098	NP_037098		37.3	102	10877	10 kDa heat shock protein, mitochondrial [Rattus norvegicus].	72	72	1	7	3	11	5	5	2	7	12	1	4	5	10	7	3	11	5	5	2	7	12	1	4	5	10	7	3	11	5	5	2	7	12	1	4	5	10
599	1	ref|NP_001104565.1	NP_001104565	NP_001104565	NP_001104565	plus 1	20.3	1091	119715	ATP-citrate synthase isoform 2 [Rattus norvegicus].	65	65	1	6	5	5	5	5	1	4	9	6	4	4	11	6	5	5	5	5	1	4	9	6	4	4	11	6	5	5	5	5	1	4	9	6	4	4	11
1060	1	ref|NP_075241.2	NP_075241	NP_075241	NP_075241		38	142	17019	AP-2 complex subunit sigma [Rattus norvegicus].	79	79	1	5	3	12	10	8	0	14	10	3	0	6	8	5	3	12	10	8	0	14	10	3	0	6	8	5	3	12	10	8	0	14	10	3	0	6	8
847	1	ref|NP_058738.1	NP_058738	NP_058738	NP_058738		33.9	525	59114	serine/threonine-protein phosphatase 2B catalytic subunit beta isoform [Rattus norvegicus].	342	46	0.135	31	11	40	35	21	9	32	35	23	7	53	45	5	0	10	2	2	1	3	3	4	0	8	8	8.68	0	16.332	4.211	3.956	1.8	6.506	4.844	7.264	0	13.051	12.193
1397	1	ref|NP_569107.2	NP_569107	NP_569107	NP_569107		22.5	662	70384	gamma-glutamyltransferase 7 [Rattus norvegicus].	60	60	1	4	2	5	9	5	6	4	6	2	7	7	3	4	2	5	9	5	6	4	6	2	7	7	3	4	2	5	9	5	6	4	6	2	7	7	3
1004	1	ref|NP_071291.1	NP_071291	NP_071291	NP_071291		20	80	8488	FXYD domain-containing ion transport regulator 7 [Rattus norvegicus].	72	72	1	4	2	9	8	6	3	9	9	4	2	9	7	4	2	9	8	6	3	9	9	4	2	9	7	4	2	9	8	6	3	9	9	4	2	9	7
834	1	ref|NP_058701.2	NP_058701	NP_058701	NP_058701		27.6	507	54466	fumarate hydratase, mitochondrial precursor [Rattus norvegicus].	68	68	1	8	3	12	3	7	2	5	8	5	2	7	6	8	3	12	3	7	2	5	8	5	2	7	6	8	3	12	3	7	2	5	8	5	2	7	6
674	1	ref|NP_001166921.1	NP_001166921	NP_001166921	NP_001166921		27.1	963	103861	AP2-associated protein kinase 1 [Rattus norvegicus].	74	74	1	1	2	4	14	4	2	3	9	2	2	11	20	1	2	4	14	4	2	3	9	2	2	11	20	1	2	4	14	4	2	3	9	2	2	11	20
716	1	ref|NP_036702.1	NP_036702	NP_036702	NP_036702		34.8	558	61417	glutamate dehydrogenase 1, mitochondrial precursor [Rattus norvegicus].	76	76	1	4	3	14	6	7	2	9	10	0	0	6	15	4	3	14	6	7	2	9	10	0	0	6	15	4	3	14	6	7	2	9	10	0	0	6	15
455	1	ref|NP_001099879.1	NP_001099879	NP_001099879	NP_001099879		26.9	376	41964	beta-actin-like protein 2 [Rattus norvegicus].	736	48	0.065	51	32	101	68	41	27	56	85	33	29	106	107	1	4	5	5	1	2	6	11	2	1	6	4	1.368	5.836	6.86	6.79	1.333	3.02	8.222	14.371	2.697	1.538	8.007	5.466
1144	1	ref|NP_112416.1	NP_112416	NP_112416	NP_112416		57.3	218	25682	glutathione S-transferase Yb-3 [Rattus norvegicus].	108	57	0.528	7	1	24	12	9	0	11	17	1	1	16	9	1	0	16	4	5	0	8	10	1	0	7	5	4.6	0.5	20.394	8.5	8.25	0	9.5	14.608	1	0.5	10.5	7.708
839	1	ref|NP_058710.1	NP_058710	NP_058710	NP_058710		49.5	218	25915	glutathione S-transferase Mu 1 [Rattus norvegicus].	99	62	0.626	7	3	24	9	5	0	11	12	2	0	20	6	4	3	17	4	3	0	8	7	2	0	11	3	6.4	3	20.606	6.5	3.75	0	9.5	9.059	2	0	16.5	4.125
951	1	ref|NP_062137.1	NP_062137	NP_062137	NP_062137		40.9	401	45541	cAMP-dependent protein kinase type II-alpha regulatory subunit [Rattus norvegicus].	149	66	0.443	8	4	19	14	7	0	9	23	6	3	33	23	4	1	5	8	4	0	5	9	3	2	16	9	4.421	1.214	6.667	9.116	4.444	0	5.513	11.291	3.281	2.167	19.163	10.75
997.127	1	ref|NP_068623.1; plus 2 others	NP_068623	NP_068623	NP_068623					protein lin-7 homolog Group																												1	3.001	12	3.999	5	1.999	11	11	0.999	1.999	18	8
1453	1	ref|NP_620260.2	NP_620260	NP_620260	NP_620260		34.6	312	35234	lipid phosphate phosphohydrolase 3 [Rattus norvegicus].	87	87	1	5	0	15	10	3	0	23	8	0	0	15	8	5	0	15	10	3	0	23	8	0	0	15	8	5	0	15	10	3	0	23	8	0	0	15	8
931	1	ref|NP_062021.1	NP_062021	NP_062021	NP_062021		32.7	780	86227	striatin [Rattus norvegicus].	72	72	1	2	1	9	8	7	1	7	10	5	3	9	10	2	1	9	8	7	1	7	10	5	3	9	10	2	1	9	8	7	1	7	10	5	3	9	10
632	1	ref|NP_001128311.1	NP_001128311	NP_001128311	NP_001128311		35.3	139	14642	lymphocyte antigen 6 complex, locus H [Rattus norvegicus].	86	86	1	2	0	22	11	6	0	11	9	1	0	12	12	2	0	22	11	6	0	11	9	1	0	12	12	2	0	22	11	6	0	11	9	1	0	12	12
1387	1	ref|NP_542427.1	NP_542427	NP_542427	NP_542427		38.2	421	43270	voltage-dependent calcium channel gamma-8 subunit [Rattus norvegicus].	67	67	1	3	1	6	5	9	2	7	7	2	5	12	8	3	1	6	5	9	2	7	7	2	5	12	8	3	1	6	5	9	2	7	7	2	5	12	8
1001	1	ref|NP_068641.2	NP_068641	NP_068641	NP_068641		45.2	261	29852	syntaxin-7 [Rattus norvegicus].	67	67	1	9	3	9	4	6	1	7	7	3	3	9	6	9	3	9	4	6	1	7	7	3	3	9	6	9	3	9	4	6	1	7	7	3	3	9	6
647	1	ref|NP_001138745.1	NP_001138745	NP_001138745	NP_001138745		53.5	86	10072	cytochrome c oxidase subunit 6B1 [Rattus norvegicus].	72	72	1	6	2	12	8	8	1	18	5	1	2	4	5	6	2	12	8	8	1	18	5	1	2	4	5	6	2	12	8	8	1	18	5	1	2	4	5
329	1	ref|NP_001020908.1	NP_001020908	NP_001020908	NP_001020908		27.2	456	51646	acid sphingomyelinase-like phosphodiesterase 3b [Rattus norvegicus].	59	59	1	6	3	4	7	4	4	6	5	4	4	6	6	6	3	4	7	4	4	6	5	4	4	6	6	6	3	4	7	4	4	6	5	4	4	6	6
555	1	ref|NP_001102056.1	NP_001102056	NP_001102056	NP_001102056		25.5	325	38091	reticulocalbin-1 [Rattus norvegicus].	64	64	1	7	1	6	11	2	1	5	4	7	5	4	11	7	1	6	11	2	1	5	4	7	5	4	11	7	1	6	11	2	1	5	4	7	5	4	11
780	1	ref|NP_037067.1	NP_037067	NP_037067	NP_037067		45.1	175	20090	alpha-crystallin B chain [Rattus norvegicus].	76	76	1	3	0	13	10	8	0	6	8	6	0	15	7	3	0	13	10	8	0	6	8	6	0	15	7	3	0	13	10	8	0	6	8	6	0	15	7
1021	1	ref|NP_071793.1	NP_071793	NP_071793	NP_071793		37.3	314	34134	mitochondrial 2-oxoglutarate/malate carrier protein [Rattus norvegicus].	81	81	1	4	0	23	3	9	0	22	12	0	0	6	2	4	0	23	3	9	0	22	12	0	0	6	2	4	0	23	3	9	0	22	12	0	0	6	2
489	1	ref|NP_001100420.1	NP_001100420	NP_001100420	NP_001100420		72.7	183	20746	RAP2C, member of RAS oncogene family [Rattus norvegicus].	156	43	0.276	5	1	22	18	7	4	24	24	6	1	23	21	2	1	8	4	2	1	9	8	1	0	4	3	2.5	1	12.148	6.947	2.909	2.5	14.87	13.818	3.5	0	7.167	5.571
961	1	ref|NP_062177.1	NP_062177	NP_062177	NP_062177		21.2	801	90289	diacylglycerol kinase beta [Rattus norvegicus].	73	73	1	4	1	6	10	2	0	6	13	4	2	10	15	4	1	6	10	2	0	6	13	4	2	10	15	4	1	6	10	2	0	6	13	4	2	10	15
419	1	ref|NP_001099181.1	NP_001099181	NP_001099181	NP_001099181		12.7	872	95775	metabotropic glutamate receptor 2 precursor [Rattus norvegicus].	78	49	0.628	5	3	6	9	9	6	16	7	4	5	3	5	3	2	5	8	6	2	10	4	2	3	2	2	3.429	2.286	5.25	8.381	7.059	3.857	12.4	4.571	2.444	3.857	2.143	2.545
1056	1	ref|NP_075228.2	NP_075228	NP_075228	NP_075228		40.5	274	31188	syntaxin 12 [Rattus norvegicus].	61	61	1	2	2	13	6	6	4	8	6	2	3	5	4	2	2	13	6	6	4	8	6	2	3	5	4	2	2	13	6	6	4	8	6	2	3	5	4
576	1	ref|NP_001102483.1	NP_001102483	NP_001102483	NP_001102483		23	178	19435	PRA1 family protein 2 [Rattus norvegicus].	61	61	1	5	3	5	7	6	3	4	9	1	3	8	7	5	3	5	7	6	3	4	9	1	3	8	7	5	3	5	7	6	3	4	9	1	3	8	7
1507	1	ref|NP_877966.1	NP_877966	NP_877966	NP_877966		23.9	539	58100	T-complex protein 1 subunit delta [Rattus norvegicus].	74	73	0.986	8	0	9	9	7	0	15	7	4	0	8	7	8	0	8	9	7	0	15	7	4	0	8	7	8	0	9	9	7	0	15	7	4	0	8	7
534	1	ref|NP_001101576.1	NP_001101576	NP_001101576	NP_001101576		15.6	1841	205950	plexin-B2 [Rattus norvegicus].	51	51	1	3	7	4	8	2	1	1	4	9	2	5	5	3	7	4	8	2	1	1	4	9	2	5	5	3	7	4	8	2	1	1	4	9	2	5	5
214	1	ref|NP_001009831.1	NP_001009831	NP_001009831	NP_001009831		39.1	558	63376	atlastin-1 [Rattus norvegicus].	66	64	0.97	3	1	10	9	2	3	9	8	2	3	8	8	3	1	10	9	2	3	9	8	1	3	8	7	3	1	10	9	2	3	9	8	2	3	8	8
135	1	ref|NP_001004239.1	NP_001004239	NP_001004239	NP_001004239		36.3	402	44149	dynactin subunit 2 [Rattus norvegicus].	71	71	1	3	1	10	7	4	2	5	12	3	0	14	10	3	1	10	7	4	2	5	12	3	0	14	10	3	1	10	7	4	2	5	12	3	0	14	10
304.577	1	ref|NP_001019503.1; ref|NP_001102541.1	NP_001019503	NP_001019503	NP_001019503					ADP-ribosylation factor Group																												2	0	15	13	5	0	18	13	0	0	7	7
1604	1	ref|XP_001078254.2	XP_001078254	XP_001078254	XP_001078254		20.4	358	37206	PREDICTED: proline-rich transmembrane protein 2-like [Rattus norvegicus].	54	54	1	5	3	6	5	8	4	4	3	2	4	6	4	5	3	6	5	8	4	4	3	2	4	6	4	5	3	6	5	8	4	4	3	2	4	6	4
526	1	ref|NP_001101341.1	NP_001101341	NP_001101341	NP_001101341		12.1	873	94399	hypothetical protein LOC312504 [Rattus norvegicus].	56	56	1	3	3	6	7	6	4	6	5	2	3	4	7	3	3	6	7	6	4	6	5	2	3	4	7	3	3	6	7	6	4	6	5	2	3	4	7
468	1	ref|NP_001100089.1	NP_001100089	NP_001100089	NP_001100089		17.5	858	95780	ubiquitin carboxyl-terminal hydrolase 5 [Rattus norvegicus].	61	61	1	5	3	6	6	7	0	5	7	5	2	7	8	5	3	6	6	7	0	5	7	5	2	7	8	5	3	6	6	7	0	5	7	5	2	7	8
553.675	1	ref|NP_001102031.1; ref|NP_001166981.1	NP_001102031	NP_001102031	NP_001102031					adenosylhomocysteinase-like Group																												8	1	8	4	9	0	6	11	1	1	11	10
532	1	ref|NP_001101568.1	NP_001101568	NP_001101568	NP_001101568		23.3	443	50322	carboxypeptidase M [Rattus norvegicus].	48	48	1	9	5	1	4	5	2	3	2	5	3	7	2	9	5	1	4	5	2	3	2	5	3	7	2	9	5	1	4	5	2	3	2	5	3	7	2
1073	1	ref|NP_077045.1	NP_077045	NP_077045	NP_077045		71.2	118	13134	D-dopachrome decarboxylase [Rattus norvegicus].	64	64	1	4	2	10	6	5	0	5	8	3	3	7	11	4	2	10	6	5	0	5	8	3	3	7	11	4	2	10	6	5	0	5	8	3	3	7	11
1647	1	ref|XP_002727031.1	XP_002727031	XP_002727031	XP_002727031		23	500	54720	PREDICTED: rCG31867-like [Rattus norvegicus].	62	62	1	4	3	6	12	8	1	7	4	3	1	6	7	4	3	6	12	8	1	7	4	3	1	6	7	4	3	6	12	8	1	7	4	3	1	6	7
642	1	ref|NP_001129713.1	NP_001129713	NP_001129713	NP_001129713		28.2	616	70842	ephexin-1 [Rattus norvegicus].	64	64	1	4	1	8	10	6	1	8	7	5	1	4	9	4	1	8	10	6	1	8	7	5	1	4	9	4	1	8	10	6	1	8	7	5	1	4	9
1388	1	ref|NP_542428.1	NP_542428	NP_542428	NP_542428		52.8	89	10351	dynein light chain 2, cytoplasmic [Rattus norvegicus].	79	62	0.785	6	0	18	6	7	0	9	9	1	0	12	11	3	0	14	5	5	0	6	9	1	0	10	9	4.8	0	16	5.833	7	0	8.571	9	1	0	11.333	10.5
1049	1	ref|NP_073201.1	NP_073201	NP_073201	NP_073201		17.8	535	61261	calcium/calmodulin-dependent 3',5'-cyclic nucleotide phosphodiesterase 1B [Rattus norvegicus].	71	71	1	6	0	8	10	4	0	8	10	4	0	10	11	6	0	8	10	4	0	8	10	4	0	10	11	6	0	8	10	4	0	8	10	4	0	10	11
1347	1	ref|NP_446450.2	NP_446450	NP_446450	NP_446450		50.7	207	23669	ras-related protein Rab-8A [Rattus norvegicus].	514	43	0.084	46	17	56	68	43	14	48	62	27	17	68	48	3	0	3	8	4	0	4	6	1	1	9	4	6.272	0	4.554	12.808	6.646	0	6.433	9.785	2.06	1.605	12.967	5.885
374	1	ref|NP_001034117.2	NP_001034117	NP_001034117	NP_001034117		34.6	376	42282	ARP1 actin-related protein 1 homolog B [Rattus norvegicus].	141	22	0.156	12	7	20	18	9	1	13	18	7	6	14	16	2	0	2	2	2	0	1	3	3	3	2	2	4.857	0	8	7.333	4.333	0.5	5	7.5	6	6	4.667	5.5
167	1	ref|NP_001007603.1	NP_001007603	NP_001007603	NP_001007603		48.5	241	27684	glutathione S-transferase omega-1 [Rattus norvegicus].	67	67	1	5	1	11	10	4	1	9	8	4	0	8	6	5	1	11	10	4	1	9	8	4	0	8	6	5	1	11	10	4	1	9	8	4	0	8	6
924	1	ref|NP_059053.1	NP_059053	NP_059053	NP_059053		78.5	191	22246	hippocalcin-like protein 4 [Rattus norvegicus].	99	70	0.707	3	1	28	13	1	1	14	17	1	1	10	9	0	1	22	8	0	0	12	12	0	0	8	7	0	1	24.287	9.25	0	0	12.632	13.492	0	0	8.516	7.56
492	1	ref|NP_001100466.1	NP_001100466	NP_001100466	NP_001100466		23.6	593	68680	cytoplasmic FMR1 interacting protein 2 [Rattus norvegicus].	88	39	0.443	3	3	15	7	4	3	10	11	9	7	8	8	1	1	7	2	1	1	6	6	5	2	3	4	1.333	1.5	11.667	2.833	1.6	1.667	8.182	8.143	7.5	3.667	4.25	5.143
869	1	ref|NP_058862.1	NP_058862	NP_058862	NP_058862		51.7	149	17289	stathmin [Rattus norvegicus].	61	38	0.623	9	3	8	7	3	0	4	6	4	4	6	7	6	2	5	3	1	0	3	4	3	2	5	4	9	3	7.5	6	2	0	4	6	4	4	6	7
1007	1	ref|NP_071551.2	NP_071551	NP_071551	NP_071551		57	349	37454	glycerol-3-phosphate dehydrogenase [NAD+], cytoplasmic [Rattus norvegicus].	63	55	0.873	14	3	9	15	4	0	4	6	2	0	2	4	13	3	9	13	3	0	4	3	2	0	1	4	14	3	9	14.625	4	0	4	4.8	2	0	2	4
219	1	ref|NP_001011901.1	NP_001011901	NP_001011901	NP_001011901		24.2	858	96420	heat shock protein 105 kDa [Rattus norvegicus].	68	54	0.794	5	2	8	4	7	2	4	10	4	1	11	10	4	2	6	3	6	2	3	8	3	0	8	9	4.571	2	7	3.429	6.6	2	3.333	8.762	3.25	0.333	9.2	9.375
826	1	ref|NP_037326.1	NP_037326	NP_037326	NP_037326		21.3	1961	226339	myosin-9 [Rattus norvegicus].	115	49	0.426	5	2	18	6	4	2	5	22	3	12	18	18	2	0	7	2	1	1	2	11	3	3	7	10	3.211	0	9.089	2.242	1.131	1.043	2.269	13.758	3	4.682	9.364	10.967
487	1	ref|NP_001100389.1	NP_001100389	NP_001100389	NP_001100389		51.3	300	34348	actin-related protein 2/3 complex subunit 2 [Rattus norvegicus].	72	72	1	4	0	12	11	3	0	8	11	2	0	11	10	4	0	12	11	3	0	8	11	2	0	11	10	4	0	12	11	3	0	8	11	2	0	11	10
873	1	ref|NP_058877.1	NP_058877	NP_058877	NP_058877		27.2	419	45977	fumarylacetoacetase [Rattus norvegicus].	66	66	1	6	1	6	14	4	0	4	8	3	1	7	12	6	1	6	14	4	0	4	8	3	1	7	12	6	1	6	14	4	0	4	8	3	1	7	12
1391	1	ref|NP_542955.2	NP_542955	NP_542955	NP_542955		54.5	134	14223	beta-synuclein [Rattus norvegicus].	82	54	0.659	3	0	6	15	2	1	5	20	0	2	11	17	2	0	5	10	2	1	4	12	0	2	6	10	2.25	0	5.417	12.778	2	1	4.4	16.571	0	2	8.143	13.182
877	1	ref|NP_058898.1	NP_058898	NP_058898	NP_058898		26.6	169	19516	cytochrome c oxidase subunit 4 isoform 1, mitochondrial precursor [Rattus norvegicus].	73	73	1	5	0	21	1	4	0	13	11	0	0	9	9	5	0	21	1	4	0	13	11	0	0	9	9	5	0	21	1	4	0	13	11	0	0	9	9
356	1	ref|NP_001029200.1	NP_001029200	NP_001029200	NP_001029200		31.8	998	111221	hypoxia up-regulated protein 1 [Rattus norvegicus].	65	65	1	4	1	2	20	2	0	4	10	1	3	8	10	4	1	2	20	2	0	4	10	1	3	8	10	4	1	2	20	2	0	4	10	1	3	8	10
778	1	ref|NP_037065.1	NP_037065	NP_037065	NP_037065		15.6	572	61981	dihydropyrimidinase-related protein 4 [Rattus norvegicus].	62	62	1	7	3	3	6	2	1	3	12	2	0	12	11	7	3	3	6	2	1	3	12	2	0	12	11	7	3	3	6	2	1	3	12	2	0	12	11
1175	1	ref|NP_113853.1	NP_113853	NP_113853	NP_113853		35.7	255	29058	syntaxin-6 [Rattus norvegicus].	60	60	1	5	2	10	7	7	1	7	6	2	2	6	5	5	2	10	7	7	1	7	6	2	2	6	5	5	2	10	7	7	1	7	6	2	2	6	5
287	1	ref|NP_001014254.1	NP_001014254	NP_001014254	NP_001014254		43.9	164	18659	CB1 cannabinoid receptor-interacting protein 1 [Rattus norvegicus].	60	60	1	6	3	9	6	6	1	7	5	2	1	5	9	6	3	9	6	6	1	7	5	2	1	5	9	6	3	9	6	6	1	7	5	2	1	5	9
986	1	ref|NP_067713.1	NP_067713	NP_067713	NP_067713		20.2	1551	171012	band 4.1-like protein 1 isoform L [Rattus norvegicus].	73	63	0.863	2	0	5	9	1	1	19	10	4	1	6	15	2	0	5	7	1	1	12	10	4	1	6	14	2	0	5	7.334	1	1	14.355	10	4	1	6	14.189
168	1	ref|NP_001007609.1	NP_001007609	NP_001007609	NP_001007609		63.2	163	18673	S-phase kinase-associated protein 1 [Rattus norvegicus].	72	72	1	3	0	15	9	2	0	9	10	0	1	8	15	3	0	15	9	2	0	9	10	0	1	8	15	3	0	15	9	2	0	9	10	0	1	8	15
916	1	ref|NP_059039.2	NP_059039	NP_059039	NP_059039		45.9	172	19780	myosin regulatory light chain 12B [Rattus norvegicus].	65	65	1	1	2	13	5	1	0	6	12	3	2	13	7	1	2	13	5	1	0	6	12	3	2	13	7	1	2	13	5	1	0	6	12	3	2	13	7
585	1	ref|NP_001102913.1	NP_001102913	NP_001102913	NP_001102913		59.7	176	20860	NADH dehydrogenase [ubiquinone] 1 beta subcomplex subunit 10 [Rattus norvegicus].	73	73	1	1	0	22	4	5	0	19	9	0	0	9	4	1	0	22	4	5	0	19	9	0	0	9	4	1	0	22	4	5	0	19	9	0	0	9	4
1098	1	ref|NP_110468.2	NP_110468	NP_110468	NP_110468		15.6	494	52259	neuronal pentraxin receptor [Rattus norvegicus].	58	58	1	3	3	4	11	2	1	7	8	0	4	10	5	3	3	4	11	2	1	7	8	0	4	10	5	3	3	4	11	2	1	7	8	0	4	10	5
636	1	ref|NP_001129230.1	NP_001129230	NP_001129230	NP_001129230		7.4	5430	619601	microtubule-actin crosslinking factor 1 [Rattus norvegicus].	48	48	1	0	3	5	11	2	0	0	6	2	10	0	9	0	3	5	11	2	0	0	6	2	10	0	9	0	3	5	11	2	0	0	6	2	10	0	9
1651	1	ref|XP_002727251.1	XP_002727251	XP_002727251	XP_002727251	plus 6	13	483	53442	PREDICTED: rCG22366-like isoform 1 [Rattus norvegicus].	61	50	0.82	3	0	8	8	2	3	9	7	1	4	8	8	3	0	7	6	2	2	7	5	1	4	6	7	3	0	7.636	7.091	2	2.667	8.556	6.111	1	4	7.091	7.538
1198	1	ref|NP_113957.1	NP_113957	NP_113957	NP_113957	plus 1	39.4	312	34909	pyridoxal kinase [Rattus norvegicus].	62	62	1	2	0	14	3	1	1	5	9	6	1	10	10	2	0	14	3	1	1	5	9	6	1	10	10	2	0	14	3	1	1	5	9	6	1	10	10
1591	1	ref|XP_001071901.2	XP_001071901	XP_001071901	XP_001071901		29.5	455	50755	PREDICTED: hypothetical protein [Rattus norvegicus].	58	58	1	3	2	8	7	7	2	7	6	1	1	7	7	3	2	8	7	7	2	7	6	1	1	7	7	3	2	8	7	7	2	7	6	1	1	7	7
838	1	ref|NP_058708.1	NP_058708	NP_058708	NP_058708		18.8	1171	128291	metabotropic glutamate receptor 5 [Rattus norvegicus].	46	46	1	2	2	2	5	4	3	7	4	4	5	2	6	2	2	2	5	4	3	7	4	4	5	2	6	2	2	2	5	4	3	7	4	4	5	2	6
1205	1	ref|NP_113986.1	NP_113986	NP_113986	NP_113986		11.9	1203	130353	solute carrier family 12 member 2 [Rattus norvegicus].	49	49	1	5	3	4	5	4	2	10	4	2	4	5	1	5	3	4	5	4	2	10	4	2	4	5	1	5	3	4	5	4	2	10	4	2	4	5	1
1654	1	ref|XP_002727751.1	XP_002727751	XP_002727751	XP_002727751		16.3	893	99001	PREDICTED: adenylate cyclase 9 [Rattus norvegicus].	45	45	1	2	2	3	6	7	3	4	4	5	4	1	4	2	2	3	6	7	3	4	4	5	4	1	4	2	2	3	6	7	3	4	4	5	4	1	4
1594	1	ref|XP_001073009.1	XP_001073009	XP_001073009	XP_001073009		8.3	961	108006	PREDICTED: IQ motif and Sec7 domain 1-like isoform 2 [Rattus norvegicus].	47	33	0.702	4	4	0	2	4	5	2	5	1	2	6	12	3	3	0	0	2	4	0	2	1	2	5	11	4	4	0	0.833	4	5	0	5	1	2	6	12
722	1	ref|NP_036739.2	NP_036739	NP_036739	NP_036739		20.6	1064	114413	neurofilament heavy polypeptide [Rattus norvegicus].	143	43	0.301	3	13	19	11	12	12	3	12	6	18	18	16	2	1	7	1	8	1	0	2	1	6	9	5	2.032	1.082	7.315	1.062	8.313	1.071	0	2.104	1.037	6.378	9.302	5.285
1172	1	ref|NP_113831.1	NP_113831	NP_113831	NP_113831		46.8	393	43466	dual specificity mitogen-activated protein kinase kinase 1 [Rattus norvegicus].	62	58	0.935	2	2	10	14	2	0	4	12	4	0	6	6	2	2	10	13	2	0	4	11	4	0	5	5	2	2	10	13.929	2	0	4	12	4	0	6	6
1161	1	ref|NP_113764.1	NP_113764	NP_113764	NP_113764		27.9	678	76964	NADPH--cytochrome P450 reductase [Rattus norvegicus].	53	53	1	3	0	4	9	1	3	4	8	1	6	6	8	3	0	4	9	1	3	4	8	1	6	6	8	3	0	4	9	1	3	4	8	1	6	6	8
342	1	ref|NP_001028837.1	NP_001028837	NP_001028837	NP_001028837		23.6	883	96002	brevican core protein isoform 1 [Rattus norvegicus].	61	61	1	3	1	12	2	1	1	5	6	4	1	15	10	3	1	12	2	1	1	5	6	4	1	15	10	3	1	12	2	1	1	5	6	4	1	15	10
1676	1	ref|XP_345536.4	XP_345536	XP_345536	XP_345536		27	341	37102	PREDICTED: erythrocyte protein band 4.1-like 4b [Rattus norvegicus].	62	62	1	2	0	11	7	2	0	12	6	5	1	9	7	2	0	11	7	2	0	12	6	5	1	9	7	2	0	11	7	2	0	12	6	5	1	9	7
1418	1	ref|NP_598244.2	NP_598244	NP_598244	NP_598244		3.2	913	101640	trafficking kinesin-binding protein 2 [Rattus norvegicus].	32	32	1	3	4	2	1	3	4	0	1	5	7	1	1	3	4	2	1	3	4	0	1	5	7	1	1	3	4	2	1	3	4	0	1	5	7	1	1
282	1	ref|NP_001014162.1	NP_001014162	NP_001014162	NP_001014162		32.8	229	25764	hypothetical protein LOC361118 precursor [Rattus norvegicus].	61	61	1	9	1	4	14	2	0	8	7	1	1	12	2	9	1	4	14	2	0	8	7	1	1	12	2	9	1	4	14	2	0	8	7	1	1	12	2
326	1	ref|NP_001020857.1	NP_001020857	NP_001020857	NP_001020857		39.1	215	24742	vesicle-trafficking protein SEC22b [Rattus norvegicus].	57	57	1	2	0	10	10	3	3	5	9	2	2	9	2	2	0	10	10	3	3	5	9	2	2	9	2	2	0	10	10	3	3	5	9	2	2	9	2
1225	1	ref|NP_114446.1	NP_114446	NP_114446	NP_114446		24.2	277	30512	inositol monophosphatase 1 [Rattus norvegicus].	46	46	1	5	1	4	4	2	2	2	6	8	4	4	4	5	1	4	4	2	2	2	6	8	4	4	4	5	1	4	4	2	2	2	6	8	4	4	4
1308	1	ref|NP_446252.1	NP_446252	NP_446252	NP_446252		45.7	105	11674	thioredoxin [Rattus norvegicus].	43	43	1	5	5	5	3	1	2	5	4	0	5	3	5	5	5	5	3	1	2	5	4	0	5	3	5	5	5	5	3	1	2	5	4	0	5	3	5
1416	1	ref|NP_598220.1	NP_598220	NP_598220	NP_598220		60.4	227	25896	ras-related protein Rab-3C [Rattus norvegicus].	706	28	0.04	57	23	80	88	58	25	73	82	40	22	90	68	0	0	4	3	2	0	4	5	0	0	9	1	1	0	10.184	8.781	4.89	0	10.326	13.051	0.5	0.5	17.059	1.833
248	1	ref|NP_001012354.1	NP_001012354	NP_001012354	NP_001012354		41.4	239	26725	leucine-rich repeat-containing protein 57 [Rattus norvegicus].	64	64	1	2	0	9	10	3	0	14	9	2	1	9	5	2	0	9	10	3	0	14	9	2	1	9	5	2	0	9	10	3	0	14	9	2	1	9	5
285	1	ref|NP_001014209.1	NP_001014209	NP_001014209	NP_001014209		28	450	50970	lanC-like protein 2 [Rattus norvegicus].	45	45	1	7	3	6	0	3	2	1	6	8	1	6	2	7	3	6	0	3	2	1	6	8	1	6	2	7	3	6	0	3	2	1	6	8	1	6	2
1407	1	ref|NP_579841.1	NP_579841	NP_579841	NP_579841		5.3	673	77521	protein kinase C delta type [Rattus norvegicus].	43	43	1	5	4	2	5	3	1	4	5	6	3	3	2	5	4	2	5	3	1	4	5	6	3	3	2	5	4	2	5	3	1	4	5	6	3	3	2
1129	1	ref|NP_112330.1	NP_112330	NP_112330	NP_112330		38.3	418	47358	actin-related protein 3 [Rattus norvegicus].	63	56	0.889	5	0	8	4	4	0	3	13	2	1	14	9	4	0	7	4	4	0	3	12	2	1	11	8	5	0	7.583	4	4	0	3	12.8	2	1	13.357	8.667
376	1	ref|NP_001035813.1	NP_001035813	NP_001035813	NP_001035813	plus 1	50.6	589	65036	calcium/calmodulin-dependent protein kinase type II subunit beta isoform 1 [Rattus norvegicus].	1114	1	0.001	89	48	140	100	86	58	83	132	58	69	126	125	0	0	1	0	0	0	0	0	0	0	0	0	0	0	14.28	0	0	9	0	0	0	10	0	0
1127	1	ref|NP_112326.1	NP_112326	NP_112326	NP_112326		37.9	248	27379	NADH dehydrogenase [ubiquinone] flavoprotein 2, mitochondrial precursor [Rattus norvegicus].	63	63	1	2	0	12	10	0	1	18	8	0	2	7	3	2	0	12	10	0	1	18	8	0	2	7	3	2	0	12	10	0	1	18	8	0	2	7	3
122	1	ref|NP_001003929.1	NP_001003929	NP_001003929	NP_001003929		27.7	372	40823	ciliary neurotrophic factor receptor subunit alpha precursor [Rattus norvegicus].	54	54	1	4	1	7	6	5	2	12	4	3	1	5	4	4	1	7	6	5	2	12	4	3	1	5	4	4	1	7	6	5	2	12	4	3	1	5	4
1216	1	ref|NP_114025.2	NP_114025	NP_114025	NP_114025	plus 1	25.3	576	64868	septin-9 isoform 1 [Rattus norvegicus].	57	57	1	1	1	14	4	5	1	6	5	3	2	9	6	1	1	14	4	5	1	6	5	3	2	9	6	1	1	14	4	5	1	6	5	3	2	9	6
808	1	ref|NP_037222.2	NP_037222	NP_037222	NP_037222		44.9	118	12798	vesicle-associated membrane protein 1 [Rattus norvegicus].	153	55	0.359	8	6	20	20	9	3	8	19	7	8	21	24	1	0	8	10	1	0	4	11	0	0	9	11	1.467	0	10.087	12.632	1.8	0	4.696	13.256	0	0	10.895	13.6
128	1	ref|NP_001004087.1	NP_001004087	NP_001004087	NP_001004087		12.3	1247	135774	protocadherin-7 [Rattus norvegicus].	51	51	1	3	2	5	6	4	2	5	6	3	2	9	4	3	2	5	6	4	2	5	6	3	2	9	4	3	2	5	6	4	2	5	6	3	2	9	4
564	1	ref|NP_001102245.1	NP_001102245	NP_001102245	NP_001102245		51.4	175	19878	ras-related protein Rab-6B [Rattus norvegicus].	261	41	0.157	23	11	28	28	17	12	32	32	14	9	31	24	2	1	5	6	1	1	5	9	2	0	7	2	3.188	1.238	6.426	7.617	1.156	1.333	8.427	13.007	2.454	0	9.606	2.701
1301	1	ref|NP_446175.1	NP_446175	NP_446175	NP_446175		33.3	399	45241	lanC-like protein 1 [Rattus norvegicus].	49	49	1	4	2	8	2	1	3	6	4	1	4	7	7	4	2	8	2	1	3	6	4	1	4	7	7	4	2	8	2	1	3	6	4	1	4	7	7
415	1	ref|NP_001094453.1	NP_001094453	NP_001094453	NP_001094453	plus 1	47.7	151	16976	myosin light polypeptide 6 [Rattus norvegicus].	55	55	1	5	1	5	5	4	1	3	11	2	2	7	9	5	1	5	5	4	1	3	11	2	2	7	9	5	1	5	5	4	1	3	11	2	2	7	9
1400	1	ref|NP_570095.1	NP_570095	NP_570095	NP_570095		21.2	697	78159	long-chain-fatty-acid--CoA ligase 6 [Rattus norvegicus].	54	50	0.926	3	1	4	15	5	1	7	7	2	2	3	4	2	1	4	14	5	1	5	7	2	2	3	4	3	1	4	14.933	5	1	7	7	2	2	3	4
1431	1	ref|NP_599192.1	NP_599192	NP_599192	NP_599192		32.4	256	28870	ATP synthase subunit b, mitochondrial precursor [Rattus norvegicus].	66	66	1	2	0	24	1	4	0	21	7	0	0	4	3	2	0	24	1	4	0	21	7	0	0	4	3	2	0	24	1	4	0	21	7	0	0	4	3
1083	1	ref|NP_077325.2	NP_077325	NP_077325	NP_077325		49	194	21585	adenylate kinase isoenzyme 1 [Rattus norvegicus].	62	62	1	3	0	10	12	3	0	13	11	1	1	5	3	3	0	10	12	3	0	13	11	1	1	5	3	3	0	10	12	3	0	13	11	1	1	5	3
923	1	ref|NP_059052.1	NP_059052	NP_059052	NP_059052		64.2	193	22339	hippocalcin-like protein 1 [Rattus norvegicus].	208	18	0.087	17	7	27	23	14	13	29	25	6	9	20	18	0	0	5	3	0	1	4	4	0	1	0	0	0	0	10.975	8.733	0	6.667	7.903	10.788	0	2.6	0	0
887	1	ref|NP_058941.1	NP_058941	NP_058941	NP_058941		25.3	858	95285	elongation factor 2 [Rattus norvegicus].	61	59	0.967	6	0	5	7	3	0	10	11	2	0	8	9	6	0	5	6	3	0	9	11	2	0	8	9	6	0	5	7	3	0	10	11	2	0	8	9
249	1	ref|NP_001012486.1	NP_001012486	NP_001012486	NP_001012486		60.2	206	22977	ras-related protein Rab-18 [Rattus norvegicus].	59	59	1	5	0	6	6	3	1	14	12	0	1	7	4	5	0	6	6	3	1	14	12	0	1	7	4	5	0	6	6	3	1	14	12	0	1	7	4
417	1	ref|NP_001094470.1	NP_001094470	NP_001094470	NP_001094470		19.9	326	36989	microtubule-associated protein RP/EB family member 2 [Rattus norvegicus].	56	55	0.982	5	1	12	7	4	0	8	3	3	1	6	6	5	1	11	7	4	0	8	3	3	1	6	6	5	1	11.846	7	4	0	8	3	3	1	6	6
359	1	ref|NP_001029247.1	NP_001029247	NP_001029247	NP_001029247		56	248	28530	tropomyosin alpha-1 chain isoform i [Rattus norvegicus].	80	16	0.2	7	2	13	4	4	1	4	14	4	4	13	10	1	1	3	2	0	0	0	3	0	1	3	2	7	2	9	3.333	0.7	0.167	0.667	11.6	0	2.5	9.55	7.667
1412	1	ref|NP_598201.1	NP_598201	NP_598201	NP_598201		9.3	1036	114976	potassium-transporting ATPase alpha chain 2 [Rattus norvegicus].	677	26	0.038	52	35	64	71	58	40	59	75	59	46	57	61	0	3	0	1	0	3	7	0	4	6	0	2	0	3.274	0	1.1	0	3.301	7.615	0	4.396	6.595	0	2.161
994	1	ref|NP_068535.2	NP_068535	NP_068535	NP_068535		17.7	1507	165387	neurexin 1 [Rattus norvegicus].	68	29	0.426	9	2	4	8	11	4	3	5	7	3	6	6	5	1	1	2	6	3	1	1	4	0	3	2	6.667	1.5	2.5	2.6	7.667	4	2.077	1.267	5.5	0	3.562	3.375
1530	1	ref|NP_997655.1	NP_997655	NP_997655	NP_997655		65.3	118	13668	V-type proton ATPase subunit G 2 [Rattus norvegicus].	60	60	1	1	1	14	4	1	0	1	7	2	0	12	17	1	1	14	4	1	0	1	7	2	0	12	17	1	1	14	4	1	0	1	7	2	0	12	17
1294	1	ref|NP_446107.2	NP_446107	NP_446107	NP_446107		32.1	716	79952	dynamin-1-like protein [Rattus norvegicus].	58	58	1	4	0	9	5	1	1	6	10	2	1	7	12	4	0	9	5	1	1	6	10	2	1	7	12	4	0	9	5	1	1	6	10	2	1	7	12
770	1	ref|NP_037036.1	NP_037036	NP_037036	NP_037036		22.3	346	38830	annexin A1 [Rattus norvegicus].	46	46	1	5	2	5	5	5	0	9	4	4	4	2	1	5	2	5	5	5	0	9	4	4	4	2	1	5	2	5	5	5	0	9	4	4	4	2	1
169	1	ref|NP_001007621.1	NP_001007621	NP_001007621	NP_001007621		50.7	359	38983	pyruvate dehydrogenase E1 component subunit beta, mitochondrial precursor [Rattus norvegicus].	61	61	1	3	0	20	0	3	0	11	6	1	0	7	10	3	0	20	0	3	0	11	6	1	0	7	10	3	0	20	0	3	0	11	6	1	0	7	10
855	1	ref|NP_058771.1	NP_058771	NP_058771	NP_058771		22.9	424	44710	acetyl-CoA acetyltransferase, mitochondrial precursor [Rattus norvegicus].	58	58	1	1	0	14	6	4	1	12	8	0	1	5	6	1	0	14	6	4	1	12	8	0	1	5	6	1	0	14	6	4	1	12	8	0	1	5	6
118	1	ref|AP_004895.1	AP_004895	AP_004895	AP_004895		16.3	227	25943	cytochrome c oxidase subunit II [Rattus norvegicus].	62	62	1	4	0	25	1	2	0	13	8	0	0	6	3	4	0	25	1	2	0	13	8	0	0	6	3	4	0	25	1	2	0	13	8	0	0	6	3
615	1	ref|NP_001121025.1	NP_001121025	NP_001121025	NP_001121025		54.1	111	13560	cytochrome b-c1 complex subunit 7 [Rattus norvegicus].	59	59	1	6	0	14	6	4	0	10	8	0	0	5	6	6	0	14	6	4	0	10	8	0	0	5	6	6	0	14	6	4	0	10	8	0	0	5	6
909	1	ref|NP_059005.1	NP_059005	NP_059005	NP_059005		66.5	170	19301	calcineurin subunit B type 1 [Rattus norvegicus].	61	61	1	1	1	9	4	1	0	6	12	0	0	9	18	1	1	9	4	1	0	6	12	0	0	9	18	1	1	9	4	1	0	6	12	0	0	9	18
264	1	ref|NP_001013452.1	NP_001013452	NP_001013452	NP_001013452		62.7	204	23401	ras-related protein R-Ras2 [Rattus norvegicus].	60	40	0.667	7	1	11	9	4	0	8	8	1	0	8	3	6	1	6	6	4	0	4	5	0	0	6	2	7	1	11	9	4	0	6.667	7.5	0.5	0	8	3
1035	1	ref|NP_071981.1	NP_071981	NP_071981	NP_071981		63	208	22803	peptidyl-prolyl cis-trans isomerase B [Rattus norvegicus].	60	60	1	0	0	12	13	2	1	9	10	0	0	8	5	0	0	12	13	2	1	9	10	0	0	8	5	0	0	12	13	2	1	9	10	0	0	8	5
1075	1	ref|NP_077053.1	NP_077053	NP_077053	NP_077053	plus 2	58.5	195	22433	calcium-binding protein p22 [Rattus norvegicus].	52	52	1	7	1	12	5	3	0	10	4	3	1	6	0	7	1	12	5	3	0	10	4	3	1	6	0	7	1	12	5	3	0	10	4	3	1	6	0
1168	1	ref|NP_113806.1	NP_113806	NP_113806	NP_113806		22.9	1128	128808	nck-associated protein 1 [Rattus norvegicus].	52	52	1	1	1	4	4	1	1	5	9	1	3	8	14	1	1	4	4	1	1	5	9	1	3	8	14	1	1	4	4	1	1	5	9	1	3	8	14
742	1	ref|NP_036843.1	NP_036843	NP_036843	NP_036843		15.3	1151	126945	integrin alpha-M [Rattus norvegicus].	44	44	1	9	3	2	8	4	0	2	3	6	1	2	4	9	3	2	8	4	0	2	3	6	1	2	4	9	3	2	8	4	0	2	3	6	1	2	4
837	1	ref|NP_058706.1	NP_058706	NP_058706	NP_058706		12.8	938	105510	glutamate [NMDA] receptor subunit zeta-1 precursor [Rattus norvegicus].	42	42	1	4	3	5	4	2	3	8	5	3	2	3	0	4	3	5	4	2	3	8	5	3	2	3	0	4	3	5	4	2	3	8	5	3	2	3	0
1291	1	ref|NP_446072.2	NP_446072	NP_446072	NP_446072		6.2	1713	194889	serine/threonine-protein kinase MRCK beta [Rattus norvegicus].	44	42	0.955	5	1	3	5	7	2	3	9	1	3	3	2	4	1	3	5	7	1	3	9	1	3	3	2	5	1	3	5	7	2	3	9	1	3	3	2
1115	1	ref|NP_112287.1	NP_112287	NP_112287	NP_112287		26.3	632	67167	dihydrolipoyllysine-residue acetyltransferase component of pyruvate dehydrogenase complex, mitochondrial [Rattus norvegicus].	60	60	1	0	0	19	2	5	0	16	4	0	0	8	6	0	0	19	2	5	0	16	4	0	0	8	6	0	0	19	2	5	0	16	4	0	0	8	6
1253	1	ref|NP_445818.1	NP_445818	NP_445818	NP_445818		48.6	208	23547	ras-related protein Rab-6A [Rattus norvegicus].	257	37	0.144	24	12	30	28	19	11	31	26	13	10	28	25	3	2	7	6	3	0	4	3	1	1	4	3	4.782	2.476	8.997	7.617	3.469	0	6.742	4.336	1.227	1.209	5.489	4.051
1567	1	ref|XP_001064375.2	XP_001064375	XP_001064375	XP_001064375		14	1254	133904	PREDICTED: catenin delta-2 [Rattus norvegicus].	50	50	1	4	0	7	5	5	2	8	5	1	1	7	5	4	0	7	5	5	2	8	5	1	1	7	5	4	0	7	5	5	2	8	5	1	1	7	5
1344	1	ref|NP_446444.1	NP_446444	NP_446444	NP_446444		24.9	836	90962	neuroligin-2 precursor [Rattus norvegicus].	55	39	0.709	5	1	7	7	3	1	9	6	2	1	7	6	3	0	5	5	1	1	7	5	2	0	5	5	5	0.5	7	7	3	1	8.556	6	2	0.5	6.25	5.625
1491	1	ref|NP_775134.1	NP_775134	NP_775134	NP_775134		44.8	248	29036	tropomyosin alpha-3 chain isoform 2 [Rattus norvegicus].	114	4	0.035	10	2	16	12	8	1	8	17	6	4	20	10	0	0	0	0	0	0	0	2	1	0	1	0	2	0.5	4.5	5	2.7	0.167	2.667	13.4	6	0.5	12.85	0
1475	1	ref|NP_705893.1	NP_705893	NP_705893	NP_705893		28.2	840	94058	heat shock 70 kDa protein 4 [Rattus norvegicus].	66	42	0.636	4	0	7	3	3	0	5	10	5	1	14	14	2	0	4	1	2	0	4	7	4	0	9	9	2.952	0	5.333	1.393	2.2	0	4.444	8.205	4.333	0.333	11.85	11.775
1656	1	ref|XP_002729511.1	XP_002729511	XP_002729511	XP_002729511		44.5	400	45096	PREDICTED: hypothetical protein isoform 1 [Rattus norvegicus].	52	52	1	9	0	12	5	1	1	4	5	2	0	9	4	9	0	12	5	1	1	4	5	2	0	9	4	9	0	12	5	1	1	4	5	2	0	9	4
1141	1	ref|NP_112408.1	NP_112408	NP_112408	NP_112408		42.7	370	41600	actin-related protein 2/3 complex subunit 1A [Rattus norvegicus].	58	58	1	0	0	11	8	1	0	7	9	2	0	11	9	0	0	11	8	1	0	7	9	2	0	11	9	0	0	11	8	1	0	7	9	2	0	11	9
218	1	ref|NP_001011893.1	NP_001011893	NP_001011893	NP_001011893		30.4	312	36213	septin 4 [Rattus norvegicus].	120	40	0.333	8	7	10	12	9	5	15	11	5	7	18	13	1	3	5	3	2	1	5	4	1	0	10	5	1.206	3.462	5.305	3.391	2.359	1.19	5.735	4.424	1.118	0	10.899	5.58
958	1	ref|NP_062167.2	NP_062167	NP_062167	NP_062167		9.1	2295	259231	voltage-dependent R-type calcium channel subunit alpha-1E [Rattus norvegicus].	37	37	1	4	1	0	5	4	2	4	1	3	5	3	5	4	1	0	5	4	2	4	1	3	5	3	5	4	1	0	5	4	2	4	1	3	5	3	5
1681	1	ref|XP_574168.1	XP_574168	XP_574168	XP_574168		35.7	333	35858	PREDICTED: glyceraldehyde-3-phosphate dehydrogenase-like [Rattus norvegicus].	648	1	0.002	50	22	59	79	54	26	65	75	44	24	77	73	0	0	0	0	1	0	0	0	0	0	0	0	1.5	0.5	2	5.5	10	5.1	6	3	0.5	0	2.5	3.5
1516	1	ref|NP_942071.1	NP_942071	NP_942071	NP_942071		34.7	147	16038	hemoglobin, beta adult major chain [Rattus norvegicus].	70	35	0.5	4	2	7	5	6	2	16	3	10	3	7	5	2	1	2	2	4	2	7	1	3	2	5	4	2.125	1.077	2.185	2.188	4.19	2	8.189	1.045	3.955	2.074	5.149	4.077
430	1	ref|NP_001099367.1	NP_001099367	NP_001099367	NP_001099367		16.1	497	54089	T-complex protein 1 subunit theta [Rattus norvegicus].	51	51	1	7	1	6	8	4	0	6	8	1	0	5	5	7	1	6	8	4	0	6	8	1	0	5	5	7	1	6	8	4	0	6	8	1	0	5	5
708	1	ref|NP_036651.1	NP_036651	NP_036651	NP_036651		31.1	533	60082	calcium/calmodulin-dependent protein kinase type II subunit delta [Rattus norvegicus].	677	28	0.041	53	26	86	62	57	40	48	83	46	43	64	69	1	0	5	3	1	2	1	6	2	1	2	4	1.573	0	8.029	4.409	1.592	3.5	1.472	8.712	3.365	1.817	2.853	5.882
744	1	ref|NP_036848.1	NP_036848	NP_036848	NP_036848		12.1	494	53239	monocarboxylate transporter 1 [Rattus norvegicus].	40	40	1	3	1	2	4	3	2	4	3	3	3	7	5	3	1	2	4	3	2	4	3	3	3	7	5	3	1	2	4	3	2	4	3	3	3	7	5
1025	1	ref|NP_071943.1	NP_071943	NP_071943	NP_071943		51.1	323	36985	serine/threonine-protein phosphatase PP1-gamma catalytic subunit [Rattus norvegicus].	232	15	0.065	23	0	30	23	20	1	40	26	15	2	28	24	1	0	3	1	1	1	1	1	1	1	1	3	3.234	0	8.648	3.161	5.15	1	5.762	3.294	3.062	1.25	3.545	7.995
820	1	ref|NP_037313.1	NP_037313	NP_037313	NP_037313		31	381	43096	cAMP-dependent protein kinase type I-alpha regulatory subunit [Rattus norvegicus].	36	34	0.944	8	4	3	4	5	2	2	1	2	1	0	4	7	4	3	4	5	2	2	1	2	1	0	3	7.778	4	3	4	5	2	2	1	2	1	0	4
125	1	ref|NP_001004072.2	NP_001004072	NP_001004072	NP_001004072	plus 2	52.3	390	43217	pyruvate dehydrogenase E1 component subunit alpha, somatic form, mitochondrial precursor [Rattus norvegicus].	54	54	1	2	0	23	0	2	1	8	9	0	0	6	3	2	0	23	0	2	1	8	9	0	0	6	3	2	0	23	0	2	1	8	9	0	0	6	3
343	1	ref|NP_001028838.1	NP_001028838	NP_001028838	NP_001028838	plus 1	52.1	165	18535	destrin [Rattus norvegicus].	53	50	0.943	1	2	8	8	5	0	11	8	0	0	2	8	1	2	8	8	5	0	11	8	0	0	2	5	1	2	8	8	5	0	11	8	0	0	2	5.283
1583	1	ref|XP_001069941.2	XP_001069941	XP_001069941	XP_001069941		1.3	4095	469079	PREDICTED: dynein, axonemal, heavy chain 6 [Rattus norvegicus].	39	39	1	2	0	4	4	3	3	5	2	3	3	5	5	2	0	4	4	3	3	5	2	3	3	5	5	2	0	4	4	3	3	5	2	3	3	5	5
315	1	ref|NP_001020285.1	NP_001020285	NP_001020285	NP_001020285		19.9	559	61516	wiskott-Aldrich syndrome protein family member 1 [Rattus norvegicus].	46	42	0.913	2	1	5	5	5	0	3	7	2	2	6	8	2	1	4	5	5	0	2	6	2	2	5	8	2	1	5	5	5	0	3	7	2	2	6	8
1293	1	ref|NP_446095.1	NP_446095	NP_446095	NP_446095		15.1	443	51324	phosphatidate cytidylyltransferase 2 [Rattus norvegicus].	50	50	1	1	0	4	13	2	1	4	7	1	1	5	11	1	0	4	13	2	1	4	7	1	1	5	11	1	0	4	13	2	1	4	7	1	1	5	11
1489	1	ref|NP_775118.1	NP_775118	NP_775118	NP_775118		16	495	56380	potassium voltage-gated channel subfamily A member 1 [Rattus norvegicus].	135	10	0.074	15	3	10	17	13	3	22	12	9	5	12	14	1	0	0	0	1	0	1	1	1	1	2	2	5.167	1.5	0	0	2.905	1.333	3.128	2.583	5	2.667	3.95	5.483
1621	1	ref|XP_002725074.1	XP_002725074	XP_002725074	XP_002725074		62	71	7824	PREDICTED: guanine nucleotide binding protein (G protein), gamma 2 isoform 1 [Rattus norvegicus].	51	51	1	3	0	10	5	2	1	8	6	0	0	10	6	3	0	10	5	2	1	8	6	0	0	10	6	3	0	10	5	2	1	8	6	0	0	10	6
1669	1	ref|XP_236210.3	XP_236210	XP_236210	XP_236210		24.9	515	57157	PREDICTED: poliovirus receptor-related 1 [Rattus norvegicus].	41	41	1	1	2	4	6	1	2	11	3	3	1	6	1	1	2	4	6	1	2	11	3	3	1	6	1	1	2	4	6	1	2	11	3	3	1	6	1
406	1	ref|NP_001094180.1	NP_001094180	NP_001094180	NP_001094180		19.8	415	47320	alpha-1,3-mannosyltransferase ALG2 [Rattus norvegicus].	39	39	1	2	1	3	9	5	2	1	4	3	2	3	4	2	1	3	9	5	2	1	4	3	2	3	4	2	1	3	9	5	2	1	4	3	2	3	4
410	1	ref|NP_001094222.1	NP_001094222	NP_001094222	NP_001094222		45.9	377	42560	NADH dehydrogenase [ubiquinone] 1 alpha subcomplex subunit 9, mitochondrial [Rattus norvegicus].	51	51	1	3	0	20	3	4	0	13	3	0	0	2	3	3	0	20	3	4	0	13	3	0	0	2	3	3	0	20	3	4	0	13	3	0	0	2	3
1162	1	ref|NP_113781.1	NP_113781	NP_113781	NP_113781		5.9	727	82250	synaptic vesicle glycoprotein 2C [Rattus norvegicus].	58	38	0.655	2	2	3	9	3	2	8	7	1	2	8	11	1	2	2	5	1	1	6	5	1	2	5	7	1.067	2	2.105	5.571	1.091	1.091	6.333	5.312	1	2	5.455	7.778
283	1	ref|NP_001014185.1	NP_001014185	NP_001014185	NP_001014185		64.4	149	15044	cell cycle exit and neuronal differentiation protein 1 [Rattus norvegicus].	53	53	1	0	0	18	4	2	0	11	6	0	0	9	3	0	0	18	4	2	0	11	6	0	0	9	3	0	0	18	4	2	0	11	6	0	0	9	3
1326	1	ref|NP_446326.1	NP_446326	NP_446326	NP_446326		37.3	477	52913	adenylyl cyclase-associated protein 2 [Rattus norvegicus].	50	50	1	5	0	11	7	2	0	3	7	1	0	9	5	5	0	11	7	2	0	3	7	1	0	9	5	5	0	11	7	2	0	3	7	1	0	9	5
630	1	ref|NP_001128187.1	NP_001128187	NP_001128187	NP_001128187		12.3	705	79898	choline transporter-like protein 2 [Rattus norvegicus].	45	45	1	3	0	0	7	2	2	12	6	1	0	8	4	3	0	0	7	2	2	12	6	1	0	8	4	3	0	0	7	2	2	12	6	1	0	8	4
176	1	ref|NP_001008218.1	NP_001008218	NP_001008218	NP_001008218		37.1	248	27857	proteasome subunit alpha type-7 [Rattus norvegicus].	46	46	1	2	1	4	8	2	0	10	6	3	0	7	3	2	1	4	8	2	0	10	6	3	0	7	3	2	1	4	8	2	0	10	6	3	0	7	3
1267	1	ref|NP_445925.1	NP_445925	NP_445925	NP_445925		21.1	1095	122736	neurabin-1 [Rattus norvegicus].	42	42	1	1	1	3	3	0	0	3	6	0	5	8	12	1	1	3	3	0	0	3	6	0	5	8	12	1	1	3	3	0	0	3	6	0	5	8	12
1515	1	ref|NP_942058.1	NP_942058	NP_942058	NP_942058		18.9	529	55901	neutral amino acid transporter A [Rattus norvegicus].	52	47	0.904	0	0	8	4	4	0	12	6	2	0	9	7	0	0	7	4	4	0	11	5	2	0	8	6	0	0	7.079	4	4	0	11.141	5.094	2	0	8.108	6.091
459	1	ref|NP_001099898.2	NP_001099898	NP_001099898	NP_001099898		21.7	838	94222	heat shock 70 kDa protein 4L [Rattus norvegicus].	56	32	0.571	3	0	5	5	3	2	3	9	6	1	8	11	1	0	2	3	2	2	2	6	5	0	3	6	1.476	0	2.667	4.179	2.2	2	2.222	7.033	5.417	0.333	3.95	7.85
347	1	ref|NP_001028855.1	NP_001028855	NP_001028855	NP_001028855		21.8	404	43120	synaptic vesicle membrane protein VAT-1 homolog [Rattus norvegicus].	36	36	1	5	2	5	6	4	2	1	2	1	2	5	1	5	2	5	6	4	2	1	2	1	2	5	1	5	2	5	6	4	2	1	2	1	2	5	1
1191	1	ref|NP_113918.2	NP_113918	NP_113918	NP_113918		16.3	630	70564	potassium voltage-gated channel subfamily D member 2 [Rattus norvegicus].	37	28	0.757	4	1	1	5	4	2	4	5	2	3	5	1	3	0	1	5	3	2	3	4	1	2	3	1	4	0.5	1	5	4	2	4	5	2	3	4.5	1
141	1	ref|NP_001004269.1	NP_001004269	NP_001004269	NP_001004269		28.4	310	34784	junctional adhesion molecule C precursor [Rattus norvegicus].	38	38	1	4	0	6	3	3	2	8	2	1	3	3	3	4	0	6	3	3	2	8	2	1	3	3	3	4	0	6	3	3	2	8	2	1	3	3	3
1285	1	ref|NP_446028.1	NP_446028	NP_446028	NP_446028		45.5	224	24820	peroxiredoxin-6 [Rattus norvegicus].	49	49	1	2	0	8	7	1	0	10	10	1	0	5	5	2	0	8	7	1	0	10	10	1	0	5	5	2	0	8	7	1	0	10	10	1	0	5	5
409	1	ref|NP_001094200.1	NP_001094200	NP_001094200	NP_001094200		43.7	284	33347	4-nitrophenylphosphatase domain and non-neuronal SNAP25-like protein homolog 1 [Rattus norvegicus].	48	48	1	2	0	13	3	5	0	14	5	0	0	5	1	2	0	13	3	5	0	14	5	0	0	5	1	2	0	13	3	5	0	14	5	0	0	5	1
1510	1	ref|NP_899161.1	NP_899161	NP_899161	NP_899161		21.1	318	35149	myeloid-associated differentiation marker [Rattus norvegicus].	46	46	1	2	0	2	9	2	0	8	8	0	2	9	4	2	0	2	9	2	0	8	8	0	2	9	4	2	0	2	9	2	0	8	8	0	2	9	4
1328	1	ref|NP_446331.1	NP_446331	NP_446331	NP_446331		14.1	1026	113394	contactin-4 precursor [Rattus norvegicus].	35	34	0.971	3	2	2	5	5	1	4	2	1	3	4	3	3	2	2	5	5	1	3	2	1	3	4	3	3	2	2	5	5	1	4	2	1	3	4	3
1192	1	ref|NP_113919.2	NP_113919	NP_113919	NP_113919		18.6	484	54109	fatty aldehyde dehydrogenase [Rattus norvegicus].	44	39	0.886	4	0	3	9	3	0	1	5	1	1	11	6	4	0	3	8	3	0	1	4	1	1	10	4	4	0	3	9	3	0	1	5	1	1	11	6
851	1	ref|NP_058761.1	NP_058761	NP_058761	NP_058761		21.4	473	54185	gamma-aminobutyric acid receptor subunit beta-3 precursor [Rattus norvegicus].	50	28	0.56	1	0	4	7	3	0	14	7	0	0	8	6	1	0	2	5	1	0	9	3	0	0	4	3	1	0	4	7	3	0	12.75	6	0	0	8	6
843	1	ref|NP_058729.2	NP_058729	NP_058729	NP_058729		22.2	562	61391	phosphoglucomutase-1 [Rattus norvegicus].	40	40	1	5	1	2	6	5	0	3	5	2	1	5	5	5	1	2	6	5	0	3	5	2	1	5	5	5	1	2	6	5	0	3	5	2	1	5	5
1153	1	ref|NP_113697.1	NP_113697	NP_113697	NP_113697		42.5	221	25320	glutathione S-transferase alpha-3 [Rattus norvegicus].	43	43	1	4	0	12	3	4	0	5	5	3	1	4	2	4	0	12	3	4	0	5	5	3	1	4	2	4	0	12	3	4	0	5	5	3	1	4	2
302	1	ref|NP_001019449.1	NP_001019449	NP_001019449	NP_001019449		9.3	1057	110302	microtubule-associated protein 4 [Rattus norvegicus].	36	36	1	4	0	2	7	4	0	1	4	4	4	1	5	4	0	2	7	4	0	1	4	4	4	1	5	4	0	2	7	4	0	1	4	4	4	1	5
635	1	ref|NP_001128454.1	NP_001128454	NP_001128454	NP_001128454		18.7	540	60935	MAGUK p55 subfamily member 6 [Rattus norvegicus].	48	33	0.688	6	2	2	5	4	0	5	7	4	3	5	5	3	1	2	5	2	0	5	5	3	1	3	3	3.818	1.5	2	5	2.267	0	5	5.556	3.429	1.333	3.353	3.353
571	1	ref|NP_001102404.1	NP_001102404	NP_001102404	NP_001102404		38.7	279	31190	metallo-beta-lactamase domain-containing protein 2 [Rattus norvegicus].	44	44	1	2	0	9	5	4	0	7	7	2	1	5	2	2	0	9	5	4	0	7	7	2	1	5	2	2	0	9	5	4	0	7	7	2	1	5	2
1622	1	ref|XP_002725152.1	XP_002725152	XP_002725152	XP_002725152		28	557	61750	PREDICTED: copine VI [Rattus norvegicus].	87	39	0.448	7	2	9	11	9	7	15	7	4	3	10	3	3	0	6	5	5	0	9	4	1	0	5	1	3.6	0	6.857	5.6	5.645	0	10	4.429	1.176	0	5.51	1.049
1312	1	ref|NP_446276.1	NP_446276	NP_446276	NP_446276		38.1	391	45074	casein kinase II subunit alpha [Rattus norvegicus].	49	49	1	1	0	9	6	1	0	4	8	0	0	12	8	1	0	9	6	1	0	4	8	0	0	12	8	1	0	9	6	1	0	4	8	0	0	12	8
1187	1	ref|NP_113912.1	NP_113912	NP_113912	NP_113912		14.9	350	38498	secretory carrier membrane protein 3 [Rattus norvegicus].	39	39	1	0	0	5	2	2	1	8	3	1	4	8	5	0	0	5	2	2	1	8	3	1	4	8	5	0	0	5	2	2	1	8	3	1	4	8	5
235	1	ref|NP_001012104.1	NP_001012104	NP_001012104	NP_001012104		30.8	441	48897	dolichyl-diphosphooligosaccharide--protein glycosyltransferase 48 kDa subunit precursor [Rattus norvegicus].	44	44	1	2	1	1	12	3	0	5	4	0	0	7	9	2	1	1	12	3	0	5	4	0	0	7	9	2	1	1	12	3	0	5	4	0	0	7	9
1536	1	ref|NP_997688.1	NP_997688	NP_997688	NP_997688		9.7	1027	116917	kinesin heavy chain isoform 5A [Rattus norvegicus].	43	29	0.674	3	1	8	5	2	1	3	7	2	2	4	5	3	1	6	3	2	1	3	4	1	2	1	2	3	1	7.714	5	2	1	3	5.714	2	2	2	4
536	1	ref|NP_001101623.1	NP_001101623	NP_001101623	NP_001101623		18	666	75145	semaphorin-7A [Rattus norvegicus].	34	34	1	5	2	0	6	4	1	7	2	1	2	2	2	5	2	0	6	4	1	7	2	1	2	2	2	5	2	0	6	4	1	7	2	1	2	2	2
775	1	ref|NP_037057.1	NP_037057	NP_037057	NP_037057		30.2	126	13791	CD59 glycoprotein precursor [Rattus norvegicus].	44	44	1	0	0	9	5	5	0	3	6	1	1	7	7	0	0	9	5	5	0	3	6	1	1	7	7	0	0	9	5	5	0	3	6	1	1	7	7
1193	1	ref|NP_113931.1	NP_113931	NP_113931	NP_113931		8.8	670	74658	sodium/potassium/calcium exchanger 2 precursor [Rattus norvegicus].	41	41	1	3	0	5	5	2	1	10	3	0	1	4	7	3	0	5	5	2	1	10	3	0	1	4	7	3	0	5	5	2	1	10	3	0	1	4	7
137	1	ref|NP_001004248.1	NP_001004248	NP_001004248	NP_001004248		22	328	37174	cell cycle control protein 50A [Rattus norvegicus].	35	35	1	4	0	4	4	3	3	5	3	2	1	3	3	4	0	4	4	3	3	5	3	2	1	3	3	4	0	4	4	3	3	5	3	2	1	3	3
1109	1	ref|NP_112265.1	NP_112265	NP_112265	NP_112265		30	500	56456	4-aminobutyrate aminotransferase, mitochondrial [Rattus norvegicus].	41	41	1	3	0	6	2	6	0	9	3	1	1	2	8	3	0	6	2	6	0	9	3	1	1	2	8	3	0	6	2	6	0	9	3	1	1	2	8
763	1	ref|NP_036969.1	NP_036969	NP_036969	NP_036969		20	140	15438	cystatin-C precursor [Rattus norvegicus].	35	35	1	6	3	3	4	2	0	3	4	1	2	1	6	6	3	3	4	2	0	3	4	1	2	1	6	6	3	3	4	2	0	3	4	1	2	1	6
598	1	ref|NP_001104267.1	NP_001104267	NP_001104267	NP_001104267	plus 1	8.3	4880	530154	protein piccolo isoform 2 [Rattus norvegicus].	40	40	1	2	1	4	1	4	1	8	5	1	0	2	11	2	1	4	1	4	1	8	5	1	0	2	11	2	1	4	1	4	1	8	5	1	0	2	11
159	1	ref|NP_001006982.2	NP_001006982	NP_001006982	NP_001006982		30.2	454	48900	dihydrolipoyllysine-residue succinyltransferase component of 2-oxoglutarate dehydrogenase complex, mitochondrial [Rattus norvegicus].	45	45	1	4	0	12	4	1	0	9	6	0	0	4	5	4	0	12	4	1	0	9	6	0	0	4	5	4	0	12	4	1	0	9	6	0	0	4	5
1646	1	ref|XP_002727027.1	XP_002727027	XP_002727027	XP_002727027		12.8	539	58621	PREDICTED: rCG50520-like [Rattus norvegicus].	1643	9	0.005	111	196	107	55	119	176	185	101	167	207	69	150	0	1	1	1	0	2	2	1	0	0	0	1	0	3.138	1.959	2.053	0	5.166	6.929	2.296	0	0	0	3.685
868	1	ref|NP_058844.1	NP_058844	NP_058844	NP_058844		33.2	193	20614	cysteine and glycine-rich protein 1 [Rattus norvegicus].	40	40	1	4	0	9	4	1	1	5	4	2	1	5	4	4	0	9	4	1	1	5	4	2	1	5	4	4	0	9	4	1	1	5	4	2	1	5	4
1589	1	ref|XP_001070777.2	XP_001070777	XP_001070777	XP_001070777		10.2	1296	142854	PREDICTED: rCG54675-like [Rattus norvegicus].	42	42	1	2	0	12	10	2	0	3	7	2	1	2	1	2	0	12	10	2	0	3	7	2	1	2	1	2	0	12	10	2	0	3	7	2	1	2	1
745	1	ref|NP_036852.1	NP_036852	NP_036852	NP_036852		32.1	81	9677	myelin-associated oligodendrocyte basic protein [Rattus norvegicus].	43	43	1	3	0	23	0	4	0	13	0	0	0	0	0	3	0	23	0	4	0	13	0	0	0	0	0	3	0	23	0	4	0	13	0	0	0	0	0
1096	1	ref|NP_110455.1	NP_110455	NP_110455	NP_110455		24.4	558	61735	glypican-1 precursor [Rattus norvegicus].	33	33	1	3	0	3	3	3	2	3	4	4	2	3	3	3	0	3	3	3	2	3	4	4	2	3	3	3	0	3	3	3	2	3	4	4	2	3	3
786	1	ref|NP_037103.1	NP_037103	NP_037103	NP_037103		16.5	654	73513	potassium voltage-gated channel subfamily A member 4 [Rattus norvegicus].	83	21	0.253	7	0	6	10	5	1	15	8	3	3	12	13	1	0	0	2	1	0	3	2	3	1	4	4	2.5	0	0	4.036	1.571	0.333	6.091	3.5	3	1.667	6.758	8.167
1013	1	ref|NP_071618.1	NP_071618	NP_071618	NP_071618		27.7	852	94871	disks large homolog 2 [Rattus norvegicus].	98	39	0.398	5	1	15	6	6	0	13	16	2	2	13	19	0	1	8	1	1	0	4	10	0	0	4	10	0	1	9.308	1.273	1.106	0	4.35	10.741	0	0	4.783	11.627
938	1	ref|NP_062047.1	NP_062047	NP_062047	NP_062047		29.8	309	35077	carbonic anhydrase 4 precursor [Rattus norvegicus].	34	34	1	4	2	0	5	4	1	6	2	2	1	5	2	4	2	0	5	4	1	6	2	2	1	5	2	4	2	0	5	4	1	6	2	2	1	5	2
447	1	ref|NP_001099802.1	NP_001099802	NP_001099802	NP_001099802		26.9	271	31271	ubiquitin thioesterase OTUB1 [Rattus norvegicus].	37	37	1	3	1	8	4	1	1	3	4	2	1	3	6	3	1	8	4	1	1	3	4	2	1	3	6	3	1	8	4	1	1	3	4	2	1	3	6
1529	1	ref|NP_997477.1	NP_997477	NP_997477	NP_997477		32.1	184	20821	lactoylglutathione lyase [Rattus norvegicus].	37	37	1	4	1	7	2	5	0	2	4	4	0	3	5	4	1	7	2	5	0	2	4	4	0	3	5	4	1	7	2	5	0	2	4	4	0	3	5
1114	1	ref|NP_112286.1	NP_112286	NP_112286	NP_112286		25.3	707	77473	drebrin [Rattus norvegicus].	42	42	1	1	0	7	1	1	1	4	6	1	0	9	11	1	0	7	1	1	1	4	6	1	0	9	11	1	0	7	1	1	1	4	6	1	0	9	11
213	1	ref|NP_001009825.1	NP_001009825	NP_001009825	NP_001009825		33.3	360	41298	protein phosphatase 1 regulatory subunit 7 [Rattus norvegicus].	38	38	1	4	1	1	7	0	0	1	6	2	1	7	8	4	1	1	7	0	0	1	6	2	1	7	8	4	1	1	7	0	0	1	6	2	1	7	8
583	1	ref|NP_001102797.1	NP_001102797	NP_001102797	NP_001102797		18.4	474	53179	coronin-1C [Rattus norvegicus].	40	40	1	2	0	10	3	4	0	1	6	2	1	7	4	2	0	10	3	4	0	1	6	2	1	7	4	2	0	10	3	4	0	1	6	2	1	7	4
966	1	ref|NP_062217.1	NP_062217	NP_062217	NP_062217		11.7	180	20950	regulator of G-protein signaling 8 [Rattus norvegicus].	30	30	1	2	1	2	2	2	0	3	4	4	5	4	1	2	1	2	2	2	0	3	4	4	5	4	1	2	1	2	2	2	0	3	4	4	5	4	1
280	1	ref|NP_001014130.1	NP_001014130	NP_001014130	NP_001014130		19	557	62563	glypican-4 [Rattus norvegicus].	29	28	0.966	3	2	2	3	4	3	3	0	2	1	3	3	2	2	2	3	4	3	3	0	2	1	3	3	3	2	2	3	4	3	3	0	2	1	3	3
876	1	ref|NP_058897.1	NP_058897	NP_058897	NP_058897		11.1	432	47539	adenosylhomocysteinase [Rattus norvegicus].	36	36	1	2	1	5	3	3	1	4	7	2	1	3	4	2	1	5	3	3	1	4	7	2	1	3	4	2	1	5	3	3	1	4	7	2	1	3	4
1547	1	ref|XP_001054780.2	XP_001054780	XP_001054780	XP_001054780	plus 1	8.7	1893	211195	PREDICTED: SET binding factor 1 [Rattus norvegicus].	26	26	1	4	2	1	3	3	3	3	0	4	1	0	2	4	2	1	3	3	3	3	0	4	1	0	2	4	2	1	3	3	3	3	0	4	1	0	2
756	1	ref|NP_036910.1	NP_036910	NP_036910	NP_036910		15.2	269	28858	aquaporin-1 [Rattus norvegicus].	40	40	1	6	0	5	6	3	0	9	5	0	0	6	0	6	0	5	6	3	0	9	5	0	0	6	0	6	0	5	6	3	0	9	5	0	0	6	0
983	1	ref|NP_067605.1	NP_067605	NP_067605	NP_067605		19.7	356	38831	Na(+)/H(+) exchange regulatory cofactor NHE-RF1 [Rattus norvegicus].	37	37	1	2	0	5	4	4	1	5	4	0	2	7	3	2	0	5	4	4	1	5	4	0	2	7	3	2	0	5	4	4	1	5	4	0	2	7	3
903	1	ref|NP_058984.1	NP_058984	NP_058984	NP_058984		17.9	218	24693	sodium channel subunit beta-1 precursor [Rattus norvegicus].	34	34	1	4	2	4	4	5	0	4	5	1	2	2	1	4	2	4	4	5	0	4	5	1	2	2	1	4	2	4	4	5	0	4	5	1	2	2	1
404	1	ref|NP_001094128.1	NP_001094128	NP_001094128	NP_001094128		22.4	679	73861	stress-70 protein, mitochondrial [Rattus norvegicus].	39	39	1	3	1	5	0	0	0	9	6	0	1	9	5	3	1	5	0	0	0	9	6	0	1	9	5	3	1	5	0	0	0	9	6	0	1	9	5
699	1	ref|NP_036630.1	NP_036630	NP_036630	NP_036630		20.3	316	35798	aldose reductase [Rattus norvegicus].	31	31	1	2	1	4	4	2	1	2	1	5	2	4	3	2	1	4	4	2	1	2	1	5	2	4	3	2	1	4	4	2	1	2	1	5	2	4	3
1261	1	ref|NP_445891.1	NP_445891	NP_445891	NP_445891		38	216	24424	GTP-binding nuclear protein Ran [Rattus norvegicus].	40	40	1	3	0	5	6	2	0	4	11	2	0	6	1	3	0	5	6	2	0	4	11	2	0	6	1	3	0	5	6	2	0	4	11	2	0	6	1
1057	1	ref|NP_075235.2	NP_075235	NP_075235	NP_075235		3	992	110179	disks large-associated protein 1 [Rattus norvegicus].	28	28	1	1	2	3	3	3	2	2	2	2	3	2	3	1	2	3	3	3	2	2	2	2	3	2	3	1	2	3	3	3	2	2	2	2	3	2	3
132	1	ref|NP_001004224.1	NP_001004224	NP_001004224	NP_001004224		23.7	245	27913	B-cell receptor-associated protein 31 [Rattus norvegicus].	35	35	1	2	1	10	5	2	1	1	2	1	2	6	2	2	1	10	5	2	1	1	2	1	2	6	2	2	1	10	5	2	1	1	2	1	2	6	2
1167	1	ref|NP_113801.1	NP_113801	NP_113801	NP_113801		36.8	351	39493	tropomodulin-2 [Rattus norvegicus].	43	43	1	1	0	13	0	1	0	1	7	0	0	12	8	1	0	13	0	1	0	1	7	0	0	12	8	1	0	13	0	1	0	1	7	0	0	12	8
1072	1	ref|NP_077044.1	NP_077044	NP_077044	NP_077044		12.1	1280	141931	dynactin subunit 1 [Rattus norvegicus].	32	32	1	5	3	1	2	2	0	4	5	3	1	2	4	5	3	1	2	2	0	4	5	3	1	2	4	5	3	1	2	2	0	4	5	3	1	2	4
1346	1	ref|NP_446448.2	NP_446448	NP_446448	NP_446448		9.3	637	71078	sodium-dependent proline transporter [Rattus norvegicus].	34	34	1	1	0	3	3	2	2	5	5	2	2	6	3	1	0	3	3	2	2	5	5	2	2	6	3	1	0	3	3	2	2	5	5	2	2	6	3
1017	1	ref|NP_071637.1	NP_071637	NP_071637	NP_071637		10.3	2041	231321	phosphatidylinositol 4-kinase alpha [Rattus norvegicus].	29	29	1	3	1	3	1	4	1	1	2	5	2	2	4	3	1	3	1	4	1	1	2	5	2	2	4	3	1	3	1	4	1	1	2	5	2	2	4
626	1	ref|NP_001127900.1	NP_001127900	NP_001127900	NP_001127900		43.6	140	15389	peptidyl-prolyl cis-trans isomerase FKBP2 [Rattus norvegicus].	38	38	1	3	0	7	5	0	0	6	4	1	2	5	5	3	0	7	5	0	0	6	4	1	2	5	5	3	0	7	5	0	0	6	4	1	2	5	5
1093	1	ref|NP_077375.1	NP_077375	NP_077375	NP_077375		33.8	314	35581	aspartoacylase [Rattus norvegicus].	38	38	1	7	0	8	6	1	0	5	3	2	0	1	5	7	0	8	6	1	0	5	3	2	0	1	5	7	0	8	6	1	0	5	3	2	0	1	5
1091	1	ref|NP_077373.2	NP_077373	NP_077373	NP_077373		16.4	481	52333	abl interactor 1 [Rattus norvegicus].	43	32	0.744	2	0	5	7	1	2	4	6	1	1	7	7	2	0	4	5	1	1	2	4	1	1	5	6	2	0	4.364	5.909	1	1.333	2.444	4.889	1	1	5.909	6.462
203	1	ref|NP_001008888.1	NP_001008888	NP_001008888	NP_001008888		52.6	274	29447	cytochrome b-c1 complex subunit Rieske, mitochondrial [Rattus norvegicus].	43	43	1	1	0	11	2	0	0	15	6	0	0	4	4	1	0	11	2	0	0	15	6	0	0	4	4	1	0	11	2	0	0	15	6	0	0	4	4
184	1	ref|NP_001008375.1	NP_001008375	NP_001008375	NP_001008375		22.1	217	23404	membrane-associated progesterone receptor component 2 [Rattus norvegicus].	43	32	0.744	3	1	4	9	3	0	9	7	1	2	4	0	2	1	2	7	3	0	6	5	1	2	3	0	2.286	1	2.19	7.519	3	0	7	5.526	1	2	3.167	0
1117	1	ref|NP_112290.2	NP_112290	NP_112290	NP_112290		12.4	960	108205	gamma-aminobutyric acid type B receptor subunit 1 [Rattus norvegicus].	35	35	1	7	0	1	6	4	0	3	5	0	2	4	3	7	0	1	6	4	0	3	5	0	2	4	3	7	0	1	6	4	0	3	5	0	2	4	3
1204	1	ref|NP_113985.2	NP_113985	NP_113985	NP_113985		12.4	266	29417	CD82 antigen [Rattus norvegicus].	38	38	1	2	0	4	6	2	0	6	2	2	1	8	5	2	0	4	6	2	0	6	2	2	1	8	5	2	0	4	6	2	0	6	2	2	1	8	5
1067	1	ref|NP_076462.1	NP_076462	NP_076462	NP_076462		19.7	188	21550	PRA1 family protein 3 [Rattus norvegicus].	38	38	1	4	0	3	4	0	0	5	11	0	2	5	4	4	0	3	4	0	0	5	11	0	2	5	4	4	0	3	4	0	0	5	11	0	2	5	4
380	1	ref|NP_001037722.1	NP_001037722	NP_001037722	NP_001037722		8	314	35966	epithelial-stromal interaction protein 1 [Rattus norvegicus].	26	26	1	3	2	3	3	1	3	0	3	2	2	2	2	3	2	3	3	1	3	0	3	2	2	2	2	3	2	3	3	1	3	0	3	2	2	2	2
509	1	ref|NP_001100922.1	NP_001100922	NP_001100922	NP_001100922		45.5	191	21906	programmed cell death protein 6 [Rattus norvegicus].	38	38	1	2	0	9	3	2	1	7	7	0	1	5	1	2	0	9	3	2	1	7	7	0	1	5	1	2	0	9	3	2	1	7	7	0	1	5	1
229	1	ref|NP_001011991.1	NP_001011991	NP_001011991	NP_001011991		23.9	394	42956	protein NDRG1 [Rattus norvegicus].	41	41	1	2	0	8	3	1	0	2	5	0	0	12	8	2	0	8	3	1	0	2	5	0	0	12	8	2	0	8	3	1	0	2	5	0	0	12	8
765	1	ref|NP_036989.1	NP_036989	NP_036989	NP_036989		14.7	407	43970	lysosome-associated membrane glycoprotein 1 precursor [Rattus norvegicus].	32	32	1	5	2	3	5	1	1	5	1	1	1	4	3	5	2	3	5	1	1	5	1	1	1	4	3	5	2	3	5	1	1	5	1	1	1	4	3
1476	1	ref|NP_714957.1	NP_714957	NP_714957	NP_714957		22.5	432	47217	neuronal pentraxin-1 precursor [Rattus norvegicus].	31	31	1	1	0	2	5	6	2	1	2	2	1	4	5	1	0	2	5	6	2	1	2	2	1	4	5	1	0	2	5	6	2	1	2	2	1	4	5
779	1	ref|NP_037066.1	NP_037066	NP_037066	NP_037066		36	570	61968	dihydropyrimidinase-related protein 3 [Rattus norvegicus].	318	32	0.101	28	13	37	40	18	8	8	37	19	11	49	50	1	0	6	4	1	0	2	5	1	0	7	5	1.352	0	7.131	5.02	1.309	0	2.068	5.975	1.348	0	8.624	6.345
1224	1	ref|NP_114190.1	NP_114190	NP_114190	NP_114190		35.6	261	29995	calbindin [Rattus norvegicus].	39	26	0.667	2	1	10	4	0	2	2	5	1	2	5	5	1	1	8	2	0	2	0	2	1	2	4	3	1.333	1	9.231	2.8	0	2	0	3.5	1	2	4.8	4.5
1469	1	ref|NP_665719.1	NP_665719	NP_665719	NP_665719		3.4	504	55638	sodium-coupled neutral amino acid transporter 3 [Rattus norvegicus].	35	35	1	4	0	4	6	3	1	6	4	0	1	4	2	4	0	4	6	3	1	6	4	0	1	4	2	4	0	4	6	3	1	6	4	0	1	4	2
1102	1	ref|NP_110500.1	NP_110500	NP_110500	NP_110500		24.2	149	16115	profilin-2 [Rattus norvegicus].	33	33	1	3	1	9	2	2	1	1	6	1	2	2	3	3	1	9	2	2	1	1	6	1	2	2	3	3	1	9	2	2	1	1	6	1	2	2	3
1541	1	ref|NP_999622.2	NP_999622	NP_999622	NP_999622		16.4	580	66247	phosphatase and actin regulator 1 [Rattus norvegicus].	31	31	1	1	2	4	2	3	0	6	4	0	3	0	6	1	2	4	2	3	0	6	4	0	3	0	6	1	2	4	2	3	0	6	4	0	3	0	6
119	1	ref|NP_001001508.1	NP_001001508	NP_001001508	NP_001001508		14	766	83363	lipid phosphate phosphatase-related protein type 4 [Rattus norvegicus].	29	29	1	1	0	2	4	2	2	2	2	2	3	4	5	1	0	2	4	2	2	2	2	2	3	4	5	1	0	2	4	2	2	2	2	2	3	4	5
158	1	ref|NP_001006973.1	NP_001006973	NP_001006973	NP_001006973		26.1	464	50732	NADH dehydrogenase [ubiquinone] flavoprotein 1, mitochondrial precursor [Rattus norvegicus].	35	35	1	3	2	10	4	0	0	7	3	0	1	2	3	3	2	10	4	0	0	7	3	0	1	2	3	3	2	10	4	0	0	7	3	0	1	2	3
590	1	ref|NP_001103350.1	NP_001103350	NP_001103350	NP_001103350	plus 1	17.5	725	80578	beta-adducin isoform a [Rattus norvegicus].	49	29	0.592	0	0	9	8	0	0	0	8	1	3	6	14	0	0	3	3	0	0	0	7	0	2	5	9	0	0	4.059	5.143	0	0	0	7.368	0	2.5	5.25	10.5
828	1	ref|NP_037331.1	NP_037331	NP_037331	NP_037331		21.3	870	98231	dynamin-2 [Rattus norvegicus].	225	20	0.089	18	10	20	26	20	9	17	34	14	9	16	32	2	0	1	2	2	0	2	4	1	0	1	5	3.6	0	1.695	6.488	3.68	0	2.455	6.699	2.24	0	1.157	6.271
1466	1	ref|NP_659562.2	NP_659562	NP_659562	NP_659562		31.8	195	21501	ras-related protein Rab-31 [Rattus norvegicus].	34	28	0.824	1	1	4	8	4	0	4	4	2	1	1	4	1	1	3	5	3	0	3	4	2	1	1	4	1	1	4	8	4	0	4	4	2	1	1	4
1402	1	ref|NP_570835.1	NP_570835	NP_570835	NP_570835		7.5	1550	172443	latrophilin-3 precursor [Rattus norvegicus].	30	30	1	1	0	2	3	0	2	2	2	0	3	7	8	1	0	2	3	0	2	2	2	0	3	7	8	1	0	2	3	0	2	2	2	0	3	7	8
888	1	ref|NP_058943.1	NP_058943	NP_058943	NP_058943		1	1957	219916	sodium channel protein type 10 subunit alpha [Rattus norvegicus].	22	17	0.773	2	4	0	1	2	2	2	2	2	3	1	1	1	4	0	1	1	2	0	2	2	2	1	1	1.5	4	0	1	1.2	2	0	2	2	2.333	1	1
1582	1	ref|XP_001069222.2	XP_001069222	XP_001069222	XP_001069222		9	1937	209511	PREDICTED: hypothetical protein [Rattus norvegicus].	26	26	1	4	2	1	1	0	1	6	0	2	3	3	3	4	2	1	1	0	1	6	0	2	3	3	3	4	2	1	1	0	1	6	0	2	3	3	3
257	1	ref|NP_001013137.1	NP_001013137	NP_001013137	NP_001013137		27.1	377	44013	guanine nucleotide-binding protein subunit alpha-13 [Rattus norvegicus].	537	28	0.052	41	35	49	57	43	32	58	49	41	35	48	49	4	1	5	2	2	0	8	0	1	0	4	1	4.459	1.177	5.58	2.259	2.213	0	8.935	0	1.115	0	4.446	1.128
1280	1	ref|NP_446006.1	NP_446006	NP_446006	NP_446006		7.8	640	69287	phosphatidylinositol-binding clathrin assembly protein [Rattus norvegicus].	137	13	0.095	11	5	12	10	18	8	12	15	11	9	13	13	1	0	2	0	2	0	2	2	1	1	1	1	2.429	0	4.222	0	5.2	0	4	3.857	2.111	3	2.091	1.75
1414	1	ref|NP_598211.1	NP_598211	NP_598211	NP_598211		32.5	255	29459	folate receptor alpha [Rattus norvegicus].	35	35	1	9	0	5	3	3	0	8	2	0	0	5	0	9	0	5	3	3	0	8	2	0	0	5	0	9	0	5	3	3	0	8	2	0	0	5	0
1173	1	ref|NP_113841.1	NP_113841	NP_113841	NP_113841		8.8	1257	135546	neurocan core protein precursor [Rattus norvegicus].	30	30	1	1	1	2	3	0	2	2	1	1	1	9	7	1	1	2	3	0	2	2	1	1	1	9	7	1	1	2	3	0	2	2	1	1	1	9	7
311	1	ref|NP_001020050.1	NP_001020050	NP_001020050	NP_001020050		28	475	52556	aspartyl aminopeptidase [Rattus norvegicus].	36	36	1	2	0	6	3	0	0	4	5	3	0	8	5	2	0	6	3	0	0	4	5	3	0	8	5	2	0	6	3	0	0	4	5	3	0	8	5
1470	1	ref|NP_665726.1	NP_665726	NP_665726	NP_665726		59.6	146	16131	cytochrome c oxidase subunit 5A, mitochondrial precursor [Rattus norvegicus].	36	36	1	1	0	10	2	2	1	7	7	0	0	3	3	1	0	10	2	2	1	7	7	0	0	3	3	1	0	10	2	2	1	7	7	0	0	3	3
1314	1	ref|NP_446287.1	NP_446287	NP_446287	NP_446287		28.4	229	25118	clathrin light chain B [Rattus norvegicus].	36	36	1	4	0	4	4	2	0	1	8	1	0	9	3	4	0	4	4	2	0	1	8	1	0	9	3	4	0	4	4	2	0	1	8	1	0	9	3
340	1	ref|NP_001027456.1	NP_001027456	NP_001027456	NP_001027456		12.1	306	31390	proline-rich transmembrane protein 1 [Rattus norvegicus].	30	30	1	1	2	3	4	2	0	4	3	2	2	4	3	1	2	3	4	2	0	4	3	2	2	4	3	1	2	3	4	2	0	4	3	2	2	4	3
981	1	ref|NP_067085.1	NP_067085	NP_067085	NP_067085		58.2	158	18153	low molecular weight phosphotyrosine protein phosphatase isoform A [Rattus norvegicus].	36	36	1	2	1	6	5	1	0	6	4	0	0	6	5	2	1	6	5	1	0	6	4	0	0	6	5	2	1	6	5	1	0	6	4	0	0	6	5
1419	1	ref|NP_598251.1	NP_598251	NP_598251	NP_598251		35	374	43427	centaurin, alpha 1 [Rattus norvegicus].	38	38	1	1	0	11	3	0	0	6	5	1	0	5	6	1	0	11	3	0	0	6	5	1	0	5	6	1	0	11	3	0	0	6	5	1	0	5	6
1452	1	ref|NP_620254.1	NP_620254	NP_620254	NP_620254		21.1	213	23614	CDP-diacylglycerol--inositol 3-phosphatidyltransferase [Rattus norvegicus].	37	37	1	1	0	5	9	1	0	3	6	0	1	7	4	1	0	5	9	1	0	3	6	0	1	7	4	1	0	5	9	1	0	3	6	0	1	7	4
1107	1	ref|NP_112262.1	NP_112262	NP_112262	NP_112262		25.5	325	36507	alcohol dehydrogenase [NADP+] [Rattus norvegicus].	34	34	1	4	0	6	3	1	1	5	5	2	0	3	4	4	0	6	3	1	1	5	5	2	0	3	4	4	0	6	3	1	1	5	5	2	0	3	4
545	1	ref|NP_001101857.2	NP_001101857	NP_001101857	NP_001101857		18.5	465	50307	succinyl-CoA ligase [ADP-forming] subunit beta, mitochondrial [Rattus norvegicus].	37	37	1	3	0	11	0	2	0	6	7	0	0	4	4	3	0	11	0	2	0	6	7	0	0	4	4	3	0	11	0	2	0	6	7	0	0	4	4
805	1	ref|NP_037205.2	NP_037205	NP_037205	NP_037205		49.3	227	24642	protein-L-isoaspartate(D-aspartate) O-methyltransferase [Rattus norvegicus].	37	37	1	2	0	9	4	3	0	4	7	0	0	6	2	2	0	9	4	3	0	4	7	0	0	6	2	2	0	9	4	3	0	4	7	0	0	6	2
618	1	ref|NP_001121662.1	NP_001121662	NP_001121662	NP_001121662		47.5	198	21625	sorcin [Rattus norvegicus].	35	35	1	2	0	10	6	1	1	5	5	0	0	3	2	2	0	10	6	1	1	5	5	0	0	3	2	2	0	10	6	1	1	5	5	0	0	3	2
617	1	ref|NP_001121156.1	NP_001121156	NP_001121156	NP_001121156		47.6	82	9328	NADH dehydrogenase [ubiquinone] 1 alpha subcomplex subunit 4 [Rattus norvegicus].	34	34	1	4	1	10	1	4	0	5	5	0	0	1	3	4	1	10	1	4	0	5	5	0	0	1	3	4	1	10	1	4	0	5	5	0	0	1	3
316	1	ref|NP_001020298.1	NP_001020298	NP_001020298	NP_001020298		16.8	469	52908	protein RUFY3 [Rattus norvegicus].	33	25	0.758	1	1	6	4	2	0	0	6	3	1	4	5	1	0	5	2	2	0	0	5	3	0	3	4	1	0.5	6	4	2	0	0	6	3	0.5	4	5
803	1	ref|NP_037199.1	NP_037199	NP_037199	NP_037199	plus 1	12.6	605	68305	dolichyl-diphosphooligosaccharide--protein glycosyltransferase subunit 1 [Rattus norvegicus].	23	23	1	1	2	1	3	4	2	2	2	2	2	2	0	1	2	1	3	4	2	2	2	2	2	2	0	1	2	1	3	4	2	2	2	2	2	2	0
1238	1	ref|NP_150640.1	NP_150640	NP_150640	NP_150640		16.6	489	54271	Yamaguchi sarcoma viral oncogene homolog 1 [Rattus norvegicus].	52	15	0.288	3	1	6	9	6	0	2	9	4	1	5	6	0	1	1	2	2	0	1	2	4	0	2	0	0	1	2.25	4.214	4.5	0	2	4.667	4	0.333	3.2	2
1524	1	ref|NP_955789.2	NP_955789	NP_955789	NP_955789		33.2	355	40494	NADH dehydrogenase [ubiquinone] 1 alpha subcomplex subunit 10, mitochondrial precursor [Rattus norvegicus].	36	36	1	0	0	9	2	4	0	15	2	0	0	2	2	0	0	9	2	4	0	15	2	0	0	2	2	0	0	9	2	4	0	15	2	0	0	2	2
1350	1	ref|NP_446456.1	NP_446456	NP_446456	NP_446456		10.4	1230	136363	cullin-associated NEDD8-dissociated protein 1 [Rattus norvegicus].	27	27	1	0	1	2	4	3	1	5	2	3	2	1	3	0	1	2	4	3	1	5	2	3	2	1	3	0	1	2	4	3	1	5	2	3	2	1	3
432	1	ref|NP_001099403.1	NP_001099403	NP_001099403	NP_001099403		36.5	178	20537	actin-related protein 2/3 complex subunit 3 [Rattus norvegicus].	35	35	1	2	0	7	3	1	0	4	7	0	1	5	5	2	0	7	3	1	0	4	7	0	1	5	5	2	0	7	3	1	0	4	7	0	1	5	5
423	1	ref|NP_001099188.2	NP_001099188	NP_001099188	NP_001099188		10.9	796	91728	maternal embryonic message 3 [Rattus norvegicus].	30	30	1	2	1	4	1	2	0	4	7	3	1	3	2	2	1	4	1	2	0	4	7	3	1	3	2	2	1	4	1	2	0	4	7	3	1	3	2
1421	1	ref|NP_598280.1	NP_598280	NP_598280	NP_598280		10.1	1527	174050	UDP-glucose:glycoprotein glucosyltransferase 1 [Rattus norvegicus].	29	29	1	3	0	1	7	2	0	4	1	2	3	3	3	3	0	1	7	2	0	4	1	2	3	3	3	3	0	1	7	2	0	4	1	2	3	3	3
1446	1	ref|NP_620190.1	NP_620190	NP_620190	NP_620190		13.1	421	46609	synaptotagmin-12 [Rattus norvegicus].	26	26	1	0	2	1	2	3	1	3	5	2	2	2	3	0	2	1	2	3	1	3	5	2	2	2	3	0	2	1	2	3	1	3	5	2	2	2	3
813	1	ref|NP_037260.1	NP_037260	NP_037260	NP_037260		19.7	476	53358	carboxypeptidase E precursor [Rattus norvegicus].	25	25	1	2	0	2	3	5	2	2	1	0	3	2	3	2	0	2	3	5	2	2	1	0	3	2	3	2	0	2	3	5	2	2	1	0	3	2	3
281	1	ref|NP_001014157.1	NP_001014157	NP_001014157	NP_001014157		24.1	606	66182	WD repeat-containing protein 1 [Rattus norvegicus].	30	30	1	3	0	6	2	2	0	1	4	4	1	2	5	3	0	6	2	2	0	1	4	4	1	2	5	3	0	6	2	2	0	1	4	4	1	2	5
950	1	ref|NP_062132.2	NP_062132	NP_062132	NP_062132		31.9	279	30998	complement component 1 Q subcomponent-binding protein, mitochondrial precursor [Rattus norvegicus].	34	34	1	1	1	9	4	0	0	10	3	0	1	4	1	1	1	9	4	0	0	10	3	0	1	4	1	1	1	9	4	0	0	10	3	0	1	4	1
863	1	ref|NP_058814.1	NP_058814	NP_058814	NP_058814		35.6	270	28571	calpain small subunit 1 [Rattus norvegicus].	35	35	1	2	0	7	3	2	0	7	6	1	0	6	1	2	0	7	3	2	0	7	6	1	0	6	1	2	0	7	3	2	0	7	6	1	0	6	1
700	1	ref|NP_036631.1	NP_036631	NP_036631	NP_036631		1.7	2842	310534	adenomatous polyposis coli protein [Rattus norvegicus].	16	16	1	1	2	0	2	2	4	0	1	0	4	0	0	1	2	0	2	2	4	0	1	0	4	0	0	1	2	0	2	2	4	0	1	0	4	0	0
1623	1	ref|XP_002725202.1	XP_002725202	XP_002725202	XP_002725202	plus 1	1	2572	276248	PREDICTED: rCG42396-like isoform 1 [Rattus norvegicus].	17	17	1	0	5	0	0	0	2	0	1	3	1	3	2	0	5	0	0	0	2	0	1	3	1	3	2	0	5	0	0	0	2	0	1	3	1	3	2
1303	1	ref|NP_446204.2	NP_446204	NP_446204	NP_446204		11.3	346	36149	succinyl-CoA ligase [GDP-forming] subunit alpha, mitochondrial precursor [Rattus norvegicus].	34	34	1	2	0	10	2	3	0	6	4	2	0	3	2	2	0	10	2	3	0	6	4	2	0	3	2	2	0	10	2	3	0	6	4	2	0	3	2
1336	1	ref|NP_446380.1	NP_446380	NP_446380	NP_446380		43.4	152	17125	ubiquitin-conjugating enzyme E2 N [Rattus norvegicus].	34	34	1	3	0	7	2	2	0	4	3	1	0	6	6	3	0	7	2	2	0	4	3	1	0	6	6	3	0	7	2	2	0	4	3	1	0	6	6
659	1	ref|NP_001163049.1	NP_001163049	NP_001163049	NP_001163049		17.1	199	22499	GTP-binding protein Di-Ras2 [Rattus norvegicus].	34	34	1	0	1	8	6	2	0	4	8	0	0	4	1	0	1	8	6	2	0	4	8	0	0	4	1	0	1	8	6	2	0	4	8	0	0	4	1
300	1	ref|NP_001017503.1	NP_001017503	NP_001017503	NP_001017503		37.8	315	33419	transcriptional activator protein Pur-beta [Rattus norvegicus].	32	31	0.969	2	1	5	3	0	1	7	5	1	0	3	4	2	1	5	3	0	1	7	4	1	0	3	4	2	1	5	3	0	1	7	4.25	1	0	3	4
627	1	ref|NP_001128006.1	NP_001128006	NP_001128006	NP_001128006		19.7	507	55407	BTB/POZ domain-containing protein 17 [Rattus norvegicus].	33	33	1	0	0	5	4	4	1	2	6	0	0	8	3	0	0	5	4	4	1	2	6	0	0	8	3	0	0	5	4	4	1	2	6	0	0	8	3
1307	1	ref|NP_446250.1	NP_446250	NP_446250	NP_446250		10.7	587	67040	phosphatidylinositide phosphatase SAC1 [Rattus norvegicus].	25	25	1	2	1	3	4	2	0	1	4	2	4	1	1	2	1	3	4	2	0	1	4	2	4	1	1	2	1	3	4	2	0	1	4	2	4	1	1
1220	1	ref|NP_114180.1	NP_114180	NP_114180	NP_114180		14.1	248	26982	clathrin light chain A [Rattus norvegicus].	29	29	1	1	1	3	3	2	0	0	6	1	2	6	4	1	1	3	3	2	0	0	6	1	2	6	4	1	1	3	3	2	0	0	6	1	2	6	4
240	1	ref|NP_001012170.1	NP_001012170	NP_001012170	NP_001012170		28.2	386	43918	nucleosome assembly protein 1-like 4 [Rattus norvegicus].	30	29	0.967	1	1	4	5	2	0	0	4	2	1	7	3	1	1	4	5	2	0	0	4	2	1	6	3	1	1	4	5	2	0	0	4	2	1	6.857	3
1570	1	ref|XP_001065955.2	XP_001065955	XP_001065955	XP_001065955		0.8	33365	3704264	PREDICTED: titin [Rattus norvegicus].	26	26	1	3	3	2	5	2	0	1	3	1	1	3	2	3	3	2	5	2	0	1	3	1	1	3	2	3	3	2	5	2	0	1	3	1	1	3	2
1286	1	ref|NP_446033.1	NP_446033	NP_446033	NP_446033		32.7	385	42355	isocitrate dehydrogenase [NAD] subunit beta, mitochondrial precursor [Rattus norvegicus].	35	35	1	0	0	13	3	1	0	5	2	0	0	6	5	0	0	13	3	1	0	5	2	0	0	6	5	0	0	13	3	1	0	5	2	0	0	6	5
1362	1	ref|NP_476483.1	NP_476483	NP_476483	NP_476483		11.3	1495	167484	leucine-rich repeat-containing protein 7 [Rattus norvegicus].	26	26	1	0	1	1	0	2	1	4	6	1	2	3	5	0	1	1	0	2	1	4	6	1	2	3	5	0	1	1	0	2	1	4	6	1	2	3	5
1379	1	ref|NP_536729.1	NP_536729	NP_536729	NP_536729		39.4	71	8256	ATP synthase subunit e, mitochondrial [Rattus norvegicus].	30	30	1	3	0	5	2	1	1	4	7	1	1	1	4	3	0	5	2	1	1	4	7	1	1	1	4	3	0	5	2	1	1	4	7	1	1	1	4
666	1	ref|NP_001164074.1	NP_001164074	NP_001164074	NP_001164074		14	1294	143974	astrotactin 1 [Rattus norvegicus].	31	31	1	1	1	2	5	2	0	7	5	1	0	3	4	1	1	2	5	2	0	7	5	1	0	3	4	1	1	2	5	2	0	7	5	1	0	3	4
1211	1	ref|NP_114011.1	NP_114011	NP_114011	NP_114011		16.6	890	100534	wolframin [Rattus norvegicus].	27	27	1	1	0	2	6	0	1	4	2	0	3	3	5	1	0	2	6	0	1	4	2	0	3	3	5	1	0	2	6	0	1	4	2	0	3	3	5
332	1	ref|NP_001025090.1	NP_001025090	NP_001025090	NP_001025090		20.6	277	29793	adaptin ear-binding coat-associated protein 1 [Rattus norvegicus].	33	33	1	1	0	6	1	1	0	4	5	1	0	7	7	1	0	6	1	1	0	4	5	1	0	7	7	1	0	6	1	1	0	4	5	1	0	7	7
1606	1	ref|XP_001079537.2	XP_001079537	XP_001079537	XP_001079537		9.1	1414	152619	PREDICTED: hypothetical protein [Rattus norvegicus].	30	30	1	1	1	3	4	2	0	7	4	2	0	3	3	1	1	3	4	2	0	7	4	2	0	3	3	1	1	3	4	2	0	7	4	2	0	3	3
467	1	ref|NP_001100080.1	NP_001100080	NP_001100080	NP_001100080		39.4	155	17568	histone deacetylase 11 [Rattus norvegicus].	31	31	1	3	0	2	4	3	0	5	2	1	0	7	4	3	0	2	4	3	0	5	2	1	0	7	4	3	0	2	4	3	0	5	2	1	0	7	4
1678	1	ref|XP_573304.1	XP_573304	XP_573304	XP_573304		44.1	333	36016	PREDICTED: glyceraldehyde-3-phosphate dehydrogenase-like [Rattus norvegicus].	1160	0	0	88	53	127	131	93	52	102	132	84	56	126	116	0	0	0	0	0	0	0	0	0	0	0	0	0	0	0	0	0	11.6	0.5	0	0	0	0	0
1249	1	ref|NP_445771.1	NP_445771	NP_445771	NP_445771		52.8	89	10367	dynein light chain 1, cytoplasmic [Rattus norvegicus].	43	26	0.605	5	0	18	2	2	0	4	0	0	0	7	5	2	0	14	1	0	0	1	0	0	0	5	3	3.2	0	16	1.167	0	0	1.429	0	0	0	5.667	3.5
561	1	ref|NP_001102193.1	NP_001102193	NP_001102193	NP_001102193		12.9	403	45778	cholesterol 24-hydroxylase [Rattus norvegicus].	27	27	1	1	0	3	4	1	0	1	3	1	3	5	5	1	0	3	4	1	0	1	3	1	3	5	5	1	0	3	4	1	0	1	3	1	3	5	5
1372	1	ref|NP_476556.2	NP_476556	NP_476556	NP_476556		53.8	247	28710	tropomyosin alpha-3 chain isoform 1 [Rattus norvegicus].	115	1	0.009	10	2	17	12	8	1	8	16	5	4	19	13	0	0	0	0	0	0	0	0	0	0	0	1	2	0.5	4.5	5	2.7	0.167	2.667	0	0	0.5	0	8.333
1395	1	ref|NP_569095.1	NP_569095	NP_569095	NP_569095		20	461	51066	coronin-1A [Rattus norvegicus].	33	33	1	0	0	8	1	1	0	5	5	0	0	7	6	0	0	8	1	1	0	5	5	0	0	7	6	0	0	8	1	1	0	5	5	0	0	7	6
597	1	ref|NP_001104233.2	NP_001104233	NP_001104233	NP_001104233		16.7	288	31345	transmembrane protein 163 [Rattus norvegicus].	30	30	1	2	0	5	4	2	1	5	4	0	0	4	3	2	0	5	4	2	1	5	4	0	0	4	3	2	0	5	4	2	1	5	4	0	0	4	3
751	1	ref|NP_036887.1	NP_036887	NP_036887	NP_036887		17.5	537	60703	tyrosine-protein kinase Fyn [Rattus norvegicus].	44	14	0.318	3	1	8	9	5	0	1	7	0	1	5	4	1	1	3	3	2	0	0	2	0	0	2	0	2	1	6.75	5.571	3.5	0	0	3.667	0	0.333	3.2	1
434	1	ref|NP_001099458.2	NP_001099458	NP_001099458	NP_001099458		6.8	1894	211605	plexin-A2 [Rattus norvegicus].	56	13	0.232	4	4	6	6	6	4	7	4	4	3	1	7	0	2	1	2	2	1	2	2	0	0	0	1	0	2.667	3.5	3.143	2.8	1.75	3.429	2.571	0	0	0	1.667
1140	1	ref|NP_112402.1	NP_112402	NP_112402	NP_112402		19.5	466	53734	vimentin [Rattus norvegicus].	75	14	0.187	4	5	8	7	5	4	4	5	4	9	9	11	1	1	3	2	1	0	2	0	1	0	1	2	1.683	1.062	3.657	3.048	2.035	0	3.667	0	1.045	0.929	2.03	4.715
943	1	ref|NP_062097.1	NP_062097	NP_062097	NP_062097		15.4	677	77132	regulator of G-protein signaling 9 [Rattus norvegicus].	22	22	1	1	1	0	3	3	2	2	5	0	2	1	2	1	1	0	3	3	2	2	5	0	2	1	2	1	1	0	3	3	2	2	5	0	2	1	2
516	1	ref|NP_001101198.1	NP_001101198	NP_001101198	NP_001101198		19.9	478	52250	rap1 GTPase-GDP dissociation stimulator 1 [Rattus norvegicus].	31	31	1	2	0	5	2	1	0	0	6	0	0	8	7	2	0	5	2	1	0	0	6	0	0	8	7	2	0	5	2	1	0	0	6	0	0	8	7
610	1	ref|NP_001119739.1	NP_001119739	NP_001119739	NP_001119739		30.9	324	36777	hypothetical protein LOC299909 [Rattus norvegicus].	23	21	0.913	5	1	2	1	2	1	1	3	2	1	3	1	4	1	2	1	2	1	1	3	1	1	3	1	4.8	1	2	1	2	1	1	3	2	1	3	1
1050	1	ref|NP_074039.1	NP_074039	NP_074039	NP_074039		14.9	1028	114006	sodium/potassium-transporting ATPase subunit alpha-4 [Rattus norvegicus].	1155	4	0.003	90	58	106	116	106	70	89	129	97	69	114	111	0	1	0	1	1	1	0	0	0	0	0	0	1.5	1.748	0	2.655	4.165	2.177	0	0	0	1.5	0	0
1029	1	ref|NP_071956.2	NP_071956	NP_071956	NP_071956		41.4	140	14958	profilin-1 [Rattus norvegicus].	30	30	1	2	0	6	3	2	0	4	3	1	0	1	8	2	0	6	3	2	0	4	3	1	0	1	8	2	0	6	3	2	0	4	3	1	0	1	8
810	1	ref|NP_037238.1	NP_037238	NP_037238	NP_037238		36.2	354	40523	guanine nucleotide-binding protein G(k) subunit alpha [Rattus norvegicus].	907	14	0.015	70	53	95	102	76	49	91	88	73	50	78	82	3	1	1	1	2	1	1	1	1	0	0	2	3.763	1.332	1.34	1.284	2.516	1.327	1.33	1.267	1.269	0	0	2.436
620	1	ref|NP_001123962.1	NP_001123962	NP_001123962	NP_001123962		6.5	4545	504890	prolow-density lipoprotein receptor-related protein 1 [Rattus norvegicus].	29	29	1	2	0	3	2	0	1	6	4	0	0	6	5	2	0	3	2	0	1	6	4	0	0	6	5	2	0	3	2	0	1	6	4	0	0	6	5
429	1	ref|NP_001099326.1	NP_001099326	NP_001099326	NP_001099326		16	200	23289	charged multivesicular body protein 6 [Rattus norvegicus].	25	25	1	2	1	4	3	1	1	2	5	1	1	2	2	2	1	4	3	1	1	2	5	1	1	2	2	2	1	4	3	1	1	2	5	1	1	2	2
457	1	ref|NP_001099891.1	NP_001099891	NP_001099891	NP_001099891		43.3	224	24270	tumor protein D52 [Rattus norvegicus].	29	29	1	2	0	2	8	2	0	2	4	1	0	6	2	2	0	2	8	2	0	2	4	1	0	6	2	2	0	2	8	2	0	2	4	1	0	6	2
1235	1	ref|NP_116785.2	NP_116785	NP_116785	NP_116785		17.7	888	100415	glutamate receptor 3 isoform 1 precursor [Rattus norvegicus].	39	27	0.692	1	0	5	1	1	0	11	8	1	1	4	6	0	0	4	1	1	0	8	6	0	0	3	4	0	0	4.222	1	1	0	8.75	7.333	0	0	3.3	4.571
134	1	ref|NP_001004238.1	NP_001004238	NP_001004238	NP_001004238		26.9	223	24164	ras-related protein Rab-21 [Rattus norvegicus].	30	30	1	2	0	7	3	2	0	5	3	1	0	5	2	2	0	7	3	2	0	5	3	1	0	5	2	2	0	7	3	2	0	5	3	1	0	5	2
629	1	ref|NP_001128014.1	NP_001128014	NP_001128014	NP_001128014		19.4	494	54634	prenylcysteine oxidase-like [Rattus norvegicus].	24	24	1	1	1	2	9	3	1	3	1	0	1	0	2	1	1	2	9	3	1	3	1	0	1	0	2	1	1	2	9	3	1	3	1	0	1	0	2
163	1	ref|NP_001007146.1	NP_001007146	NP_001007146	NP_001007146		20	908	100237	catenin alpha-1 [Rattus norvegicus].	65	22	0.338	1	0	8	7	4	2	9	7	3	1	9	14	0	0	3	4	1	0	1	1	2	1	4	5	0	0	3.625	4.324	1.214	0	1.19	1.222	2.333	1	4.645	6.216
596	1	ref|NP_001103815.2	NP_001103815	NP_001103815	NP_001103815		49.7	147	16356	ubiquitin-conjugating enzyme E2 variant 1 [Rattus norvegicus].	30	30	1	1	0	5	5	0	0	1	6	0	0	6	6	1	0	5	5	0	0	1	6	0	0	6	6	1	0	5	5	0	0	1	6	0	0	6	6
787	1	ref|NP_037113.2	NP_037113	NP_037113	NP_037113		37	208	23902	ras-related protein M-Ras precursor [Rattus norvegicus].	30	30	1	2	0	4	4	2	0	8	4	0	0	5	1	2	0	4	4	2	0	8	4	0	0	5	1	2	0	4	4	2	0	8	4	0	0	5	1
718	1	ref|NP_036706.1	NP_036706	NP_036706	NP_036706		9.8	1482	166029	glutamate [NMDA] receptor subunit epsilon-2 precursor [Rattus norvegicus].	27	27	1	0	1	2	2	0	0	7	3	0	1	3	8	0	1	2	2	0	0	7	3	0	1	3	8	0	1	2	2	0	0	7	3	0	1	3	8
1574	1	ref|XP_001066858.2	XP_001066858	XP_001066858	XP_001066858	plus 1	15.5	862	97305	PREDICTED: similar to KIAA0953 protein [Rattus norvegicus].	20	20	1	1	3	1	1	3	0	3	1	1	2	2	2	1	3	1	1	3	0	3	1	1	2	2	2	1	3	1	1	3	0	3	1	1	2	2	2
317	1	ref|NP_001020317.1	NP_001020317	NP_001020317	NP_001020317		25.7	175	19742	NADH dehydrogenase [ubiquinone] iron-sulfur protein 4, mitochondrial precursor [Rattus norvegicus].	30	30	1	1	0	7	3	2	0	5	5	0	0	3	4	1	0	7	3	2	0	5	5	0	0	3	4	1	0	7	3	2	0	5	5	0	0	3	4
1423	1	ref|NP_598295.1	NP_598295	NP_598295	NP_598295		7	618	66996	proton myo-inositol cotransporter [Rattus norvegicus].	18	18	1	1	2	1	2	0	1	0	2	1	3	3	2	1	2	1	2	0	1	0	2	1	3	3	2	1	2	1	2	0	1	0	2	1	3	3	2
720	1	ref|NP_036715.1	NP_036715	NP_036715	NP_036715		33	218	24478	hypoxanthine-guanine phosphoribosyltransferase [Rattus norvegicus].	28	28	1	2	0	5	4	1	0	4	5	2	0	2	3	2	0	5	4	1	0	4	5	2	0	2	3	2	0	5	4	1	0	4	5	2	0	2	3
1179	1	ref|NP_113871.1	NP_113871	NP_113871	NP_113871		4.4	1233	143206	structural maintenance of chromosomes protein 1A [Rattus norvegicus].	27	27	1	2	0	5	4	2	0	2	4	1	1	4	2	2	0	5	4	2	0	2	4	1	1	4	2	2	0	5	4	2	0	2	4	1	1	4	2
1565	1	ref|XP_001063895.2	XP_001063895	XP_001063895	XP_001063895		16.8	470	53371	PREDICTED: rCG20581-like [Rattus norvegicus].	24	24	1	2	0	3	7	1	1	2	2	1	1	3	1	2	0	3	7	1	1	2	2	1	1	3	1	2	0	3	7	1	1	2	2	1	1	3	1
293	1	ref|NP_001017376.1	NP_001017376	NP_001017376	NP_001017376		17.6	330	37556	phytanoyl-CoA hydroxylase-interacting protein [Rattus norvegicus].	27	25	0.926	3	1	5	1	2	0	2	4	0	0	5	4	3	1	4	1	2	0	2	3	0	0	5	4	3	1	4.667	1	2	0	2	3.75	0	0	5	4
584	1	ref|NP_001102900.1	NP_001102900	NP_001102900	NP_001102900		9.5	369	40971	leucine-rich repeat and transmembrane domain-containing protein 2 [Rattus norvegicus].	20	20	1	3	1	0	4	1	1	3	2	1	2	2	0	3	1	0	4	1	1	3	2	1	2	2	0	3	1	0	4	1	1	3	2	1	2	2	0
546	1	ref|NP_001101877.1	NP_001101877	NP_001101877	NP_001101877		31.6	253	26913	methylglutaconyl-CoA hydratase, mitochondrial [Rattus norvegicus].	29	29	1	0	0	6	5	1	0	8	4	0	0	4	1	0	0	6	5	1	0	8	4	0	0	4	1	0	0	6	5	1	0	8	4	0	0	4	1
736	1	ref|NP_036802.1	NP_036802	NP_036802	NP_036802		11.9	556	60361	T-complex protein 1 subunit alpha [Rattus norvegicus].	24	24	1	5	0	2	2	3	0	2	4	2	0	2	2	5	0	2	2	3	0	2	4	2	0	2	2	5	0	2	2	3	0	2	4	2	0	2	2
290	1	ref|NP_001014285.1	NP_001014285	NP_001014285	NP_001014285		14	258	28629	synaptophysin-like protein 1 [Rattus norvegicus].	24	24	1	3	1	1	3	1	0	6	3	0	1	3	2	3	1	1	3	1	0	6	3	0	1	3	2	3	1	1	3	1	0	6	3	0	1	3	2
1174	1	ref|NP_113843.1	NP_113843	NP_113843	NP_113843		33.6	223	25581	latexin [Rattus norvegicus].	28	28	1	0	0	7	2	3	0	3	3	0	0	8	2	0	0	7	2	3	0	3	3	0	0	8	2	0	0	7	2	3	0	3	3	0	0	8	2
1635	1	ref|XP_002726305.1	XP_002726305	XP_002726305	XP_002726305		19.3	264	29259	PREDICTED: chromatin modifying protein 4B [Rattus norvegicus].	27	10	0.37	3	1	3	5	3	0	1	2	0	0	5	4	1	0	2	2	1	0	0	0	0	0	2	2	3	0.5	3	5	3	0	0	1	0	0	5	4
1068	1	ref|NP_076464.1	NP_076464	NP_076464	NP_076464		14.3	265	29108	synaptoporin [Rattus norvegicus].	28	28	1	1	0	7	3	2	0	4	1	0	0	8	2	1	0	7	3	2	0	4	1	0	0	8	2	1	0	7	3	2	0	4	1	0	0	8	2
1296	1	ref|NP_446110.1	NP_446110	NP_446110	NP_446110		72	75	8306	guanine nucleotide binding protein, gamma 3 [Rattus norvegicus].	28	28	1	0	0	9	3	1	0	1	2	0	0	5	7	0	0	9	3	1	0	1	2	0	0	5	7	0	0	9	3	1	0	1	2	0	0	5	7
277	1	ref|NP_001014049.1	NP_001014049	NP_001014049	NP_001014049		27.1	229	24641	mitochondrial glutamate carrier 1 [Rattus norvegicus].	29	19	0.655	1	0	11	0	2	0	8	4	0	0	1	2	1	0	8	0	2	0	5	3	0	0	0	0	1	0	10.667	0	2	0	8	4	0	0	0.5	1
1417	1	ref|NP_598241.2	NP_598241	NP_598241	NP_598241		19.8	610	67373	T-cell immunomodulatory protein precursor [Rattus norvegicus].	24	24	1	1	1	0	7	1	0	4	2	1	0	5	2	1	1	0	7	1	0	4	2	1	0	5	2	1	1	0	7	1	0	4	2	1	0	5	2
1090	1	ref|NP_077368.2	NP_077368	NP_077368	NP_077368		11.7	735	79429	peroxisomal multifunctional enzyme type 2 [Rattus norvegicus].	23	23	1	3	0	3	0	4	1	4	2	0	0	2	4	3	0	3	0	4	1	4	2	0	0	2	4	3	0	3	0	4	1	4	2	0	0	2	4
1271	1	ref|NP_445963.1	NP_445963	NP_445963	NP_445963		16.6	296	33701	F-box only protein 2 [Rattus norvegicus].	23	23	1	3	0	3	0	5	0	2	2	2	0	2	4	3	0	3	0	5	0	2	2	2	0	2	4	3	0	3	0	5	0	2	2	2	0	2	4
246	1	ref|NP_001012235.1	NP_001012235	NP_001012235	NP_001012235		26.2	317	35996	protein IMPACT [Rattus norvegicus].	27	27	1	0	0	7	3	0	0	5	2	1	0	4	5	0	0	7	3	0	0	5	2	1	0	4	5	0	0	7	3	0	0	5	2	1	0	4	5
920	1	ref|NP_059049.1	NP_059049	NP_059049	NP_059049		2.9	512	55904	large neutral amino acids transporter small subunit 1 [Rattus norvegicus].	22	22	1	2	2	3	4	2	0	1	2	0	1	3	2	2	2	3	4	2	0	1	2	0	1	3	2	2	2	3	4	2	0	1	2	0	1	3	2
202	1	ref|NP_001008880.1	NP_001008880	NP_001008880	NP_001008880		22.4	228	25248	sodium channel subunit beta-4 precursor [Rattus norvegicus].	24	24	1	1	0	4	3	0	0	3	1	3	1	6	2	1	0	4	3	0	0	3	1	3	1	6	2	1	0	4	3	0	0	3	1	3	1	6	2
497	1	ref|NP_001100594.1	NP_001100594	NP_001100594	NP_001100594		9.4	524	57582	protein tweety homolog 3 [Rattus norvegicus].	23	23	1	2	0	3	3	2	1	2	4	1	1	1	3	2	0	3	3	2	1	2	4	1	1	1	3	2	0	3	3	2	1	2	4	1	1	1	3
906	1	ref|NP_058999.1	NP_058999	NP_058999	NP_058999		28.4	401	44711	voltage-gated potassium channel subunit beta-1 [Rattus norvegicus].	44	25	0.568	2	0	7	6	1	0	6	6	0	0	8	8	0	0	2	3	0	0	6	5	0	0	4	5	0	0	2.27	3.3	0	0	6	5.167	0	0	4.457	5.484
1679	1	ref|XP_573855.2	XP_573855	XP_573855	XP_573855		1.8	1422	155410	PREDICTED: hypothetical protein [Rattus norvegicus].	19	19	1	3	0	0	0	1	1	0	0	0	3	7	4	3	0	0	0	1	1	0	0	0	3	7	4	3	0	0	0	1	1	0	0	0	3	7	4
362	1	ref|NP_001030313.1	NP_001030313	NP_001030313	NP_001030313		31.2	199	22502	transgelin-3 [Rattus norvegicus].	27	27	1	0	0	5	1	3	0	5	8	0	0	4	1	0	0	5	1	3	0	5	8	0	0	4	1	0	0	5	1	3	0	5	8	0	0	4	1
648	1	ref|NP_001139533.1	NP_001139533	NP_001139533	NP_001139533	plus 1	21.5	381	42736	cytosolic acyl coenzyme A thioester hydrolase isoform 1 [Rattus norvegicus].	27	27	1	2	0	6	3	1	0	4	3	0	0	3	5	2	0	6	3	1	0	4	3	0	0	3	5	2	0	6	3	1	0	4	3	0	0	3	5
1465	1	ref|NP_659557.1	NP_659557	NP_659557	NP_659557		31.8	333	34411	L-asparaginase [Rattus norvegicus].	28	28	1	0	0	8	4	2	0	5	3	0	0	3	3	0	0	8	4	2	0	5	3	0	0	3	3	0	0	8	4	2	0	5	3	0	0	3	3
217	1	ref|NP_001010920.1	NP_001010920	NP_001010920	NP_001010920		17.7	475	52694	cytosolic non-specific dipeptidase [Rattus norvegicus].	20	20	1	2	1	3	1	1	1	2	1	0	2	4	2	2	1	3	1	1	1	2	1	0	2	4	2	2	1	3	1	1	1	2	1	0	2	4	2
1069	1	ref|NP_076465.1	NP_076465	NP_076465	NP_076465		8.5	1488	163192	WD repeat-containing protein 7 [Rattus norvegicus].	23	23	1	2	0	3	1	4	0	0	2	1	1	4	5	2	0	3	1	4	0	0	2	1	1	4	5	2	0	3	1	4	0	0	2	1	1	4	5
1628	1	ref|XP_002725504.1	XP_002725504	XP_002725504	XP_002725504		8.3	944	103027	PREDICTED: Temporarily Assigned Gene name family member (tag-241)-like [Rattus norvegicus].	18	17	0.944	1	0	2	2	0	1	1	2	0	5	2	2	1	0	2	2	0	1	1	2	0	5	1	2	1	0	2	2	0	1	1	2	0	5	2	2
1537	1	ref|NP_997697.1	NP_997697	NP_997697	NP_997697		44.2	285	29689	N(G),N(G)-dimethylarginine dimethylaminohydrolase 2 [Rattus norvegicus].	24	23	0.958	2	0	7	1	0	1	2	3	2	0	2	4	1	0	7	1	0	1	2	3	2	0	2	4	1.091	0	7	1	0	1	2	3	2	0	2	4
686	1	ref|NP_001178789.1	NP_001178789	NP_001178789	NP_001178789		28.2	418	47636	actin-related protein 3B [Rattus norvegicus].	29	22	0.759	1	1	6	0	2	0	3	4	1	0	6	5	0	1	5	0	2	0	3	3	1	0	3	4	0	1	5.417	0	2	0	3	3.2	1	0	3.643	4.333
1580	1	ref|XP_001068093.1	XP_001068093	XP_001068093	XP_001068093	plus 1	1.3	2106	236745	PREDICTED: nuclear mitotic apparatus protein 1 isoform 2 [Rattus norvegicus].	21	21	1	4	0	2	1	1	0	2	2	2	2	1	4	4	0	2	1	1	0	2	2	2	2	1	4	4	0	2	1	1	0	2	2	2	2	1	4
905	1	ref|NP_058997.1	NP_058997	NP_058997	NP_058997		11.2	383	42747	sphingosine 1-phosphate receptor 1 [Rattus norvegicus].	26	26	1	2	0	5	1	1	0	8	1	1	0	5	2	2	0	5	1	1	0	8	1	1	0	5	2	2	0	5	1	1	0	8	1	1	0	5	2
401	1	ref|NP_001093999.1	NP_001093999	NP_001093999	NP_001093999		19.6	336	37542	thioredoxin domain containing 13 [Rattus norvegicus].	23	23	1	0	0	2	8	1	1	0	3	0	1	4	3	0	0	2	8	1	1	0	3	0	1	4	3	0	0	2	8	1	1	0	3	0	1	4	3
1058	1	ref|NP_075237.1	NP_075237	NP_075237	NP_075237		20.6	321	35434	sideroflexin-3 [Rattus norvegicus].	29	21	0.724	1	0	11	0	0	0	14	1	0	0	0	2	1	0	8	0	0	0	9	1	0	0	0	2	1	0	9.6	0	0	0	12.462	1	0	0	0	2
1483	1	ref|NP_742027.1	NP_742027	NP_742027	NP_742027		12.3	495	54407	ectonucleoside triphosphate diphosphohydrolase 2 [Rattus norvegicus].	24	24	1	3	0	4	3	0	0	5	0	0	2	4	3	3	0	4	3	0	0	5	0	0	2	4	3	3	0	4	3	0	0	5	0	0	2	4	3
1535	1	ref|NP_997684.1	NP_997684	NP_997684	NP_997684		5.9	610	67446	mitochondrial import receptor subunit TOM70 [Rattus norvegicus].	20	20	1	1	0	5	0	2	1	3	3	0	3	1	1	1	0	5	0	2	1	3	3	0	3	1	1	1	0	5	0	2	1	3	3	0	3	1	1
286	1	ref|NP_001014249.1	NP_001014249	NP_001014249	NP_001014249		32.6	298	33269	glyoxalase domain-containing protein 4 [Rattus norvegicus].	23	23	1	4	0	3	2	3	0	1	2	0	1	3	4	4	0	3	2	3	0	1	2	0	1	3	4	4	0	3	2	3	0	1	2	0	1	3	4
1196	1	ref|NP_113951.1	NP_113951	NP_113951	NP_113951		18.8	410	46671	platelet-activating factor acetylhydrolase IB subunit alpha [Rattus norvegicus].	24	23	0.958	4	0	2	4	2	0	1	2	1	0	3	5	4	0	2	3	2	0	1	2	1	0	3	5	4	0	2	3.429	2	0	1	2	1	0	3	5
1255	1	ref|NP_445844.1	NP_445844	NP_445844	NP_445844		12.7	796	88037	cadherin 11 [Rattus norvegicus].	22	22	1	0	0	1	1	4	1	5	2	0	1	3	4	0	0	1	1	4	1	5	2	0	1	3	4	0	0	1	1	4	1	5	2	0	1	3	4
1099	1	ref|NP_110473.2	NP_110473	NP_110473	NP_110473		37.8	217	25207	growth factor receptor-bound protein 2 [Rattus norvegicus].	27	27	1	0	0	12	4	1	0	1	3	0	0	5	1	0	0	12	4	1	0	1	3	0	0	5	1	0	0	12	4	1	0	1	3	0	0	5	1
1197	1	ref|NP_113955.1	NP_113955	NP_113955	NP_113955		10.9	825	91170	sortilin precursor [Rattus norvegicus].	23	23	1	1	0	1	5	0	1	4	4	0	1	2	4	1	0	1	5	0	1	4	4	0	1	2	4	1	0	1	5	0	1	4	4	0	1	2	4
1063	1	ref|NP_075415.2	NP_075415	NP_075415	NP_075415		11.5	1186	124439	arf-GAP with GTPase, ANK repeat and PH domain-containing protein 2 [Rattus norvegicus].	21	21	1	1	1	1	4	4	0	2	3	1	1	2	1	1	1	1	4	4	0	2	3	1	1	2	1	1	1	1	4	4	0	2	3	1	1	2	1
1588	1	ref|XP_001070379.2	XP_001070379	XP_001070379	XP_001070379	plus 2	14.6	1185	131740	PREDICTED: syntaxin binding protein 5-like isoform 1 [Rattus norvegicus].	25	23	0.92	0	0	2	3	5	0	3	3	0	1	5	3	0	0	2	3	4	0	2	3	0	1	5	3	0	0	2	3	4.571	0	2.2	3	0	1	5	3
543	1	ref|NP_001101805.1	NP_001101805	NP_001101805	NP_001101805		16.2	801	89598	rasGAP-activating-like protein 1 [Rattus norvegicus].	22	22	1	1	0	2	2	2	1	3	4	1	1	3	2	1	0	2	2	2	1	3	4	1	1	3	2	1	0	2	2	2	1	3	4	1	1	3	2
259	1	ref|NP_001013169.1	NP_001013169	NP_001013169	NP_001013169		25.6	355	41443	guanine nucleotide-binding protein subunit alpha-14 [Rattus norvegicus].	151	11	0.073	18	7	12	17	12	8	14	11	13	10	15	14	3	0	1	0	1	1	0	0	1	1	2	1	3.921	0	1.176	0	1.216	1.206	0	0	1.281	1.273	2.444	1.277
405	1	ref|NP_001094160.1	NP_001094160	NP_001094160	NP_001094160		7.6	2000	228915	myosin-14 [Rattus norvegicus].	47	15	0.319	2	1	5	1	4	1	2	8	2	8	6	7	0	0	2	0	3	0	1	2	1	2	2	2	0	0	2.295	0	3.12	0	1.043	2.383	1.04	2.984	2.46	2.125
238	1	ref|NP_001012139.1	NP_001012139	NP_001012139	NP_001012139		18.9	296	31647	phospholipid scramblase 3 [Rattus norvegicus].	22	22	1	1	0	2	5	2	1	6	0	1	0	4	0	1	0	2	5	2	1	6	0	1	0	4	0	1	0	2	5	2	1	6	0	1	0	4	0
463	1	ref|NP_001100058.1	NP_001100058	NP_001100058	NP_001100058		30.4	227	26436	coiled-coil-helix-coiled-coil-helix domain-containing protein 3, mitochondrial [Rattus norvegicus].	24	24	1	0	0	8	3	2	1	4	2	0	0	2	2	0	0	8	3	2	1	4	2	0	0	2	2	0	0	8	3	2	1	4	2	0	0	2	2
1327	1	ref|NP_446330.1	NP_446330	NP_446330	NP_446330		37.3	134	15395	complexin-2 [Rattus norvegicus].	26	26	1	1	0	4	3	1	0	5	4	0	0	3	5	1	0	4	3	1	0	5	4	0	0	3	5	1	0	4	3	1	0	5	4	0	0	3	5
1486	1	ref|NP_758834.1	NP_758834	NP_758834	NP_758834		9.4	223	25063	charged multivesicular body protein 3 [Rattus norvegicus].	20	20	1	4	1	0	4	2	1	3	2	0	0	2	1	4	1	0	4	2	1	3	2	0	0	2	1	4	1	0	4	2	1	3	2	0	0	2	1
328	1	ref|NP_001020888.1	NP_001020888	NP_001020888	NP_001020888		16.6	151	16321	actin-related protein 2/3 complex subunit 5 [Rattus norvegicus].	23	23	1	2	0	6	3	1	0	1	3	0	2	2	3	2	0	6	3	1	0	1	3	0	2	2	3	2	0	6	3	1	0	1	3	0	2	2	3
791	1	ref|NP_037134.1	NP_037134	NP_037134	NP_037134		43.5	62	6808	Purkinje cell protein 4 [Rattus norvegicus].	19	19	1	2	0	1	3	1	0	1	1	2	3	1	4	2	0	1	3	1	0	1	1	2	3	1	4	2	0	1	3	1	0	1	1	2	3	1	4
669	1	ref|NP_001165608.1	NP_001165608	NP_001165608	NP_001165608	plus 2	5.6	2054	233348	myosin 18a [Rattus norvegicus].	17	17	1	0	1	3	0	2	2	1	3	1	1	1	2	0	1	3	0	2	2	1	3	1	1	1	2	0	1	3	0	2	2	1	3	1	1	1	2
1343	1	ref|NP_446440.1	NP_446440	NP_446440	NP_446440		27.3	271	31406	calretinin [Rattus norvegicus].	30	17	0.567	3	0	7	5	0	0	4	5	0	1	2	3	2	0	5	3	0	0	2	2	0	1	1	1	2.667	0	5.769	4.2	0	0	4	3.5	0	1	1.2	1.5
361	1	ref|NP_001030100.1	NP_001030100	NP_001030100	NP_001030100		21	609	67178	mitochondrial inner membrane protein [Rattus norvegicus].	25	25	1	1	0	10	0	2	0	8	1	0	0	2	1	1	0	10	0	2	0	8	1	0	0	2	1	1	0	10	0	2	0	8	1	0	0	2	1
589	1	ref|NP_001103138.1	NP_001103138	NP_001103138	NP_001103138		27.7	274	30316	toll-interacting protein [Rattus norvegicus].	20	20	1	0	1	5	1	1	1	2	3	2	0	3	1	0	1	5	1	1	1	2	3	2	0	3	1	0	1	5	1	1	1	2	3	2	0	3	1
1351	1	ref|NP_476438.1	NP_476438	NP_476438	NP_476438		51.5	103	11481	vesicle-associated membrane protein 3 [Rattus norvegicus].	433	11	0.025	29	25	49	50	31	12	41	35	20	22	62	57	0	0	2	0	0	0	0	1	0	0	5	3	0	0	4.364	0	0	0	0	2.134	0	0	10.74	6.505
155	1	ref|NP_001005905.1	NP_001005905	NP_001005905	NP_001005905		18.5	535	57459	T-complex protein 1 subunit beta [Rattus norvegicus].	22	22	1	2	1	4	2	2	0	3	2	1	0	2	3	2	1	4	2	2	0	3	2	1	0	2	3	2	1	4	2	2	0	3	2	1	0	2	3
1668	1	ref|XP_235062.1	XP_235062	XP_235062	XP_235062		48.6	144	16962	PREDICTED: rCG38845-like [Rattus norvegicus].	26	26	1	0	0	12	1	1	0	3	3	0	0	3	3	0	0	12	1	1	0	3	3	0	0	3	3	0	0	12	1	1	0	3	3	0	0	3	3
1026	1	ref|NP_071946.1	NP_071946	NP_071946	NP_071946		33.7	208	22697	cysteine-rich protein 2 [Rattus norvegicus].	25	25	1	2	0	5	2	1	0	3	3	0	0	6	3	2	0	5	2	1	0	3	3	0	0	6	3	2	0	5	2	1	0	3	3	0	0	6	3
883	1	ref|NP_058927.1	NP_058927	NP_058927	NP_058927		19.2	271	31908	phosphatidylinositol transfer protein alpha isoform [Rattus norvegicus].	24	24	1	1	0	3	3	1	0	4	6	1	0	2	3	1	0	3	3	1	0	4	6	1	0	2	3	1	0	3	3	1	0	4	6	1	0	2	3
1624	1	ref|XP_002725325.1	XP_002725325	XP_002725325	XP_002725325	plus 1	30.2	222	24576	PREDICTED: GF20391-like isoform 1 [Rattus norvegicus].	41	17	0.415	1	2	6	3	1	6	4	2	4	3	2	7	0	0	4	2	0	1	1	2	0	0	2	5	0	0	4.5	2.286	0	2	1.6	2	0	0	2	5.769
730	1	ref|NP_036784.1	NP_036784	NP_036784	NP_036784		11.6	820	91648	sodium/hydrogen exchanger 1 [Rattus norvegicus].	22	22	1	0	0	2	2	3	0	2	3	1	1	2	6	0	0	2	2	3	0	2	3	1	1	2	6	0	0	2	2	3	0	2	3	1	1	2	6
588	1	ref|NP_001103125.1	NP_001103125	NP_001103125	NP_001103125		12.8	337	37527	carbonic anhydrase 14 [Rattus norvegicus].	21	21	1	2	0	2	3	1	1	3	1	2	0	5	1	2	0	2	3	1	1	3	1	2	0	5	1	2	0	2	3	1	1	3	1	2	0	5	1
1533	1	ref|NP_997681.1	NP_997681	NP_997681	NP_997681		66	103	11461	ATP synthase subunit g, mitochondrial [Rattus norvegicus].	24	24	1	2	0	14	0	1	0	4	2	0	0	0	1	2	0	14	0	1	0	4	2	0	0	0	1	2	0	14	0	1	0	4	2	0	0	0	1
1451	1	ref|NP_620245.2	NP_620245	NP_620245	NP_620245		27.9	535	60792	EH domain-containing protein 3 [Rattus norvegicus].	26	11	0.423	1	0	2	6	2	0	4	2	0	0	6	3	0	0	0	1	2	0	2	1	0	0	4	1	0.5	0	0	6	2	0	4	2	0	0	5.6	3
914	1	ref|NP_059024.1	NP_059024	NP_059024	NP_059024		14.6	253	28756	phosphoglycerate mutase 2 [Rattus norvegicus].	51	15	0.294	8	0	12	6	4	0	3	6	5	1	3	3	3	0	3	2	2	0	0	2	2	1	0	0	3.682	0	3.964	2.5	2.2	0	0	2.444	2.429	1	0	0
1118	1	ref|NP_112294.1	NP_112294	NP_112294	NP_112294		30.3	142	16737	glia maturation factor beta [Rattus norvegicus].	23	23	1	1	0	3	4	0	0	1	7	0	1	2	4	1	0	3	4	0	0	1	7	0	1	2	4	1	0	3	4	0	0	1	7	0	1	2	4
445	1	ref|NP_001099774.1	NP_001099774	NP_001099774	NP_001099774		13.5	394	44079	G-protein coupled receptor family C group 5 member B [Rattus norvegicus].	23	23	1	3	0	7	0	1	0	5	1	1	0	2	3	3	0	7	0	1	0	5	1	1	0	2	3	3	0	7	0	1	0	5	1	1	0	2	3
1348	1	ref|NP_446451.1	NP_446451	NP_446451	NP_446451		29.1	447	51679	serine/threonine-protein phosphatase 2A 55 kDa regulatory subunit B alpha isoform [Rattus norvegicus].	23	23	1	0	0	2	3	1	0	1	5	0	1	4	6	0	0	2	3	1	0	1	5	0	1	4	6	0	0	2	3	1	0	1	5	0	1	4	6
1581	1	ref|XP_001068790.2	XP_001068790	XP_001068790	XP_001068790	plus 1	5.5	2011	223371	PREDICTED: cytoskeleton associated protein 5 isoform 6 [Rattus norvegicus].	20	20	1	1	0	3	2	1	0	1	3	2	2	3	2	1	0	3	2	1	0	1	3	2	2	3	2	1	0	3	2	1	0	1	3	2	2	3	2
1265	1	ref|NP_445911.1	NP_445911	NP_445911	NP_445911		28.9	218	24621	ras-related protein Rab-27B [Rattus norvegicus].	179	18	0.101	18	8	24	20	16	6	17	18	11	7	19	15	1	0	6	2	3	0	2	1	1	0	1	1	1.173	0	6.607	2.185	3.379	0	2.176	1.1	1.189	0	1.085	1.1
1298	1	ref|NP_446171.1	NP_446171	NP_446171	NP_446171		14.6	328	37006	embigin precursor [Rattus norvegicus].	21	21	1	2	0	1	4	2	1	4	2	0	0	2	3	2	0	1	4	2	1	4	2	0	0	2	3	2	0	1	4	2	1	4	2	0	0	2	3
470	1	ref|NP_001100171.1	NP_001100171	NP_001100171	NP_001100171		47.9	165	18333	peptidyl-prolyl cis-trans isomerase NIMA-interacting 1 [Rattus norvegicus].	24	24	1	1	0	7	2	0	0	1	5	0	0	4	4	1	0	7	2	0	0	1	5	0	0	4	4	1	0	7	2	0	0	1	5	0	0	4	4
670	1	ref|NP_001165626.1	NP_001165626	NP_001165626	NP_001165626		14.1	427	48943	potassium channel tetramerisation domain containing 16 [Rattus norvegicus].	28	21	0.75	2	0	5	3	2	1	3	0	0	0	6	6	1	0	5	3	2	0	1	0	0	0	4	5	1.111	0	5	3	2	0	1.222	0	0	0	4.571	5.357
749	1	ref|NP_036872.1	NP_036872	NP_036872	NP_036872		17.5	498	55967	tyrosine 3-monooxygenase [Rattus norvegicus].	22	22	1	2	0	4	1	0	0	1	4	1	0	1	8	2	0	4	1	0	0	1	4	1	0	1	8	2	0	4	1	0	0	1	4	1	0	1	8
1471	1	ref|NP_665727.2	NP_665727	NP_665727	NP_665727		11.9	481	52847	endothelin B receptor-like protein 2 precursor [Rattus norvegicus].	22	22	1	0	0	4	5	5	0	3	3	0	0	2	0	0	0	4	5	5	0	3	3	0	0	2	0	0	0	4	5	5	0	3	3	0	0	2	0
1436	1	ref|NP_599231.2	NP_599231	NP_599231	NP_599231		10.4	548	60803	synaptic vesicle 2-related protein [Rattus norvegicus].	17	17	1	0	1	0	4	3	1	1	3	0	1	1	2	0	1	0	4	3	1	1	3	0	1	1	2	0	1	0	4	3	1	1	3	0	1	1	2
1603	1	ref|XP_001077843.1	XP_001077843	XP_001077843	XP_001077843		5.3	1225	136763	PREDICTED: cell adhesion molecule with homology to L1CAM [Rattus norvegicus].	13	13	1	2	2	1	1	2	1	0	0	2	1	0	1	2	2	1	1	2	1	0	0	2	1	0	1	2	2	1	1	2	1	0	0	2	1	0	1
1019	1	ref|NP_071782.1	NP_071782	NP_071782	NP_071782		21	229	25582	platelet-activating factor acetylhydrolase IB subunit beta [Rattus norvegicus].	23	23	1	0	0	7	2	1	0	4	5	1	0	3	0	0	0	7	2	1	0	4	5	1	0	3	0	0	0	7	2	1	0	4	5	1	0	3	0
637	1	ref|NP_001129251.1	NP_001129251	NP_001129251	NP_001129251		9.1	452	51220	gamma-aminobutyric acid receptor subunit alpha-2 [Rattus norvegicus].	22	15	0.682	1	1	6	2	1	0	2	3	1	0	3	2	1	1	2	1	1	0	2	2	1	0	2	2	1	1	5.333	1.5	1	0	2	3	1	0	2.5	2
746	1	ref|NP_036863.1	NP_036863	NP_036863	NP_036863		6.9	821	92187	BDNF/NT-3 growth factors receptor isoform 1 [Rattus norvegicus].	21	20	0.952	2	0	2	2	2	0	2	1	1	0	4	5	2	0	2	1	2	0	2	1	1	0	4	5	2	0	2	2	2	0	2	1	1	0	4	5
1243	1	ref|NP_444180.2	NP_444180	NP_444180	NP_444180		18.1	447	51398	clusterin [Rattus norvegicus].	16	16	1	0	2	1	2	2	1	1	2	0	1	2	2	0	2	1	2	2	1	1	2	0	1	2	2	0	2	1	2	2	1	1	2	0	1	2	2
680	1	ref|NP_001178523.1	NP_001178523	NP_001178523	NP_001178523	plus 1	17.8	152	16734	microsomal glutathione S-transferase 3 [Rattus norvegicus].	20	20	1	0	1	0	1	1	0	10	4	0	0	3	0	0	1	0	1	1	0	10	4	0	0	3	0	0	1	0	1	1	0	10	4	0	0	3	0
453	1	ref|NP_001099851.1	NP_001099851	NP_001099851	NP_001099851		12.7	820	89672	sushi domain-containing protein 2 [Rattus norvegicus].	18	18	1	2	1	1	2	0	0	4	2	0	2	3	1	2	1	1	2	0	0	4	2	0	2	3	1	2	1	1	2	0	0	4	2	0	2	3	1
1208	1	ref|NP_113999.2	NP_113999	NP_113999	NP_113999		18.4	337	37461	transaldolase [Rattus norvegicus].	18	18	1	3	0	1	0	0	1	3	4	2	0	2	2	3	0	1	0	0	1	3	4	2	0	2	2	3	0	1	0	0	1	3	4	2	0	2	2
210	1	ref|NP_001009674.1	NP_001009674	NP_001009674	NP_001009674		27.5	269	30481	integral membrane protein 2C [Rattus norvegicus].	21	21	1	1	0	2	6	1	0	3	3	1	0	3	1	1	0	2	6	1	0	3	3	1	0	3	1	1	0	2	6	1	0	3	3	1	0	3	1
1171	1	ref|NP_113827.1	NP_113827	NP_113827	NP_113827		9.8	849	93540	disks large homolog 3 [Rattus norvegicus].	22	22	1	0	0	4	0	2	0	4	4	0	0	3	5	0	0	4	0	2	0	4	4	0	0	3	5	0	0	4	0	2	0	4	4	0	0	3	5
658	1	ref|NP_001162584.1	NP_001162584	NP_001162584	NP_001162584		25.6	360	42033	alpha-2-macroglobulin receptor-associated protein [Rattus norvegicus].	22	22	1	0	0	5	6	0	0	1	4	0	0	5	1	0	0	5	6	0	0	1	4	0	0	5	1	0	0	5	6	0	0	1	4	0	0	5	1
1042	1	ref|NP_072146.1	NP_072146	NP_072146	NP_072146		6.7	689	74209	solute carrier family 22 member 23 [Rattus norvegicus].	21	21	1	2	0	2	5	2	0	4	2	0	0	2	2	2	0	2	5	2	0	4	2	0	0	2	2	2	0	2	5	2	0	4	2	0	0	2	2
683	1	ref|NP_001178617.1	NP_001178617	NP_001178617	NP_001178617	plus 2	2.9	1237	136122	protocadherin-9 [Rattus norvegicus].	13	13	1	2	1	1	2	0	2	0	2	0	2	1	0	2	1	1	2	0	2	0	2	0	2	1	0	2	1	1	2	0	2	0	2	0	2	1	0
247	1	ref|NP_001012347.1	NP_001012347	NP_001012347	NP_001012347		30.7	257	28967	regulator of G-protein signaling 7-binding protein [Rattus norvegicus].	21	21	1	1	0	2	1	0	0	8	3	1	0	2	3	1	0	2	1	0	0	8	3	1	0	2	3	1	0	2	1	0	0	8	3	1	0	2	3
1221	1	ref|NP_114183.1	NP_114183	NP_114183	NP_114183		23.6	542	60728	proto-oncogene tyrosine-protein kinase Src [Rattus norvegicus].	43	7	0.163	4	0	4	9	4	1	1	9	0	1	4	6	1	0	0	2	0	1	0	2	0	0	1	0	3	0	0	4.214	0	1	0	4.667	0	0.333	1.6	2
1520	1	ref|NP_954533.1	NP_954533	NP_954533	NP_954533		42.2	161	17722	rhoA activator C11orf59 homolog [Rattus norvegicus].	19	19	1	0	0	2	3	0	1	2	3	0	1	2	5	0	0	2	3	0	1	2	3	0	1	2	5	0	0	2	3	0	1	2	3	0	1	2	5
1228	1	ref|NP_114455.1	NP_114455	NP_114455	NP_114455		20.3	291	32200	estradiol 17-beta-dehydrogenase 12 [Rattus norvegicus].	15	15	1	0	2	1	2	2	1	1	2	0	1	2	1	0	2	1	2	2	1	1	2	0	1	2	1	0	2	1	2	2	1	1	2	0	1	2	1
1023	1	ref|NP_071797.1	NP_071797	NP_071797	NP_071797		24.9	317	34216	60S acidic ribosomal protein P0 [Rattus norvegicus].	21	21	1	0	0	2	3	1	0	4	5	1	0	3	2	0	0	2	3	1	0	4	5	1	0	3	2	0	0	2	3	1	0	4	5	1	0	3	2
1295	1	ref|NP_446109.1	NP_446109	NP_446109	NP_446109		1.7	1732	197065	serine/threonine-protein kinase MRCK alpha [Rattus norvegicus].	29	1	0.034	5	2	4	3	2	3	2	2	2	1	2	1	0	0	1	0	0	0	0	0	0	0	0	0	2	1	4	1.5	0	1	1	1	1	0.5	1	0.5
678	1	ref|NP_001177972.1	NP_001177972	NP_001177972	NP_001177972		2.8	4947	562100	ryanodine receptor 2, cardiac isoform 2 [Rattus norvegicus].	15	15	1	2	1	2	2	1	0	0	3	1	2	0	1	2	1	2	2	1	0	0	3	1	2	0	1	2	1	2	2	1	0	0	3	1	2	0	1
144	1	ref|NP_001005265.1	NP_001005265	NP_001005265	NP_001005265	plus 2	15.7	497	54788	complement regulatory protein Crry isoform 3 [Rattus norvegicus].	20	20	1	1	0	1	5	2	0	2	1	0	0	3	5	1	0	1	5	2	0	2	1	0	0	3	5	1	0	1	5	2	0	2	1	0	0	3	5
121	1	ref|NP_001001801.1	NP_001001801	NP_001001801	NP_001001801		9.1	353	39419	A-kinase anchoring protein 18 ,isoform delta [Rattus norvegicus].	20	20	1	2	0	4	2	1	0	5	2	1	0	1	2	2	0	4	2	1	0	5	2	1	0	1	2	2	0	4	2	1	0	5	2	1	0	1	2
612	1	ref|NP_001120809.1	NP_001120809	NP_001120809	NP_001120809		4.4	778	85184	BR serine/threonine-protein kinase 1 [Rattus norvegicus].	18	18	1	3	0	3	2	3	0	2	2	0	1	2	0	3	0	3	2	3	0	2	2	0	1	2	0	3	0	3	2	3	0	2	2	0	1	2	0
1586	1	ref|XP_001070178.2	XP_001070178	XP_001070178	XP_001070178		14	720	79445	PREDICTED: Rap1 GTPase-activating protein [Rattus norvegicus].	19	19	1	1	0	1	2	1	0	4	0	2	0	3	5	1	0	1	2	1	0	4	0	2	0	3	5	1	0	1	2	1	0	4	0	2	0	3	5
1458	1	ref|NP_620806.1	NP_620806	NP_620806	NP_620806		13.7	168	17596	ATP synthase subunit delta, mitochondrial precursor [Rattus norvegicus].	21	21	1	0	0	5	3	1	0	0	4	0	0	5	3	0	0	5	3	1	0	0	4	0	0	5	3	0	0	5	3	1	0	0	4	0	0	5	3
514	1	ref|NP_001101143.2	NP_001101143	NP_001101143	NP_001101143		8.2	502	55443	solute carrier family 7 (cationic amino acid transporter, y+ system), member 11 [Rattus norvegicus].	18	18	1	2	0	5	0	4	0	1	2	1	0	1	2	2	0	5	0	4	0	1	2	1	0	1	2	2	0	5	0	4	0	1	2	1	0	1	2
1240	1	ref|NP_387502.1	NP_387502	NP_387502	NP_387502		11.4	526	59522	amine oxidase [flavin-containing] A [Rattus norvegicus].	20	20	1	0	0	4	1	1	0	10	3	0	0	1	0	0	0	4	1	1	0	10	3	0	0	1	0	0	0	4	1	1	0	10	3	0	0	1	0
250	1	ref|NP_001012522.1	NP_001012522	NP_001012522	NP_001012522	plus 1	12.8	289	33383	protein SET [Rattus norvegicus].	16	16	1	2	0	1	1	0	0	2	1	0	3	5	1	2	0	1	1	0	0	2	1	0	3	5	1	2	0	1	1	0	0	2	1	0	3	5	1
607	1	ref|NP_001107873.1	NP_001107873	NP_001107873	NP_001107873		7.2	1649	178769	cortactin-binding protein 2 [Rattus norvegicus].	17	17	1	0	0	1	3	0	1	0	4	1	0	1	6	0	0	1	3	0	1	0	4	1	0	1	6	0	0	1	3	0	1	0	4	1	0	1	6
1448	1	ref|NP_620232.1	NP_620232	NP_620232	NP_620232		27.6	301	34176	NADH-cytochrome b5 reductase 3 [Rattus norvegicus].	20	20	1	2	0	4	3	2	0	2	5	0	0	0	2	2	0	4	3	2	0	2	5	0	0	0	2	2	0	4	3	2	0	2	5	0	0	0	2
1181	1	ref|NP_113886.1	NP_113886	NP_113886	NP_113886		8.9	631	69062	dolichyl-diphosphooligosaccharide--protein glycosyltransferase subunit 2 [Rattus norvegicus].	19	19	1	0	0	0	7	0	0	3	3	0	1	3	2	0	0	0	7	0	0	3	3	0	1	3	2	0	0	0	7	0	0	3	3	0	1	3	2
306	1	ref|NP_001019531.1	NP_001019531	NP_001019531	NP_001019531		12	316	33378	hypothetical protein LOC501101 [Rattus norvegicus].	19	19	1	0	0	3	1	1	0	4	4	0	1	1	4	0	0	3	1	1	0	4	4	0	1	1	4	0	0	3	1	1	0	4	4	0	1	1	4
714	1	ref|NP_036695.1	NP_036695	NP_036695	NP_036695		12.3	585	65403	glutamate decarboxylase 2 [Rattus norvegicus].	18	18	1	0	0	5	0	0	1	0	3	0	0	3	6	0	0	5	0	0	1	0	3	0	0	3	6	0	0	5	0	0	1	0	3	0	0	3	6
446	1	ref|NP_001099792.1	NP_001099792	NP_001099792	NP_001099792		42.9	212	23971	NADH dehydrogenase [ubiquinone] iron-sulfur protein 8, mitochondrial [Rattus norvegicus].	20	20	1	0	0	10	0	0	0	7	2	0	0	0	1	0	0	10	0	0	0	7	2	0	0	0	1	0	0	10	0	0	0	7	2	0	0	0	1
369	1	ref|NP_001032856.2	NP_001032856	NP_001032856	NP_001032856		16.3	153	17011	actin-related protein 2/3 complex subunit 5-like protein [Rattus norvegicus].	19	19	1	1	0	3	2	1	0	2	4	0	1	4	1	1	0	3	2	1	0	2	4	0	1	4	1	1	0	3	2	1	0	2	4	0	1	4	1
171	1	ref|NP_001007657.1	NP_001007657	NP_001007657	NP_001007657		28.1	281	31967	microtubule-associated protein RP/EB family member 3 [Rattus norvegicus].	21	19	0.905	1	0	3	4	0	0	4	5	0	0	1	3	1	0	2	3	0	0	4	5	0	0	1	3	1	0	2.154	4	0	0	4	5	0	0	1	3
898	1	ref|NP_058975.1	NP_058975	NP_058975	NP_058975		38.9	234	25928	proteasome subunit alpha type-2 [Rattus norvegicus].	20	20	1	1	0	3	2	1	0	3	2	0	0	6	2	1	0	3	2	1	0	3	2	0	0	6	2	1	0	3	2	1	0	3	2	0	0	6	2
276	1	ref|NP_001014031.2	NP_001014031	NP_001014031	NP_001014031		4.6	1310	144710	family with sequence similarity 65, member B [Rattus norvegicus].	17	17	1	3	0	6	1	1	1	3	1	0	0	0	1	3	0	6	1	1	1	3	1	0	0	0	1	3	0	6	1	1	1	3	1	0	0	0	1
131	1	ref|NP_001004223.1	NP_001004223	NP_001004223	NP_001004223		18.5	437	50062	elongation factor 1-gamma [Rattus norvegicus].	18	18	1	1	0	3	2	1	0	1	4	1	1	3	1	1	0	3	2	1	0	1	4	1	1	3	1	1	0	3	2	1	0	1	4	1	1	3	1
638	1	ref|NP_001129291.1	NP_001129291	NP_001129291	NP_001129291		15.1	292	31425	pyridoxal phosphate phosphatase [Rattus norvegicus].	17	17	1	1	0	3	2	4	0	2	1	2	0	2	0	1	0	3	2	4	0	2	1	2	0	2	0	1	0	3	2	4	0	2	1	2	0	2	0
435	1	ref|NP_001099501.1	NP_001099501	NP_001099501	NP_001099501		37	216	24338	purine nucleoside phosphorylase [Rattus norvegicus].	20	20	1	1	0	4	4	1	0	3	5	0	0	1	1	1	0	4	4	1	0	3	5	0	0	1	1	1	0	4	4	1	0	3	5	0	0	1	1
1024	1	ref|NP_071852.2	NP_071852	NP_071852	NP_071852		12.2	501	54460	retinal dehydrogenase 1 [Rattus norvegicus].	17	15	0.882	0	0	1	2	2	0	1	5	3	1	1	1	0	0	0	2	2	0	1	5	2	1	1	1	0	0	0	2	2	0	1	5	2.5	1	1	1
1367	1	ref|NP_476545.2	NP_476545	NP_476545	NP_476545		20.3	335	36134	2,4-dienoyl-CoA reductase, mitochondrial precursor [Rattus norvegicus].	16	16	1	2	1	1	1	2	0	1	3	0	1	1	3	2	1	1	1	2	0	1	3	0	1	1	3	2	1	1	1	2	0	1	3	0	1	1	3
1454	1	ref|NP_620266.1	NP_620266	NP_620266	NP_620266		10.9	543	62571	stress-induced-phosphoprotein 1 [Rattus norvegicus].	19	19	1	1	0	3	2	1	0	0	2	1	0	5	4	1	0	3	2	1	0	0	2	1	0	5	4	1	0	3	2	1	0	0	2	1	0	5	4
156	1	ref|NP_001006957.1	NP_001006957	NP_001006957	NP_001006957		5.3	488	55202	katanin p60 ATPase-containing subunit A-like 1 [Rattus norvegicus].	15	15	1	0	2	4	4	2	0	0	2	1	0	0	0	0	2	4	4	2	0	0	2	1	0	0	0	0	2	4	4	2	0	0	2	1	0	0	0
548	1	ref|NP_001101924.1	NP_001101924	NP_001101924	NP_001101924		13.4	486	54120	copine-7 [Rattus norvegicus].	59	11	0.186	4	3	3	9	4	7	7	3	4	3	8	4	0	1	0	3	0	0	1	0	1	0	3	2	0	1.182	0	3.36	0	0	1.111	0	1.176	0	3.306	2.098
313	1	ref|NP_001020217.2	NP_001020217	NP_001020217	NP_001020217		15.8	360	38929	hypothetical protein LOC500102 [Rattus norvegicus].	13	13	1	1	0	0	1	3	2	3	0	0	1	2	0	1	0	0	1	3	2	3	0	0	1	2	0	1	0	0	1	3	2	3	0	0	1	2	0
1094	1	ref|NP_085075.1	NP_085075	NP_085075	NP_085075		52.1	146	16266	cytochrome b5 type B precursor [Rattus norvegicus].	20	20	1	1	0	9	0	0	0	3	2	0	0	2	3	1	0	9	0	0	0	3	2	0	0	2	3	1	0	9	0	0	0	3	2	0	0	2	3
1077	1	ref|NP_077063.1	NP_077063	NP_077063	NP_077063		68.9	180	20531	ADP-ribosylation factor 5 [Rattus norvegicus].	136	9	0.066	4	3	19	21	6	0	20	19	3	2	16	23	0	0	2	2	0	0	0	2	0	0	1	2	0	0	3.494	4.923	0	0	0	4.15	0	0	1.893	4.586
654	1	ref|NP_001157575.1	NP_001157575	NP_001157575	NP_001157575	plus 1	15.3	705	78819	gamma-adducin isoform 1 [Rattus norvegicus].	19	19	1	0	0	3	1	0	0	0	6	0	0	4	5	0	0	3	1	0	0	0	6	0	0	4	5	0	0	3	1	0	0	0	6	0	0	4	5
1688	1	ref|XP_578287.2	XP_578287	XP_578287	XP_578287		61.1	72	7986	PREDICTED: guanine nucleotide binding protein (G protein), gamma 12 [Rattus norvegicus].	20	20	1	0	0	7	4	0	0	3	2	0	0	3	1	0	0	7	4	0	0	3	2	0	0	3	1	0	0	7	4	0	0	3	2	0	0	3	1
1553	1	ref|XP_001058167.2	XP_001058167	XP_001058167	XP_001058167		14.7	941	99812	PREDICTED: SH3-containing GRB2-like protein 3-interacting protein 1-like [Rattus norvegicus].	19	19	1	1	0	2	1	0	0	2	3	1	0	5	4	1	0	2	1	0	0	2	3	1	0	5	4	1	0	2	1	0	0	2	3	1	0	5	4
465	1	ref|NP_001100073.1	NP_001100073	NP_001100073	NP_001100073		13.4	544	59659	T-complex protein 1 subunit eta [Rattus norvegicus].	18	18	1	0	0	2	2	1	0	4	3	2	0	2	2	0	0	2	2	1	0	4	3	2	0	2	2	0	0	2	2	1	0	4	3	2	0	2	2
268	1	ref|NP_001013945.1	NP_001013945	NP_001013945	NP_001013945		22.9	375	41508	protein NDRG3 [Rattus norvegicus].	16	16	1	2	1	2	1	1	0	2	1	1	0	3	2	2	1	2	1	1	0	2	1	1	0	3	2	2	1	2	1	1	0	2	1	1	0	3	2
1166	1	ref|NP_113796.1	NP_113796	NP_113796	NP_113796		16.5	907	101580	glutamate receptor 1 precursor [Rattus norvegicus].	27	13	0.481	2	0	5	2	3	1	3	4	1	0	2	4	1	0	2	1	2	1	2	2	0	0	0	2	1.333	0	2.375	1.1	2.222	1	2.08	2.286	0	0	0	2.333
1011	1	ref|NP_071581.1	NP_071581	NP_071581	NP_071581		41	134	15356	cytochrome b5 [Rattus norvegicus].	19	19	1	1	0	1	3	0	0	2	3	0	0	4	5	1	0	1	3	0	0	2	3	0	0	4	5	1	0	1	3	0	0	2	3	0	0	4	5
1330	1	ref|NP_446336.1	NP_446336	NP_446336	NP_446336		47.1	119	13371	V-type proton ATPase subunit F [Rattus norvegicus].	19	19	1	1	0	6	0	0	0	1	6	0	0	3	2	1	0	6	0	0	0	1	6	0	0	3	2	1	0	6	0	0	0	1	6	0	0	3	2
1089	1	ref|NP_077363.1	NP_077363	NP_077363	NP_077363		25.7	315	35763	heme oxygenase 2 [Rattus norvegicus].	19	19	1	0	0	5	4	0	0	4	1	0	0	1	4	0	0	5	4	0	0	4	1	0	0	1	4	0	0	5	4	0	0	4	1	0	0	1	4
592	1	ref|NP_001103438.1	NP_001103438	NP_001103438	NP_001103438	plus 1	21.7	603	65968	glutaminase kidney isoform, mitochondrial isoform b [Rattus norvegicus].	19	19	1	0	0	9	1	1	0	3	0	0	0	3	2	0	0	9	1	1	0	3	0	0	0	3	2	0	0	9	1	1	0	3	0	0	0	3	2
209	1	ref|NP_001009639.1	NP_001009639	NP_001009639	NP_001009639		21.6	176	18981	tubulin polymerization-promoting protein family member 3 [Rattus norvegicus].	16	16	1	2	1	3	1	2	0	3	1	0	0	1	2	2	1	3	1	2	0	3	1	0	0	1	2	2	1	3	1	2	0	3	1	0	0	1	2
1561	1	ref|XP_001061392.2	XP_001061392	XP_001061392	XP_001061392	plus 1	10.5	1262	145795	PREDICTED: myosin VI-like [Rattus norvegicus].	16	16	1	1	1	4	1	0	0	2	1	0	1	4	1	1	1	4	1	0	0	2	1	0	1	4	1	1	1	4	1	0	0	2	1	0	1	4	1
1210	1	ref|NP_114006.1	NP_114006	NP_114006	NP_114006		33.6	253	28634	chloride intracellular channel protein 4 [Rattus norvegicus].	19	18	0.947	0	0	7	2	1	0	2	3	0	0	4	0	0	0	7	1	1	0	2	3	0	0	4	0	0	0	7	2	1	0	2	3	0	0	4	0
1282	1	ref|NP_446022.1	NP_446022	NP_446022	NP_446022		28.1	352	38800	coxsackievirus and adenovirus receptor homolog [Rattus norvegicus].	17	17	1	0	0	1	1	2	0	1	2	0	1	8	1	0	0	1	1	2	0	1	2	0	1	8	1	0	0	1	1	2	0	1	2	0	1	8	1
1218	1	ref|NP_114173.1	NP_114173	NP_114173	NP_114173		23.9	352	38488	protein NDRG4 [Rattus norvegicus].	18	18	1	1	0	5	1	1	0	1	3	1	0	3	2	1	0	5	1	1	0	1	3	1	0	3	2	1	0	5	1	1	0	1	3	1	0	3	2
794	1	ref|NP_037149.1	NP_037149	NP_037149	NP_037149		17.3	243	27272	ras-related protein Rab-12 [Rattus norvegicus].	216	15	0.069	21	10	23	23	16	11	26	20	12	9	23	22	2	0	2	3	0	0	4	1	0	0	2	1	2.388	0	2.237	3.308	0	0	4.52	1.112	0	0	2.199	1.15
120	1	ref|NP_001001515.1	NP_001001515	NP_001001515	NP_001001515		7.4	1729	195572	LIM domain only protein 7 [Rattus norvegicus].	14	14	1	0	0	2	0	1	1	1	2	0	2	1	4	0	0	2	0	1	1	1	2	0	2	1	4	0	0	2	0	1	1	1	2	0	2	1	4
237	1	ref|NP_001012137.1	NP_001012137	NP_001012137	NP_001012137		12.5	518	52674	RNA-binding protein FUS [Rattus norvegicus].	16	15	0.938	0	0	0	1	3	0	1	1	2	0	4	4	0	0	0	1	3	0	0	1	2	0	4	4	0	0	0	1	3	0	0.5	1	2	0	4	4
628	1	ref|NP_001128008.1	NP_001128008	NP_001128008	NP_001128008		3.5	1015	112660	transmembrane protein 132B [Rattus norvegicus].	16	16	1	0	0	2	1	3	0	7	2	0	1	0	0	0	0	2	1	3	0	7	2	0	1	0	0	0	0	2	1	3	0	7	2	0	1	0	0
348	1	ref|NP_001028856.1	NP_001028856	NP_001028856	NP_001028856		10.9	531	58018	T-complex protein 1 subunit zeta [Rattus norvegicus].	14	14	1	1	1	2	1	1	0	0	2	1	1	3	1	1	1	2	1	1	0	0	2	1	1	3	1	1	1	2	1	1	0	0	2	1	1	3	1
1268	1	ref|NP_445926.1	NP_445926	NP_445926	NP_445926		11.1	817	89647	neurabin-2 [Rattus norvegicus].	13	13	1	0	1	1	0	0	0	0	4	0	3	2	2	0	1	1	0	0	0	0	4	0	3	2	2	0	1	1	0	0	0	0	4	0	3	2	2
1334	1	ref|NP_446378.1	NP_446378	NP_446378	NP_446378		9.9	406	46211	phosphatidylinositol-5-phosphate 4-kinase type-2 alpha [Rattus norvegicus].	16	8	0.5	2	1	0	3	3	0	1	2	0	0	3	1	1	1	0	1	1	0	0	1	0	0	2	1	1.5	1	0	3	3	0	0.5	2	0	0	3	1
953	1	ref|NP_062152.1	NP_062152	NP_062152	NP_062152		22.3	260	27415	proSAAS [Rattus norvegicus].	16	16	1	0	0	1	3	0	0	0	3	0	2	5	2	0	0	1	3	0	0	0	3	0	2	5	2	0	0	1	3	0	0	0	3	0	2	5	2
1472	1	ref|NP_689448.2	NP_689448	NP_689448	NP_689448		15.3	687	77286	G-protein coupled receptor 56 precursor [Rattus norvegicus].	18	18	1	0	0	1	4	0	0	2	4	0	0	3	4	0	0	1	4	0	0	2	4	0	0	3	4	0	0	1	4	0	0	2	4	0	0	3	4
185	1	ref|NP_001008377.1	NP_001008377	NP_001008377	NP_001008377		30.6	180	20303	trafficking protein particle complex subunit 3 [Rattus norvegicus].	16	16	1	0	0	4	0	0	1	1	6	0	0	2	2	0	0	4	0	0	1	1	6	0	0	2	2	0	0	4	0	0	1	1	6	0	0	2	2
544	1	ref|NP_001101855.1	NP_001101855	NP_001101855	NP_001101855		18.4	320	35691	dematin [Rattus norvegicus].	14	14	1	0	1	1	3	1	0	1	1	1	1	1	3	0	1	1	3	1	0	1	1	1	1	1	3	0	1	1	3	1	0	1	1	1	1	1	3
160	1	ref|NP_001006996.1	NP_001006996	NP_001006996	NP_001006996		29.7	397	41109	acetyl-CoA acetyltransferase, cytosolic [Rattus norvegicus].	18	18	1	0	0	5	1	0	0	3	4	0	0	3	2	0	0	5	1	0	0	3	4	0	0	3	2	0	0	5	1	0	0	3	4	0	0	3	2
1403	1	ref|NP_570836.1	NP_570836	NP_570836	NP_570836		31.6	155	15809	V-type proton ATPase 16 kDa proteolipid subunit [Rattus norvegicus].	16	16	1	0	0	3	0	0	0	4	0	1	1	3	4	0	0	3	0	0	0	4	0	1	1	3	4	0	0	3	0	0	0	4	0	1	1	3	4
368	1	ref|NP_001032734.1	NP_001032734	NP_001032734	NP_001032734		35.8	215	24086	ras-related protein Rab-2B [Rattus norvegicus].	136	10	0.074	11	4	6	17	8	3	25	18	3	1	20	20	0	0	0	0	0	0	6	3	0	0	0	1	0	0	0	0	0	0	9.455	4.5	0	0	0	2.056
522	1	ref|NP_001101244.1	NP_001101244	NP_001101244	NP_001101244		46	198	21928	inosine triphosphate pyrophosphatase [Rattus norvegicus].	17	17	1	3	0	4	1	1	0	3	3	0	0	1	1	3	0	4	1	1	0	3	3	0	0	1	1	3	0	4	1	1	0	3	3	0	0	1	1
352	1	ref|NP_001029175.1	NP_001029175	NP_001029175	NP_001029175		27.9	376	42063	adipocyte plasma membrane-associated protein [Rattus norvegicus].	16	16	1	0	0	3	6	1	0	1	0	0	1	1	3	0	0	3	6	1	0	1	0	0	1	1	3	0	0	3	6	1	0	1	0	0	1	1	3
1673	1	ref|XP_343484.1	XP_343484	XP_343484	XP_343484		10.2	893	96707	PREDICTED: dystroglycan 1 (dystrophin-associated glycoprotein 1) [Rattus norvegicus].	17	17	1	1	0	3	2	0	0	3	1	1	0	4	2	1	0	3	2	0	0	3	1	1	0	4	2	1	0	3	2	0	0	3	1	1	0	4	2
1138	1	ref|NP_112387.1	NP_112387	NP_112387	NP_112387		15.8	298	34210	syntaxin-4 [Rattus norvegicus].	15	15	1	2	0	2	3	2	1	0	1	0	0	1	3	2	0	2	3	2	1	0	1	0	0	1	3	2	0	2	3	2	1	0	1	0	0	1	3
694	1	ref|NP_001184836.1	NP_001184836	NP_001184836	NP_001184836		17.5	873	97023	oxidation resistance protein 1 isoform 1 [Rattus norvegicus].	16	16	1	0	0	1	4	1	0	1	1	0	1	3	4	0	0	1	4	1	0	1	1	0	1	3	4	0	0	1	4	1	0	1	1	0	1	3	4
1410	1	ref|NP_596906.1	NP_596906	NP_596906	NP_596906		29.8	352	39445	N-terminal EF-hand calcium-binding protein 2 [Rattus norvegicus].	16	16	1	1	0	1	0	0	0	1	2	2	0	5	4	1	0	1	0	0	0	1	2	2	0	5	4	1	0	1	0	0	0	1	2	2	0	5	4
1055	1	ref|NP_075223.1	NP_075223	NP_075223	NP_075223		9.6	397	44869	dnaJ homolog subfamily A member 1 [Rattus norvegicus].	17	17	1	1	0	0	3	0	0	2	4	0	0	4	3	1	0	0	3	0	0	2	4	0	0	4	3	1	0	0	3	0	0	2	4	0	0	4	3
360	1	ref|NP_001029370.1	NP_001029370	NP_001029370	NP_001029370	plus 1	9.3	246	27885	transmembrane protein 33 isoform 2 [Rattus norvegicus].	16	16	1	1	0	0	2	1	0	3	4	1	0	1	3	1	0	0	2	1	0	3	4	1	0	1	3	1	0	0	2	1	0	3	4	1	0	1	3
1097	1	ref|NP_110459.1	NP_110459	NP_110459	NP_110459		44.7	132	14865	fatty acid-binding protein, brain [Rattus norvegicus].	17	17	1	2	0	5	1	1	0	3	3	0	0	1	1	2	0	5	1	1	0	3	3	0	0	1	1	2	0	5	1	1	0	3	3	0	0	1	1
458	1	ref|NP_001099896.1	NP_001099896	NP_001099896	NP_001099896		20.1	189	21665	NADH dehydrogenase [ubiquinone] 1 beta subcomplex subunit 5, mitochondrial [Rattus norvegicus].	17	17	1	0	0	5	0	0	0	6	2	0	0	1	3	0	0	5	0	0	0	6	2	0	0	1	3	0	0	5	0	0	0	6	2	0	0	1	3
1505	1	ref|NP_852030.1	NP_852030	NP_852030	NP_852030		16.4	250	28757	Kv channel-interacting protein 4 [Rattus norvegicus].	17	16	0.941	2	0	4	3	1	0	4	1	0	0	1	1	2	0	4	3	1	0	3	1	0	0	1	1	2	0	4	3	1	0	4	1	0	0	1	1
1386	1	ref|NP_542421.2	NP_542421	NP_542421	NP_542421		6.6	1430	150267	caskin-1 [Rattus norvegicus].	16	16	1	2	0	2	2	0	0	3	2	0	1	1	3	2	0	2	2	0	0	3	2	0	1	1	3	2	0	2	2	0	0	3	2	0	1	1	3
1657	1	ref|XP_213790.5	XP_213790	XP_213790	XP_213790		20.1	374	39661	PREDICTED: tescalcin [Rattus norvegicus].	17	17	1	0	0	2	5	0	0	4	2	0	0	4	0	0	0	2	5	0	0	4	2	0	0	4	0	0	0	2	5	0	0	4	2	0	0	4	0
439	1	ref|NP_001099558.1	NP_001099558	NP_001099558	NP_001099558		23.3	339	37711	erlin-2 [Rattus norvegicus].	17	9	0.529	1	0	3	3	0	1	1	1	1	0	2	4	0	0	2	2	0	1	1	1	0	0	0	2	0.5	0	3	3	0	1	1	1	0.5	0	0	4
1398	1	ref|NP_569112.1	NP_569112	NP_569112	NP_569112		17.7	656	71616	succinate dehydrogenase [ubiquinone] flavoprotein subunit, mitochondrial precursor [Rattus norvegicus].	17	17	1	1	0	5	0	0	0	6	2	0	0	2	1	1	0	5	0	0	0	6	2	0	0	2	1	1	0	5	0	0	0	6	2	0	0	2	1
1518	1	ref|NP_954522.1	NP_954522	NP_954522	NP_954522		15.2	545	60648	T-complex protein 1 subunit gamma [Rattus norvegicus].	14	14	1	2	1	0	5	1	0	2	0	0	0	0	3	2	1	0	5	1	0	2	0	0	0	0	3	2	1	0	5	1	0	2	0	0	0	0	3
1260	1	ref|NP_445879.1	NP_445879	NP_445879	NP_445879		16.3	582	64577	vesicular glutamate transporter 2 [Rattus norvegicus].	51	14	0.275	1	0	6	6	2	0	11	7	0	2	8	8	0	0	1	4	0	0	1	2	0	0	2	4	0	0	1.2	4.229	0	0	1.303	2.323	0	0	2.387	4.471
1223	1	ref|NP_114187.1	NP_114187	NP_114187	NP_114187		25.4	370	40681	NSFL1 cofactor p47 [Rattus norvegicus].	17	17	1	0	0	4	4	0	0	0	4	0	0	3	2	0	0	4	4	0	0	0	4	0	0	3	2	0	0	4	4	0	0	0	4	0	0	3	2
587	1	ref|NP_001103095.2	NP_001103095	NP_001103095	NP_001103095		26.6	286	32911	F-actin-capping protein subunit alpha-1 [Rattus norvegicus].	40	11	0.275	4	2	5	1	2	3	3	4	3	2	5	6	1	0	2	0	0	0	0	2	0	1	2	3	1.25	0	2.429	0	0	0	0	2.444	0	1.5	2.333	3.45
1039	1	ref|NP_072111.1	NP_072111	NP_072111	NP_072111		12.2	221	24191	tetraspanin-2 [Rattus norvegicus].	16	16	1	0	0	2	3	0	0	2	0	1	0	4	4	0	0	2	3	0	0	2	0	1	0	4	4	0	0	2	3	0	0	2	0	1	0	4	4
484	1	ref|NP_001100301.1	NP_001100301	NP_001100301	NP_001100301		14.9	362	43105	hypothetical protein LOC300783 [Rattus norvegicus].	15	15	1	0	1	2	2	0	0	6	1	0	0	3	0	0	1	2	2	0	0	6	1	0	0	3	0	0	1	2	2	0	0	6	1	0	0	3	0
309	1	ref|NP_001019971.1	NP_001019971	NP_001019971	NP_001019971		20.9	278	31436	thioredoxin-related transmembrane protein 1 [Rattus norvegicus].	16	16	1	0	0	3	6	1	0	0	2	0	0	1	3	0	0	3	6	1	0	0	2	0	0	1	3	0	0	3	6	1	0	0	2	0	0	1	3
1006	1	ref|NP_071520.1	NP_071520	NP_071520	NP_071520		9.5	909	103260	peripheral plasma membrane protein CASK [Rattus norvegicus].	14	14	1	1	0	3	0	0	0	2	2	1	2	2	1	1	0	3	0	0	0	2	2	1	2	2	1	1	0	3	0	0	0	2	2	1	2	2	1
902	1	ref|NP_058981.1	NP_058981	NP_058981	NP_058981		16.6	205	22966	proteasome subunit beta type-3 [Rattus norvegicus].	15	15	1	2	0	1	2	0	0	3	4	0	1	1	1	2	0	1	2	0	0	3	4	0	1	1	1	2	0	1	2	0	0	3	4	0	1	1	1
896	1	ref|NP_058973.1	NP_058973	NP_058973	NP_058973		28.7	949	104590	AP-1 complex subunit beta-1 [Rattus norvegicus].	196	10	0.051	6	5	25	9	6	8	11	41	4	6	33	42	0	0	0	0	0	0	0	2	0	0	3	5	0	0	0	0	0	0	0	3.258	0	0	4.475	7.606
478	1	ref|NP_001100241.1	NP_001100241	NP_001100241	NP_001100241		2.2	903	96268	ankyrin repeat domain-containing protein 24 [Rattus norvegicus].	14	14	1	1	0	2	1	0	1	1	4	1	0	2	1	1	0	2	1	0	1	1	4	1	0	2	1	1	0	2	1	0	1	1	4	1	0	2	1
211	1	ref|NP_001009692.1	NP_001009692	NP_001009692	NP_001009692		21.5	330	36237	endophilin-B2 [Rattus norvegicus].	16	16	1	1	0	3	2	1	0	3	1	0	0	5	0	1	0	3	2	1	0	3	1	0	0	5	0	1	0	3	2	1	0	3	1	0	0	5	0
476	1	ref|NP_001100216.1	NP_001100216	NP_001100216	NP_001100216		27.3	99	11313	acylphosphatase-1 [Rattus norvegicus].	16	16	1	2	0	3	3	1	0	0	2	0	0	2	3	2	0	3	3	1	0	0	2	0	0	2	3	2	0	3	3	1	0	0	2	0	0	2	3
1500	1	ref|NP_835193.1	NP_835193	NP_835193	NP_835193		10.9	1117	125640	sodium-driven chloride bicarbonate exchanger [Rattus norvegicus].	26	13	0.5	2	1	4	3	3	0	4	1	1	0	4	3	1	0	4	2	1	0	2	0	0	0	3	0	1.143	0	4	2.4	1.5	0	2.222	0	0	0	3.3	0
970	1	ref|NP_062233.2	NP_062233	NP_062233	NP_062233		35.5	76	8456	cytochrome c oxidase subunit 6C-2 [Rattus norvegicus].	16	16	1	1	0	10	0	1	0	2	1	0	0	1	0	1	0	10	0	1	0	2	1	0	0	1	0	1	0	10	0	1	0	2	1	0	0	1	0
284	1	ref|NP_001014205.1	NP_001014205	NP_001014205	NP_001014205		6.1	280	31506	LAMP family protein C20orf103 homolog precursor [Rattus norvegicus].	15	15	1	1	0	4	1	1	0	4	0	1	0	2	1	1	0	4	1	1	0	4	0	1	0	2	1	1	0	4	1	1	0	4	0	1	0	2	1
695	1	ref|NP_001186107.1	NP_001186107	NP_001186107	NP_001186107		30.8	198	22630	apolipoprotein O [Rattus norvegicus].	16	16	1	0	0	4	1	0	0	8	3	0	0	0	0	0	0	4	1	0	0	8	3	0	0	0	0	0	0	4	1	0	0	8	3	0	0	0	0
454	1	ref|NP_001099855.1	NP_001099855	NP_001099855	NP_001099855		44.4	108	12098	CDGSH iron-sulfur domain-containing protein 1 [Rattus norvegicus].	16	16	1	0	0	9	0	0	0	6	1	0	0	0	0	0	0	9	0	0	0	6	1	0	0	0	0	0	0	9	0	0	0	6	1	0	0	0	0
244	1	ref|NP_001012213.1	NP_001012213	NP_001012213	NP_001012213		14.6	322	35589	sideroflexin-1 [Rattus norvegicus].	21	13	0.619	0	0	10	0	0	0	9	0	0	0	1	1	0	0	7	0	0	0	4	0	0	0	1	1	0	0	8.4	0	0	0	5.538	0	0	0	1	1
840	1	ref|NP_058718.2	NP_058718	NP_058718	NP_058718		9.6	798	88345	integrin beta-1 [Rattus norvegicus].	17	13	0.765	1	0	1	5	1	0	3	3	1	0	1	1	0	0	1	5	0	0	3	2	0	0	1	1	0	0	1	5	0.5	0	3	3	0.5	0	1	1
393	1	ref|NP_001071053.1	NP_001071053	NP_001071053	NP_001071053		30.8	182	20710	protein canopy homolog 2 [Rattus norvegicus].	14	14	1	0	0	0	3	0	0	0	2	0	2	3	4	0	0	0	3	0	0	0	2	0	2	3	4	0	0	0	3	0	0	0	2	0	2	3	4
475	1	ref|NP_001100210.1	NP_001100210	NP_001100210	NP_001100210		6.3	429	50347	serine/threonine-protein phosphatase 2A 56 kDa regulatory subunit epsilon isoform [Rattus norvegicus].	15	15	1	1	0	1	1	0	0	3	1	1	0	4	3	1	0	1	1	0	0	3	1	1	0	4	3	1	0	1	1	0	0	3	1	1	0	4	3
595	1	ref|NP_001103788.1	NP_001103788	NP_001103788	NP_001103788		35.3	266	29845	tumor protein p63-regulated gene 1-like protein [Rattus norvegicus].	16	16	1	0	0	5	0	0	0	1	4	0	0	4	2	0	0	5	0	0	0	1	4	0	0	4	2	0	0	5	0	0	0	1	4	0	0	4	2
298	1	ref|NP_001017486.1	NP_001017486	NP_001017486	NP_001017486		27	281	32943	protein NipSnap homolog 2 [Rattus norvegicus].	16	16	1	0	0	8	0	0	0	5	1	0	0	1	1	0	0	8	0	0	0	5	1	0	0	1	1	0	0	8	0	0	0	5	1	0	0	1	1
178	1	ref|NP_001008312.1	NP_001008312	NP_001008312	NP_001008312		30.5	282	32229	ermin [Rattus norvegicus].	15	15	1	1	0	3	6	1	0	0	2	0	0	1	1	1	0	3	6	1	0	0	2	0	0	1	1	1	0	3	6	1	0	0	2	0	0	1	1
431	1	ref|NP_001099389.1	NP_001099389	NP_001099389	NP_001099389		33.8	145	16252	mitochondrial fission 1 protein [Rattus norvegicus].	14	14	1	0	0	3	1	1	0	0	2	1	1	2	3	0	0	3	1	1	0	0	2	1	1	2	3	0	0	3	1	1	0	0	2	1	1	2	3
346	1	ref|NP_001028853.1	NP_001028853	NP_001028853	NP_001028853		35.1	154	16833	eukaryotic translation initiation factor 5A-1 [Rattus norvegicus].	16	16	1	0	0	3	2	0	0	4	3	0	0	1	3	0	0	3	2	0	0	4	3	0	0	1	3	0	0	3	2	0	0	4	3	0	0	1	3
1246	1	ref|NP_445746.3	NP_445746	NP_445746	NP_445746		7.1	410	45000	adenosine receptor A2a [Rattus norvegicus].	13	13	1	0	0	1	3	0	1	3	0	0	1	2	2	0	0	1	3	0	1	3	0	0	1	2	2	0	0	1	3	0	1	3	0	0	1	2	2
205	1	ref|NP_001009239.1	NP_001009239	NP_001009239	NP_001009239		35.4	243	26675	40S ribosomal protein S3 [Rattus norvegicus].	16	16	1	0	0	4	3	0	0	3	2	0	0	2	2	0	0	4	3	0	0	3	2	0	0	2	2	0	0	4	3	0	0	3	2	0	0	2	2
278	1	ref|NP_001014081.1	NP_001014081	NP_001014081	NP_001014081		20.2	272	29133	hypothetical protein LOC312711 precursor [Rattus norvegicus].	13	13	1	1	0	1	2	1	0	3	0	1	1	2	1	1	0	1	2	1	0	3	0	1	1	2	1	1	0	1	2	1	0	3	0	1	1	2	1
1478	1	ref|NP_740769.2	NP_740769	NP_740769	NP_740769		3.5	948	108819	ELKS/Rab6-interacting/CAST family member 1 [Rattus norvegicus].	15	15	1	1	0	0	0	1	0	4	4	0	0	2	3	1	0	0	0	1	0	4	4	0	0	2	3	1	0	0	0	1	0	4	4	0	0	2	3
310	1	ref|NP_001020035.1	NP_001020035	NP_001020035	NP_001020035		19.5	287	32206	protein rogdi homolog [Rattus norvegicus].	14	14	1	1	0	3	2	3	0	1	1	0	0	0	3	1	0	3	2	3	0	1	1	0	0	0	3	1	0	3	2	3	0	1	1	0	0	0	3
1435	1	ref|NP_599228.2	NP_599228	NP_599228	NP_599228		7.1	646	70456	cartilage acidic protein 1 [Rattus norvegicus].	13	13	1	1	0	1	4	1	1	1	2	0	0	0	2	1	0	1	4	1	1	1	2	0	0	0	2	1	0	1	4	1	1	1	2	0	0	0	2
1525	1	ref|NP_955794.1	NP_955794	NP_955794	NP_955794		17.4	121	14273	microtubule-associated proteins 1A/1B light chain 3A [Rattus norvegicus].	15	15	1	1	0	2	2	2	0	3	1	0	0	2	2	1	0	2	2	2	0	3	1	0	0	2	2	1	0	2	2	2	0	3	1	0	0	2	2
586	1	ref|NP_001102946.1	NP_001102946	NP_001102946	NP_001102946		16.9	154	16581	prefoldin subunit 2 [Rattus norvegicus].	14	14	1	0	1	2	1	1	0	0	3	0	0	3	3	0	1	2	1	1	0	0	3	0	0	3	3	0	1	2	1	1	0	0	3	0	0	3	3
908	1	ref|NP_059002.2	NP_059002	NP_059002	NP_059002		15.2	289	32265	3,2-trans-enoyl-CoA isomerase, mitochondrial precursor [Rattus norvegicus].	15	15	1	1	0	3	1	1	0	4	3	0	0	2	0	1	0	3	1	1	0	4	3	0	0	2	0	1	0	3	1	1	0	4	3	0	0	2	0
517	1	ref|NP_001101200.1	NP_001101200	NP_001101200	NP_001101200		12.6	955	109183	kinesin heavy chain isoform 5C [Rattus norvegicus].	24	7	0.292	0	0	3	2	0	0	0	8	1	0	6	4	0	0	1	0	0	0	0	3	0	0	2	1	0	0	1.286	0	0	0	0	6.286	0	0	5	2
956	1	ref|NP_062161.1	NP_062161	NP_062161	NP_062161		10.4	770	86705	amyloid beta A4 protein [Rattus norvegicus].	15	15	1	0	0	1	3	1	0	1	3	0	0	4	2	0	0	1	3	1	0	1	3	0	0	4	2	0	0	1	3	1	0	1	3	0	0	4	2
208	1	ref|NP_001009542.1	NP_001009542	NP_001009542	NP_001009542		28.1	210	24356	programmed cell death protein 10 [Rattus norvegicus].	14	14	1	3	0	2	2	1	0	1	2	0	0	2	1	3	0	2	2	1	0	1	2	0	0	2	1	3	0	2	2	1	0	1	2	0	0	2	1
663	1	ref|NP_001164029.1	NP_001164029	NP_001164029	NP_001164029	plus 3	2.7	3357	366659	versican core protein isoform 1 [Rattus norvegicus].	13	13	1	1	0	2	0	0	0	0	1	2	0	6	1	1	0	2	0	0	0	0	1	2	0	6	1	1	0	2	0	0	0	0	1	2	0	6	1
297	1	ref|NP_001017461.1	NP_001017461	NP_001017461	NP_001017461		9.2	1023	116297	2-oxoglutarate dehydrogenase, mitochondrial precursor [Rattus norvegicus].	15	15	1	0	0	9	0	0	0	2	1	0	0	3	0	0	0	9	0	0	0	2	1	0	0	3	0	0	0	9	0	0	0	2	1	0	0	3	0
1540	1	ref|NP_998722.1	NP_998722	NP_998722	NP_998722	plus 2	27	152	17720	40S ribosomal protein S18 [Rattus norvegicus].	15	15	1	0	0	4	1	1	0	1	3	0	0	1	4	0	0	4	1	1	0	1	3	0	0	1	4	0	0	4	1	1	0	1	3	0	0	1	4
604	1	ref|NP_001107257.1	NP_001107257	NP_001107257	NP_001107257		15.5	297	34871	tetratricopeptide repeat protein 35 [Rattus norvegicus].	13	13	1	2	0	1	3	0	0	1	0	0	1	3	2	2	0	1	3	0	0	1	0	0	1	3	2	2	0	1	3	0	0	1	0	0	1	3	2
1112	1	ref|NP_112283.1	NP_112283	NP_112283	NP_112283		30.7	215	24943	casein kinase II subunit beta [Rattus norvegicus].	15	15	1	0	0	3	0	0	0	2	5	0	0	4	1	0	0	3	0	0	0	2	5	0	0	4	1	0	0	3	0	0	0	2	5	0	0	4	1
1532	1	ref|NP_997679.1	NP_997679	NP_997679	NP_997679		54.9	142	15492	mitochondrial import receptor subunit TOM22 homolog [Rattus norvegicus].	15	15	1	0	0	5	1	1	0	4	2	0	0	2	0	0	0	5	1	1	0	4	2	0	0	2	0	0	0	5	1	1	0	4	2	0	0	2	0
390	1	ref|NP_001041327.1	NP_001041327	NP_001041327	NP_001041327		45	189	21967	NADH dehydrogenase [ubiquinone] 1 alpha subcomplex subunit 8 [Rattus norvegicus].	14	14	1	0	0	7	0	0	0	7	0	0	0	0	0	0	0	7	0	0	0	7	0	0	0	0	0	0	0	7	0	0	0	7	0	0	0	0	0
384	1	ref|NP_001037747.1	NP_001037747	NP_001037747	NP_001037747		7.5	334	37376	methionine adenosyltransferase 2 subunit beta [Rattus norvegicus].	13	13	1	2	0	2	1	1	0	1	3	1	0	2	0	2	0	2	1	1	0	1	3	1	0	2	0	2	0	2	1	1	0	1	3	1	0	2	0
365	1	ref|NP_001032415.1	NP_001032415	NP_001032415	NP_001032415		37.2	129	15065	NADH dehydrogenase (ubiquinone) 1 beta subcomplex 4 [Rattus norvegicus].	14	14	1	1	0	4	0	2	0	3	2	0	0	1	1	1	0	4	0	2	0	3	2	0	0	1	1	1	0	4	0	2	0	3	2	0	0	1	1
1126	1	ref|NP_112313.1	NP_112313	NP_112313	NP_112313	plus 1	26.1	115	12478	macrophage migration inhibitory factor [Rattus norvegicus].	13	13	1	1	0	3	2	1	0	3	2	1	0	0	0	1	0	3	2	1	0	3	2	1	0	0	0	1	0	3	2	1	0	3	2	1	0	0	0
260	1	ref|NP_001013241.1	NP_001013241	NP_001013241	NP_001013241		12.1	365	38581	poly(rC)-binding protein 2 [Rattus norvegicus].	14	10	0.714	3	0	3	1	1	0	2	0	0	0	0	4	3	0	1	1	1	0	2	0	0	0	0	2	3	0	2	1	1	0	2	0	0	0	0	3.333
556	1	ref|NP_001102064.1	NP_001102064	NP_001102064	NP_001102064		27	174	19638	D-tyrosyl-tRNA(Tyr) deacylase 1 [Rattus norvegicus].	13	13	1	0	0	4	0	2	0	1	2	1	0	1	2	0	0	4	0	2	0	1	2	1	0	1	2	0	0	4	0	2	0	1	2	1	0	1	2
1556	1	ref|XP_001059353.2	XP_001059353	XP_001059353	XP_001059353	plus 1	10	1090	121810	PREDICTED: integrin, alpha 6 isoform 1 [Rattus norvegicus].	13	13	1	1	0	2	1	1	0	1	1	1	0	1	4	1	0	2	1	1	0	1	1	1	0	1	4	1	0	2	1	1	0	1	1	1	0	1	4
1027	1	ref|NP_071947.1	NP_071947	NP_071947	NP_071947		20.9	306	34456	palmitoyl-protein thioesterase 1 precursor [Rattus norvegicus].	13	13	1	3	0	2	1	1	0	2	0	0	0	2	2	3	0	2	1	1	0	2	0	0	0	2	2	3	0	2	1	1	0	2	0	0	0	2	2
949	1	ref|NP_062126.3	NP_062126	NP_062126	NP_062126		14.4	369	42367	tyrosine-protein phosphatase non-receptor type 5 [Rattus norvegicus].	13	13	1	0	0	0	2	0	0	1	5	1	0	2	2	0	0	0	2	0	0	1	5	1	0	2	2	0	0	0	2	0	0	1	5	1	0	2	2
324	1	ref|NP_001020826.1	NP_001020826	NP_001020826	NP_001020826		37.9	227	25834	UMP-CMP kinase [Rattus norvegicus].	14	14	1	0	0	6	0	0	0	1	2	0	0	4	1	0	0	6	0	0	0	1	2	0	0	4	1	0	0	6	0	0	0	1	2	0	0	4	1
1095	1	ref|NP_110453.3	NP_110453	NP_110453	NP_110453		29.9	201	22324	glutathione peroxidase 1 [Rattus norvegicus].	14	14	1	1	0	2	0	0	0	6	1	0	0	3	1	1	0	2	0	0	0	6	1	0	0	3	1	1	0	2	0	0	0	6	1	0	0	3	1
402	1	ref|NP_001094009.1	NP_001094009	NP_001094009	NP_001094009		20.6	282	31831	succinate dehydrogenase [ubiquinone] iron-sulfur subunit, mitochondrial precursor [Rattus norvegicus].	14	14	1	0	0	7	1	0	0	4	1	0	0	1	0	0	0	7	1	0	0	4	1	0	0	1	0	0	0	7	1	0	0	4	1	0	0	1	0
1212	1	ref|NP_114016.1	NP_114016	NP_114016	NP_114016		4.3	1243	138377	calcium-activated potassium channel subunit alpha-1 [Rattus norvegicus].	14	14	1	2	0	3	1	0	0	1	3	0	0	3	1	2	0	3	1	0	0	1	3	0	0	3	1	2	0	3	1	0	0	1	3	0	0	3	1
580	1	ref|NP_001102668.1	NP_001102668	NP_001102668	NP_001102668		35.8	165	17847	60S ribosomal protein L12 [Rattus norvegicus].	14	14	1	1	0	5	2	0	0	1	1	0	0	1	3	1	0	5	2	0	0	1	1	0	0	1	3	1	0	5	2	0	0	1	1	0	0	1	3
608	1	ref|NP_001108496.1	NP_001108496	NP_001108496	NP_001108496		20.9	358	40394	lectin, mannose-binding 2 [Rattus norvegicus].	13	13	1	1	0	4	3	1	0	3	0	0	0	0	1	1	0	4	3	1	0	3	0	0	0	0	1	1	0	4	3	1	0	3	0	0	0	0	1
539	1	ref|NP_001101770.1	NP_001101770	NP_001101770	NP_001101770		16.8	739	80667	disintegrin and metalloproteinase domain-containing protein 11 [Rattus norvegicus].	13	13	1	0	0	1	1	2	0	3	0	0	0	5	1	0	0	1	1	2	0	3	0	0	0	5	1	0	0	1	1	2	0	3	0	0	0	5	1
1555	1	ref|XP_001059344.1	XP_001059344	XP_001059344	XP_001059344		36.8	209	22930	PREDICTED: isochorismatase domain containing 2-like isoform 2 [Rattus norvegicus].	14	14	1	0	0	3	0	0	0	5	2	0	0	0	4	0	0	3	0	0	0	5	2	0	0	0	4	0	0	3	0	0	0	5	2	0	0	0	4
504	1	ref|NP_001100832.1	NP_001100832	NP_001100832	NP_001100832		12.7	449	49874	WD repeat-containing protein 37 [Rattus norvegicus].	14	14	1	0	0	3	1	0	0	5	1	0	0	1	3	0	0	3	1	0	0	5	1	0	0	1	3	0	0	3	1	0	0	5	1	0	0	1	3
482	1	ref|NP_001100279.1	NP_001100279	NP_001100279	NP_001100279		11	336	39126	vacuolar protein sorting 26 homolog B [Rattus norvegicus].	13	13	1	2	0	2	1	0	0	0	1	0	0	3	4	2	0	2	1	0	0	0	1	0	0	3	4	2	0	2	1	0	0	0	1	0	0	3	4
1441	1	ref|NP_612547.1	NP_612547	NP_612547	NP_612547		20.5	869	97915	dynamin-3 [Rattus norvegicus].	145	9	0.062	10	5	16	16	13	4	7	28	5	4	11	26	0	0	1	0	0	0	0	3	0	0	1	4	0	0	1.651	0	0	0	0	4.887	0	0	1.104	4.827
625	1	ref|NP_001127885.1	NP_001127885	NP_001127885	NP_001127885		19.1	209	23705	glycolipid transfer protein [Rattus norvegicus].	13	13	1	2	0	3	2	0	0	1	2	0	0	3	0	2	0	3	2	0	0	1	2	0	0	3	0	2	0	3	2	0	0	1	2	0	0	3	0
220	1	ref|NP_001011907.1	NP_001011907	NP_001011907	NP_001011907		16.4	463	52563	NADH dehydrogenase [ubiquinone] iron-sulfur protein 2, mitochondrial precursor [Rattus norvegicus].	13	13	1	0	0	6	2	1	0	3	1	0	0	0	0	0	0	6	2	1	0	3	1	0	0	0	0	0	0	6	2	1	0	3	1	0	0	0	0
624	1	ref|NP_001124461.1	NP_001124461	NP_001124461	NP_001124461		18.8	160	18722	prostaglandin E synthase 3 [Rattus norvegicus].	13	13	1	1	0	1	0	0	0	3	4	0	0	1	3	1	0	1	0	0	0	3	4	0	0	1	3	1	0	1	0	0	0	3	4	0	0	1	3
1085	1	ref|NP_077342.1	NP_077342	NP_077342	NP_077342		35.3	190	21880	neuronal calcium sensor 1 [Rattus norvegicus].	13	13	1	0	0	1	1	1	0	5	4	0	0	1	0	0	0	1	1	1	0	5	4	0	0	1	0	0	0	1	1	1	0	5	4	0	0	1	0
1034	1	ref|NP_071978.1	NP_071978	NP_071978	NP_071978		21.4	182	19835	plasmolipin [Rattus norvegicus].	14	14	1	0	0	7	0	0	0	1	1	0	0	2	3	0	0	7	0	0	0	1	1	0	0	2	3	0	0	7	0	0	0	1	1	0	0	2	3
261	1	ref|NP_001013245.1	NP_001013245	NP_001013245	NP_001013245		23.9	209	23237	COP9 signalosome complex subunit 8 [Rattus norvegicus].	13	13	1	0	0	5	0	1	0	2	3	0	0	1	1	0	0	5	0	1	0	2	3	0	0	1	1	0	0	5	0	1	0	2	3	0	0	1	1
547	1	ref|NP_001101912.1	NP_001101912	NP_001101912	NP_001101912		27.7	137	16569	NADH dehydrogenase [ubiquinone] 1 beta subcomplex subunit 7 [Rattus norvegicus].	14	14	1	0	0	5	0	0	0	3	1	0	0	2	3	0	0	5	0	0	0	3	1	0	0	2	3	0	0	5	0	0	0	3	1	0	0	2	3
1474	1	ref|NP_695229.1	NP_695229	NP_695229	NP_695229		38.2	207	23604	ras-related protein Rab-8B [Rattus norvegicus].	479	8	0.017	43	17	54	60	39	14	45	58	26	16	61	46	0	0	1	0	0	0	1	2	0	0	2	2	0	0	1.518	0	0	0	1.608	3.262	0	0	2.881	2.943
1178	1	ref|NP_113870.1	NP_113870	NP_113870	NP_113870		48.7	261	27251	3-hydroxyacyl-CoA dehydrogenase type-2 [Rattus norvegicus].	14	14	1	0	0	3	1	0	0	4	2	0	0	3	1	0	0	3	1	0	0	4	2	0	0	3	1	0	0	3	1	0	0	4	2	0	0	3	1
1266	1	ref|NP_445919.1	NP_445919	NP_445919	NP_445919		21.9	219	24859	transmembrane emp24 domain-containing protein 10 precursor [Rattus norvegicus].	13	13	1	0	0	2	4	1	0	0	2	0	0	2	2	0	0	2	4	1	0	0	2	0	0	2	2	0	0	2	4	1	0	0	2	0	0	2	2
1662	1	ref|XP_221997.4	XP_221997	XP_221997	XP_221997		21.1	304	33966	PREDICTED: gap junction protein, gamma 3 [Rattus norvegicus].	13	13	1	1	0	3	3	0	0	3	2	0	0	1	0	1	0	3	3	0	0	3	2	0	0	1	0	1	0	3	3	0	0	3	2	0	0	1	0
831	1	ref|NP_037351.1	NP_037351	NP_037351	NP_037351		8.6	1289	146267	calcium-dependent secretion activator 1 [Rattus norvegicus].	13	13	1	0	0	3	1	0	0	1	4	0	0	3	1	0	0	3	1	0	0	1	4	0	0	3	1	0	0	3	1	0	0	1	4	0	0	3	1
																																					Subtotals:	18583.5	9815.55	28052.4	25667.3	18613.9	9150.3	23754.9	26045.9	14709.3	11088.8	27132.3	26511.2
[truncated: 47 more columns]

## Sheet: protein_summary
Starting protein report
	1879											Total	Total	Total	Total	Total	Total	Total	Total	Total	Total	Total	Total	Unique	Unique	Unique	Unique	Unique	Unique	Unique	Unique	Unique	Unique	Unique	Unique	Corrected	Corrected	Corrected	Corrected	Corrected	Corrected	Corrected	Corrected	Corrected	Corrected	Corrected	Corrected
ProtGroup	Counter	Accession	Link	Filter	Coverage	SeqLength	MW	Description	CountsTot	UniqueTot	UniqFrac	NEV731_A1_20091217	NEV731_A2_20091229	NEV731_C1_20091221	NEV731_C2_20091228	NEV731_S1_20091230	NEV731_S2_20091222	PKM801_A3_20100510	PKM801_A4_20100506	PKM801_C3_repeat_20100520	PKM801_C4_20100519	PKM801_S4_20100528	PKM801_repeat_S3_20100628	NEV731_A1_20091217	NEV731_A2_20091229	NEV731_C1_20091221	NEV731_C2_20091228	NEV731_S1_20091230	NEV731_S2_20091222	PKM801_A3_20100510	PKM801_A4_20100506	PKM801_C3_repeat_20100520	PKM801_C4_20100519	PKM801_S4_20100528	PKM801_repeat_S3_20100628	NEV731_A1_20091217	NEV731_A2_20091229	NEV731_C1_20091221	NEV731_C2_20091228	NEV731_S1_20091230	NEV731_S2_20091222	PKM801_A3_20100510	PKM801_A4_20100506	PKM801_C3_repeat_20100520	PKM801_C4_20100519	PKM801_S4_20100528	PKM801_repeat_S3_20100628	OtherLoci
1	1	CONT_005		contaminant	100	50	5561	Promega trypsin artifact 5 K to R mods (2239.1, 2914)(1987, 2003) (Trypa5|PromTArt5).	2638	1820	0.69	223	220	208	269	213	261	246	273	91	211	256	167	152	128	137	155	146	152	199	215	75	162	184	115	169.634	146.257	155.284	178.911	163.406	175.805	212.008	231.649	79.301	174.66	203.54	128.114	CONT_005, CONT_010
2	1	CONT_010		contaminant	51.5	231	24410	TRYPSIN PRECURSOR [Sus scrofa] (gi|136429|sp|P00761|TRYP_PIG).	6292	5474	0.87	531	609	466	698	483	653	567	592	220	514	566	393	460	517	395	584	416	544	520	534	204	465	494	341	513.366	590.743	447.716	674.089	465.594	629.195	553.992	575.351	215.699	501.34	546.46	379.886	CONT_005, CONT_010
3	1	CONT_015		contaminant	11	581	65798	albumin [Bos primigenius taurus] (gi|229552|prf||754920A).	34	3	0.088	9	1	7	4	3	1	3	2	2	0	2	0	0	0	0	0	0	0	0	1	1	0	1	0	0.5	0	0	0	0	0	0.5	1.167	1.167	0	1.167	0	CONT_015, CONT_016, CONT_017
4	1	CONT_016		contaminant	13	607	69271	SERUM ALBUMIN PRECURSOR [Bos taurus] (gi|113574|sp|P02769|ALBU_BOVIN).	35	1	0.029	9	1	7	4	5	2	3	2	1	0	1	0	0	0	0	0	0	1	0	0	0	0	0	0	0.5	0	0	0	1	1.083	0.5	0.5	0	0	0	0	CONT_015, CONT_016, CONT_017, ref|NP_599153.2
5	1	CONT_017		contaminant	38.6	609	69368	SERUM ALBUMIN PRECURSOR [Homo sapiens] (gi|113576|sp|P02768|ALBU_HUMAN).	165	135	0.818	38	8	31	15	26	12	15	6	6	1	6	1	30	7	24	11	23	11	12	5	5	1	5	1	38	8	31	15	26	11.917	14.571	5.833	5.833	1	5.833	1	CONT_015, CONT_016, CONT_017, CONT_018, ref|NP_599153.2
6	1	CONT_018		contaminant	68.4	608	68720	SERUM ALBUMIN PRECURSOR [Rattus norvegicus] (gi|113580|sp|P02770|ALBU_RAT).	455	52	0.114	28	29	36	24	31	9	75	53	59	44	40	27	4	3	6	1	3	0	9	5	7	6	5	3	28	29	36	24	31	4.5	74.429	53	59	44	40	27	CONT_017, CONT_018, ref|NP_599153.2
7	1	CONT_019		contaminant	41.6	214	24530	ALPHA-S1 CASEIN PRECURSOR [Bos taurus] (CAS1_BOVIN).	193	193	1	17	28	13	28	11	41	2	3	25	4	5	16	17	28	13	28	11	41	2	3	25	4	5	16	17	28	13	28	11	41	2	3	25	4	5	16
8	1	CONT_020		contaminant	27.9	222	26020	ALPHA-S2 CASEIN PRECURSOR [Bos taurus] (CAS2_BOVIN).	54	54	1	3	14	4	9	2	17	0	1	4	0	0	0	3	14	4	9	2	17	0	1	4	0	0	0	3	14	4	9	2	17	0	1	4	0	0	0
9	1	CONT_021		contaminant	30.4	224	25108	BETA CASEIN PRECURSOR [Bos taurus] (CASB_BOVIN).	67	67	1	5	15	2	11	4	25	0	2	1	0	0	2	5	15	2	11	4	25	0	2	1	0	0	2	5	15	2	11	4	25	0	2	1	0	0	2
10	1	CONT_022		contaminant	30	190	21270	KAPPA CASEIN PRECURSOR [Bos taurus] (CASK_BOVIN).	25	25	1	1	4	0	2	1	10	0	0	7	0	0	0	1	4	0	2	1	10	0	0	7	0	0	0	1	4	0	2	1	10	0	0	7	0	0	0
11	1	CONT_046		contaminant	60.6	561	57248	keratin 10, type I, epidermal [Homo sapiens] (gi|88041|pir||A31994).	4689	105	0.022	503	529	380	526	325	548	162	301	517	331	171	396	14	14	10	15	6	9	3	7	11	8	0	8	74.937	87.668	60.665	79.445	38.649	56.335	17.071	38.304	71.856	49.592	0	46.74	CONT_046, CONT_068, CONT_074, CONT_082, CONT_094, CONT_098, CONT_101, CONT_121, CONT_156, CONT_165, CONT_168, ref|NP_001004021.1, ref|NP_001004022.1, ref|NP_001004131.1, ref|NP_001008759.1, ref|NP_001008804.1, ref|NP_001008816.1, ref|NP_001008820.1, ref|NP_001008822.1, ref|NP_446428.1, ref|NP_997710.1
12	1	CONT_049		contaminant	55.3	589	62035	keratin K5, 58K type II, epidermal (version 2) (fragment) [Homo sapiens] (gi|88052|pir||A32568).	2524	146	0.058	278	321	177	312	170	332	96	212	254	140	69	163	19	16	8	17	12	18	6	10	18	10	4	8	137.171	140.146	74.731	130.635	83.964	143	55.283	94.801	150.669	68.248	29.665	63.706	CONT_049, CONT_064, CONT_070, CONT_071, CONT_079, CONT_088, CONT_089, CONT_102, CONT_119, CONT_120, CONT_129, CONT_130, CONT_131, CONT_132, CONT_133, CONT_137, CONT_140, CONT_142, CONT_143, ref|NP_001008802.2, ref|NP_001008805.1, ref|NP_001008806.1, ref|NP_001008807.1, ref|NP_001008808.1, ref|NP_001008809.1, ref|NP_001008825.1, ref|NP_001008828.1, ref|NP_036739.2, ref|NP_899162.1, ref|NP_955402.1…
13	1	CONT_060		contaminant	5	424	48573	keratin 20, cytoskeletal [Homo sapiens] (gi|542923|pir||S37780).	178	1	0.006	24	22	14	21	10	34	4	11	23	6	1	8	1	0	0	0	0	0	0	0	0	0	0	0	1.309	0	0	0	0	0	0	0	0	0	0	0	CONT_060, CONT_074, CONT_082, CONT_094, CONT_098, CONT_101, CONT_156, CONT_168, ref|NP_001004021.1, ref|NP_001008816.1, ref|NP_997710.1
13.01	1	CONT_095		redundant	5	424	48488	KERATIN, TYPE I CYTOSKELETAL 20 (CYTOKERATIN 20) (K20) (CK 20) [Homo sapiens] (gi|547750|sp|P35900|K1CT_HUMAN).	178	1	0.006	24	22	14	21	10	34	4	11	23	6	1	8	1	0	0	0	0	0	0	0	0	0	0	0	1.309	0	0	0	0	0	0	0	0	0	0	0	CONT_060, CONT_074, CONT_082, CONT_094, CONT_098, CONT_101, CONT_156, CONT_168, ref|NP_001004021.1, ref|NP_001008816.1, ref|NP_997710.1
14	1	CONT_064		contaminant	87.1	645	65912	(S43646) cytokeratin 2, CK 2 [human, epidermis, Peptide, 645 aa] (gi|254622|bbs|112352).	4574	2705	0.591	480	541	340	557	325	595	167	318	440	291	170	350	295	330	210	342	202	361	92	149	252	167	96	209	417.836	478.632	297.861	488.762	283.778	527.891	137.06	246.529	378.331	253.936	148.126	308.66	CONT_049, CONT_064, CONT_070, CONT_071, CONT_079, CONT_088, CONT_089, CONT_102, CONT_119, CONT_120, CONT_129, CONT_130, CONT_131, CONT_132, CONT_133, CONT_137, CONT_140, CONT_142, CONT_143, ref|NP_001008802.2, ref|NP_001008805.1, ref|NP_001008806.1, ref|NP_001008807.1, ref|NP_001008808.1, ref|NP_001008809.1, ref|NP_001008825.1, ref|NP_001008828.1, ref|NP_036739.2, ref|NP_899162.1, ref|NP_955402.1…
14.01	1	CONT_072		redundant	87.1	645	65866	KERATIN, TYPE II CYTOSKELETAL 2 EPIDERMAL (CYTOKERATIN 2E) (K2E) (CK 2E) [Homo sapiens] (gi|547754|sp|P35908|K22E_HUMAN).	4574	2705	0.591	480	541	340	557	325	595	167	318	440	291	170	350	295	330	210	342	202	361	92	149	252	167	96	209	417.836	478.632	297.861	488.762	283.778	527.891	137.06	246.529	378.331	253.936	148.126	308.66	CONT_049, CONT_064, CONT_070, CONT_071, CONT_079, CONT_088, CONT_089, CONT_102, CONT_119, CONT_120, CONT_129, CONT_130, CONT_131, CONT_132, CONT_133, CONT_137, CONT_140, CONT_142, CONT_143, ref|NP_001008802.2, ref|NP_001008805.1, ref|NP_001008806.1, ref|NP_001008807.1, ref|NP_001008808.1, ref|NP_001008809.1, ref|NP_001008825.1, ref|NP_001008828.1, ref|NP_036739.2, ref|NP_899162.1, ref|NP_955402.1…
15	1	CONT_068		contaminant	87.2	623	62130	keratin 9, cytoskeletal [Homo sapiens] (gi|1082558|pir||S41161).	8449	8240	0.975	855	868	616	868	544	899	437	1108	789	494	322	649	834	844	597	844	530	870	432	1090	773	478	315	633	851.358	864.175	613.415	863.609	542.124	894.591	436.408	1105.91	786.371	491.956	321.318	646.432	CONT_046, CONT_068, CONT_074, CONT_082, CONT_094, CONT_101, CONT_121, CONT_156, CONT_165, CONT_168, ref|NP_001004022.1, ref|NP_446428.1, ref|NP_997710.1
16	1	CONT_070		contaminant	15.7	638	65872	KERATIN, TYPE II CYTOSKELETAL 2 ORAL (CYTOKERATIN 2P) (K2P) (CK 2P) [Homo sapiens] (gi|547752|sp|Q01546|K22O_HUMAN).	871	1	0.001	94	126	64	119	52	125	23	73	84	48	17	46	0	0	0	0	0	1	0	0	0	0	0	0	0	0	0	0.333	0	2.914	0	0	0	0	0	0	CONT_049, CONT_064, CONT_070, CONT_071, CONT_079, CONT_088, CONT_089, CONT_102, CONT_119, CONT_120, CONT_129, CONT_130, CONT_131, CONT_132, CONT_133, CONT_137, CONT_140, CONT_142, CONT_143, ref|NP_001008802.2, ref|NP_001008805.1, ref|NP_001008806.1, ref|NP_001008807.1, ref|NP_001008808.1, ref|NP_001008809.1, ref|NP_001008825.1, ref|NP_001008828.1, ref|NP_036739.2, ref|NP_899162.1, ref|NP_955402.1…
17	1	CONT_071		contaminant	7.2	483	53690	(M34225) cytokeratin 8 [Homo sapiens] (gi|181400).	537	10	0.019	64	76	40	63	41	66	16	41	42	35	12	41	2	2	0	2	3	1	0	0	0	0	0	0	2.266	2.308	0	2.232	3.38	1.13	0	0	0	0	0	0	CONT_049, CONT_064, CONT_070, CONT_071, CONT_079, CONT_088, CONT_089, CONT_102, CONT_119, CONT_120, CONT_129, CONT_130, CONT_131, CONT_132, CONT_133, CONT_137, CONT_140, CONT_142, CONT_143, ref|NP_001008802.2, ref|NP_001008805.1, ref|NP_001008806.1, ref|NP_001008807.1, ref|NP_001008808.1, ref|NP_001008809.1, ref|NP_001008825.1, ref|NP_001008828.1, ref|NP_899162.1, ref|NP_955402.1, ref|XP_00106674…
18	1	CONT_074		contaminant	20.2	400	44093	keratin 19, type I, cytoskeletal [Homo sapiens] (gi|1070608|pir||KRHU9).	913	0	0	99	113	80	112	67	119	30	66	69	63	31	64	0	0	0	0	0	0	0	0	0	0	0	0	0	0	0	0	0	0	0	0	0	0.333	0	0	CONT_046, CONT_060, CONT_068, CONT_074, CONT_082, CONT_094, CONT_098, CONT_101, CONT_121, CONT_156, CONT_165, CONT_168, ref|NP_001004021.1, ref|NP_001004022.1, ref|NP_001004131.1, ref|NP_001008759.1, ref|NP_001008804.1, ref|NP_001008816.1, ref|NP_001008820.1, ref|NP_446428.1, ref|NP_997710.1
18.01	1	CONT_099		redundant	20.2	400	44107	KERATIN, TYPE I CYTOSKELETAL 19 (CYTOKERATIN 19) (K19) (CK 19) [Homo sapiens] (gi|417200|sp|P08727|K1CS_HUMAN).	913	0	0	99	113	80	112	67	119	30	66	69	63	31	64	0	0	0	0	0	0	0	0	0	0	0	0	0	0	0	0	0	0	0	0	0	0.333	0	0	CONT_046, CONT_060, CONT_068, CONT_074, CONT_082, CONT_094, CONT_098, CONT_101, CONT_121, CONT_156, CONT_165, CONT_168, ref|NP_001004021.1, ref|NP_001004022.1, ref|NP_001004131.1, ref|NP_001008759.1, ref|NP_001008804.1, ref|NP_001008816.1, ref|NP_001008820.1, ref|NP_446428.1, ref|NP_997710.1
19	1	CONT_079		contaminant	59.7	590	62462	KERATIN, TYPE II CYTOSKELETAL 5 (CYTOKERATIN 5) (K5) (CK 5) (58 KD CYTOKERATIN) [Homo sapiens] (gi|125105|sp|P13647|K2C5_HUMAN).	2269	35	0.015	249	286	158	276	151	295	84	193	216	128	63	170	6	5	3	6	3	6	0	3	0	0	1	2	37.657	36.855	22.983	40.028	17.851	41.27	0	25.45	0	0	7.859	17.72	CONT_049, CONT_064, CONT_070, CONT_071, CONT_079, CONT_088, CONT_089, CONT_102, CONT_119, CONT_120, CONT_129, CONT_130, CONT_131, CONT_132, CONT_133, CONT_137, CONT_140, CONT_142, CONT_143, ref|NP_001008802.2, ref|NP_001008805.1, ref|NP_001008806.1, ref|NP_001008807.1, ref|NP_001008808.1, ref|NP_001008809.1, ref|NP_001008825.1, ref|NP_001008828.1, ref|NP_036739.2, ref|NP_899162.1, ref|NP_955402.1…
20	1	CONT_082		contaminant	65.3	472	51664	KERATIN, TYPE I CYTOSKELETAL 14 (CYTOKERATIN 14) (K14) (CK 14) [Homo sapiens] (gi|125080|sp|P02533|K1CN_HUMAN).	2183	233	0.107	233	271	161	254	148	255	85	218	204	126	66	162	27	28	11	27	15	21	6	29	41	6	3	19	102.743	132.436	62.053	107.921	65.702	100.512	29.799	113.272	132.696	42.17	22.601	76.914	CONT_046, CONT_060, CONT_068, CONT_074, CONT_082, CONT_094, CONT_098, CONT_101, CONT_121, CONT_156, CONT_165, CONT_168, ref|NP_001004021.1, ref|NP_001004022.1, ref|NP_001004131.1, ref|NP_001008759.1, ref|NP_001008804.1, ref|NP_001008816.1, ref|NP_001008820.1, ref|NP_001008822.1, ref|NP_446428.1, ref|NP_997710.1
21	1	CONT_088		contaminant	72.4	644	66019	KERATIN, TYPE II CYTOSKELETAL 1 (CYTOKERATIN 1) (K1) (CK 1) (67 KD CYTOKERATIN) (HAIR ALPHA PROTEIN) [Homo sapiens] (gi|1346343|sp|P04264|K2C1_HUMAN).	10844	2228	0.205	1084	1131	793	1175	746	1167	531	1229	1097	662	418	811	224	212	160	259	166	219	135	270	187	141	92	163	906.135	932.106	680.086	1002.86	643.828	968.242	476.413	1085.87	935.539	575.86	356.711	693.667	CONT_049, CONT_064, CONT_070, CONT_071, CONT_079, CONT_088, CONT_089, CONT_102, CONT_119, CONT_120, CONT_129, CONT_130, CONT_131, CONT_132, CONT_133, CONT_137, CONT_140, CONT_142, CONT_143, ref|NP_001008802.2, ref|NP_001008805.1, ref|NP_001008806.1, ref|NP_001008807.1, ref|NP_001008808.1, ref|NP_001008809.1, ref|NP_001008825.1, ref|NP_001008828.1, ref|NP_058705.2, ref|NP_899162.1, ref|NP_955402.1…
22	1	CONT_089		contaminant	51.9	493	52790	keratin, 67K type II cytoskeletal (fragment) [Homo sapiens] (gi|71536|pir||KRHU2).	5622	347	0.062	603	635	413	604	376	619	246	606	533	335	213	439	45	39	24	38	24	39	18	34	20	19	20	27	129.695	120.625	69.83	103.479	64.383	117.028	43.288	93.539	62.647	52.985	51.731	80.893	CONT_049, CONT_064, CONT_070, CONT_071, CONT_079, CONT_088, CONT_089, CONT_102, CONT_119, CONT_120, CONT_129, CONT_130, CONT_131, CONT_132, CONT_133, CONT_137, CONT_140, CONT_142, CONT_143, ref|NP_001008802.2, ref|NP_001008805.1, ref|NP_001008806.1, ref|NP_001008807.1, ref|NP_001008808.1, ref|NP_001008809.1, ref|NP_001008825.1, ref|NP_001008828.1, ref|NP_058705.2, ref|NP_899162.1, ref|NP_955402.1…
23	1	CONT_094		contaminant	55.3	432	48107	KERATIN, TYPE I CYTOSKELETAL 17 (CYTOKERATIN 17) (K17) (CK 17) (39.1) (VERSION 1) [Homo sapiens] (gi|547751|sp|Q04695|K1CQ_HUMAN).	1308	24	0.018	152	162	110	156	89	168	46	113	115	76	36	85	3	2	0	4	0	2	0	6	6	0	0	1	25.275	23.439	4.833	26.395	2.167	21.717	1.167	23.349	25.032	0.667	0	6.284	CONT_046, CONT_060, CONT_068, CONT_074, CONT_082, CONT_094, CONT_098, CONT_101, CONT_121, CONT_156, CONT_165, CONT_168, ref|NP_001004021.1, ref|NP_001004022.1, ref|NP_001004131.1, ref|NP_001008759.1, ref|NP_001008804.1, ref|NP_001008816.1, ref|NP_001008820.1, ref|NP_446428.1, ref|NP_997710.1
24	1	CONT_098		contaminant	45.9	458	49645	KERATIN, TYPE I CYTOSKELETAL 13 (CYTOKERATIN 13) (K13) (CK 13) [Homo sapiens] (gi|125077|sp|P13646|K1CM_HUMAN).	690	66	0.096	72	86	43	76	45	99	19	41	119	31	17	42	3	9	0	7	3	13	0	2	22	2	1	4	10.223	27.323	0	16.982	6.237	34.849	0	4.959	59.49	5.933	2.726	7.539	CONT_046, CONT_060, CONT_074, CONT_082, CONT_094, CONT_098, CONT_101, CONT_121, CONT_156, CONT_165, CONT_168, ref|NP_001004021.1, ref|NP_001004022.1, ref|NP_001008804.1, ref|NP_001008816.1, ref|NP_997710.1
25	1	CONT_101		contaminant	18.9	456	49169	KERATIN, TYPE I CYTOSKELETAL 15 (CYTOKERATIN 15) (K15) (CK 15) [Homo sapiens] (gi|125081|sp|P19012|K1CO_HUMAN).	1225	0	0	130	144	99	140	89	156	46	91	124	81	40	85	0	0	0	0	0	0	0	0	0	0	0	0	0	0	0	0	0	0	0	0	0	0	0	0	CONT_046, CONT_060, CONT_068, CONT_074, CONT_082, CONT_094, CONT_098, CONT_101, CONT_121, CONT_156, CONT_165, CONT_168, ref|NP_001004021.1, ref|NP_001004022.1, ref|NP_001004131.1, ref|NP_001008759.1, ref|NP_001008804.1, ref|NP_001008816.1, ref|NP_001008820.1, ref|NP_446428.1, ref|NP_997710.1
26	1	CONT_102		contaminant	54.7	408	45508	keratin 4, type II, cytoskeletal (fragment) [Homo sapiens] (gi|88044|pir||S01068).	975	3	0.003	93	124	65	108	65	117	28	69	155	55	32	64	0	0	0	0	0	0	0	0	0	0	2	1	3	7.667	0	0	1.833	7.5	1	2.167	0	0	3.565	4.2	CONT_049, CONT_064, CONT_070, CONT_071, CONT_079, CONT_088, CONT_089, CONT_102, CONT_119, CONT_120, CONT_129, CONT_130, CONT_131, CONT_132, CONT_133, CONT_137, CONT_140, CONT_142, CONT_143, ref|NP_001008802.2, ref|NP_001008805.1, ref|NP_001008806.1, ref|NP_001008807.1, ref|NP_001008808.1, ref|NP_001008809.1, ref|NP_001008825.1, ref|NP_001008828.1, ref|NP_058705.2, ref|NP_899162.1, ref|NP_955402.1…
27	1	CONT_119		contaminant	48.3	534	57266	KERATIN, TYPE II CYTOSKELETAL 4 (CYTOKERATIN 4) (K4) (CK4) [Homo sapiens] (gi|547753|sp|P19013|K2C4_HUMAN).	981	9	0.009	93	124	65	109	65	117	28	69	158	56	32	65	0	0	0	1	0	0	0	0	3	1	2	2	3	7.667	0	13.228	1.833	7.5	1	2.167	53.084	5.919	3.565	8.399	CONT_049, CONT_064, CONT_070, CONT_071, CONT_079, CONT_088, CONT_089, CONT_102, CONT_119, CONT_120, CONT_129, CONT_130, CONT_131, CONT_132, CONT_133, CONT_137, CONT_140, CONT_142, CONT_143, ref|NP_001008802.2, ref|NP_001008805.1, ref|NP_001008806.1, ref|NP_001008807.1, ref|NP_001008808.1, ref|NP_001008809.1, ref|NP_001008825.1, ref|NP_001008828.1, ref|NP_058705.2, ref|NP_899162.1, ref|NP_955402.1…
28	1	CONT_120		contaminant	13.2	469	51336	KERATIN, TYPE II CYTOSKELETAL 7 (CYTOKERATIN 7) (K7) (CK 7) [Homo sapiens] (gi|125108|sp|P08729|K2C7_HUMAN).	552	0	0	57	73	41	67	43	61	11	44	66	35	11	43	0	0	0	0	0	0	0	0	0	0	0	0	0	0.429	0	0	0.25	0	0	1	0	0.5	0	0	CONT_049, CONT_064, CONT_070, CONT_071, CONT_079, CONT_088, CONT_089, CONT_102, CONT_119, CONT_120, CONT_129, CONT_130, CONT_131, CONT_132, CONT_133, CONT_140, CONT_142, CONT_143, ref|NP_001008802.2, ref|NP_001008805.1, ref|NP_001008806.1, ref|NP_001008807.1, ref|NP_001008808.1, ref|NP_001008809.1, ref|NP_001008825.1, ref|NP_001008828.1, ref|NP_036765.2, ref|NP_058705.2, ref|NP_071976.1, ref|NP_1…
28.01	1	CONT_141		redundant	12.7	489	53808	keratin, 55K type II cytoskeletal (fragment) [Homo sapiens] (gi|88049|pir||B24177).	552	0	0	57	73	41	67	43	61	11	44	66	35	11	43	0	0	0	0	0	0	0	0	0	0	0	0	0	0.429	0	0	0.25	0	0	1	0	0.5	0	0	CONT_049, CONT_064, CONT_070, CONT_071, CONT_079, CONT_088, CONT_089, CONT_102, CONT_119, CONT_120, CONT_129, CONT_130, CONT_131, CONT_132, CONT_133, CONT_140, CONT_142, CONT_143, ref|NP_001008802.2, ref|NP_001008805.1, ref|NP_001008806.1, ref|NP_001008807.1, ref|NP_001008808.1, ref|NP_001008809.1, ref|NP_001008825.1, ref|NP_001008828.1, ref|NP_036765.2, ref|NP_058705.2, ref|NP_071976.1, ref|NP_1…
29	1	CONT_121		contaminant	62.9	593	59520	KERATIN, TYPE I CYTOSKELETAL 10 (CYTOKERATIN 10) (K10) (CK 10) [Homo sapiens] (gi|547749|sp|P13645|K1CJ_HUMAN).	5325	746	0.14	579	591	425	603	366	626	187	342	580	372	200	454	90	78	55	94	47	88	27	48	75	49	29	66	470.882	463.088	330.662	482.244	297.833	518.031	154.639	258.284	484.161	303.749	185.663	379.255	CONT_046, CONT_068, CONT_074, CONT_082, CONT_094, CONT_098, CONT_101, CONT_121, CONT_156, CONT_165, CONT_168, ref|NP_001004021.1, ref|NP_001004022.1, ref|NP_001004131.1, ref|NP_001008759.1, ref|NP_001008804.1, ref|NP_001008816.1, ref|NP_001008820.1, ref|NP_001008822.1, ref|NP_446428.1, ref|NP_997710.1
30	1	CONT_129		contaminant	66.7	564	60046	KERATIN, TYPE II CYTOSKELETAL 6A (CYTOKERATIN 6A) (CK 6A) (K6A KERATIN) [Homo sapiens] (gi|1346344|sp|P02538|K2CA_HUMAN).	2705	84	0.031	289	336	178	323	180	332	112	246	288	155	71	195	8	8	6	14	7	12	4	6	1	6	2	10	90.056	104.36	57.382	130.551	62.116	119.315	51.963	92.285	48.033	50.044	18.139	69.004	CONT_049, CONT_064, CONT_070, CONT_071, CONT_079, CONT_088, CONT_089, CONT_102, CONT_119, CONT_120, CONT_129, CONT_130, CONT_131, CONT_132, CONT_133, CONT_137, CONT_140, CONT_142, CONT_143, ref|NP_001008802.2, ref|NP_001008805.1, ref|NP_001008806.1, ref|NP_001008807.1, ref|NP_001008808.1, ref|NP_001008809.1, ref|NP_001008825.1, ref|NP_001008828.1, ref|NP_036739.2, ref|NP_899162.1, ref|NP_955402.1…
31	1	CONT_130		contaminant	66.7	564	60000	KERATIN, TYPE II CYTOSKELETAL 6B (CYTOKERATIN 6B) (CK 6B) (K6B KERATIN) [Homo sapiens] (gi|1346345|sp|P04259|K2CB_HUMAN).	2313	11	0.005	252	279	148	262	154	275	96	216	250	137	63	181	2	1	1	0	1	0	0	1	1	0	0	4	33.181	20.031	14.664	5.25	18.345	4.5	3.5	26.697	47.464	3	1	33.677	CONT_049, CONT_064, CONT_070, CONT_071, CONT_079, CONT_088, CONT_089, CONT_102, CONT_119, CONT_120, CONT_129, CONT_130, CONT_131, CONT_132, CONT_133, CONT_137, CONT_140, CONT_142, CONT_143, ref|NP_001008802.2, ref|NP_001008805.1, ref|NP_001008806.1, ref|NP_001008807.1, ref|NP_001008808.1, ref|NP_001008809.1, ref|NP_001008825.1, ref|NP_001008828.1, ref|NP_036739.2, ref|NP_899162.1, ref|NP_955402.1…
32	1	CONT_131		contaminant	66.7	564	60201	KERATIN, TYPE II CYTOSKELETAL 6C (CYTOKERATIN 6C) (CK 6C) (K6C KERATIN) [Homo sapiens] (gi|1346346|sp|P48666|K2CC_HUMAN).	2715	0	0	292	333	177	324	182	330	114	247	297	153	73	193	0	0	0	0	0	0	0	0	0	0	0	0	0	0	0	3.75	0	2.5	1.5	0	0	1	1	0	CONT_049, CONT_064, CONT_070, CONT_071, CONT_079, CONT_088, CONT_089, CONT_102, CONT_119, CONT_120, CONT_129, CONT_130, CONT_131, CONT_132, CONT_133, CONT_137, CONT_140, CONT_142, CONT_143, ref|NP_001008802.2, ref|NP_001008805.1, ref|NP_001008806.1, ref|NP_001008807.1, ref|NP_001008808.1, ref|NP_001008809.1, ref|NP_001008825.1, ref|NP_001008828.1, ref|NP_036739.2, ref|NP_899162.1, ref|NP_955402.1…
33	1	CONT_132		contaminant	64	564	60224	KERATIN, TYPE II CYTOSKELETAL 6E (CYTOKERATIN 6E) (CK 6E) (K6E KERATIN) [Homo sapiens] (gi|1346348|sp|P48668|K2CE_HUMAN).	2309	0	0	249	273	149	270	154	273	99	215	246	132	66	183	0	0	0	0	0	0	0	0	0	0	0	0	0	0.5	0	4.25	0	2.5	1.5	0	1	1	1	0.5	CONT_049, CONT_064, CONT_070, CONT_071, CONT_079, CONT_088, CONT_089, CONT_102, CONT_119, CONT_120, CONT_129, CONT_130, CONT_131, CONT_132, CONT_133, CONT_137, CONT_140, CONT_142, CONT_143, ref|NP_001008802.2, ref|NP_001008805.1, ref|NP_001008806.1, ref|NP_001008807.1, ref|NP_001008808.1, ref|NP_001008809.1, ref|NP_001008825.1, ref|NP_001008828.1, ref|NP_036739.2, ref|NP_899162.1, ref|NP_955402.1…
34	1	CONT_133		contaminant	66.7	564	60068	KERATIN, TYPE II CYTOSKELETAL 6F (CYTOKERATIN 6F) (CK 6F) (K6F KERATIN) [Homo sapiens] (gi|1346349|sp|P48669|K2CF_HUMAN).	2840	0	0	299	343	193	316	184	332	121	269	319	163	87	214	0	0	0	0	0	0	0	0	0	0	0	0	0	0.5	0	5.75	0	4.5	3.5	0	1	3	1	0.5	CONT_049, CONT_064, CONT_070, CONT_071, CONT_079, CONT_088, CONT_089, CONT_102, CONT_119, CONT_120, CONT_129, CONT_130, CONT_131, CONT_132, CONT_133, CONT_137, CONT_140, CONT_142, CONT_143, ref|NP_001008802.2, ref|NP_001008805.1, ref|NP_001008806.1, ref|NP_001008807.1, ref|NP_001008808.1, ref|NP_001008809.1, ref|NP_001008825.1, ref|NP_001008828.1, ref|NP_036739.2, ref|NP_899162.1, ref|NP_955402.1…
35	1	CONT_137		contaminant	69.8	384	42469	KERATIN, TYPE II CYTOSKELETAL 6D (CYTOKERATIN 6D) (CK 6D) (K6D KERATIN) [Homo sapiens] (gi|1346347|sp|P48667|K2CD_HUMAN).	1753	0	0	180	205	108	196	113	208	76	169	201	105	51	141	0	0	0	0	0	0	0	0	0	0	0	0	0	0	0	0	0	0	0	0	0	0	0	0	CONT_049, CONT_064, CONT_070, CONT_071, CONT_079, CONT_088, CONT_089, CONT_102, CONT_119, CONT_129, CONT_130, CONT_131, CONT_132, CONT_133, CONT_137, CONT_142, CONT_143, ref|NP_001008802.2, ref|NP_001008805.1, ref|NP_001008806.1, ref|NP_001008807.1, ref|NP_001008808.1, ref|NP_001008809.1, ref|NP_001008825.1, ref|NP_001008828.1, ref|NP_036739.2, ref|NP_899162.1, ref|NP_955402.1, ref|XP_002727023.1…
36	1	CONT_140		contaminant	13.2	469	51366	keratin K7, type II, epithelial, 55K [Homo sapiens] (gi|88045|pir||S05602).	558	0	0	58	76	41	68	42	63	11	41	67	35	11	45	0	0	0	0	0	0	0	0	0	0	0	0	0	0.429	0	0	0	0	0	0	0	0.5	0	0	CONT_049, CONT_064, CONT_070, CONT_071, CONT_079, CONT_088, CONT_089, CONT_102, CONT_119, CONT_120, CONT_129, CONT_130, CONT_131, CONT_132, CONT_133, CONT_140, CONT_142, CONT_143, ref|NP_001008802.2, ref|NP_001008805.1, ref|NP_001008806.1, ref|NP_001008807.1, ref|NP_001008808.1, ref|NP_001008809.1, ref|NP_001008825.1, ref|NP_001008828.1, ref|NP_036765.2, ref|NP_058705.2, ref|NP_071976.1, ref|NP_1…
37	1	CONT_142		contaminant	16.1	629	64449	keratin, 65K type II cytoskeletal [Homo sapiens] (gi|88053|pir||A29666).	871	0	0	93	124	63	114	52	119	23	75	91	50	17	50	0	0	0	0	0	0	0	0	0	0	0	0	0	0	0	0.333	0	0	0	0	0	0	0	0	CONT_049, CONT_064, CONT_070, CONT_071, CONT_079, CONT_088, CONT_089, CONT_102, CONT_119, CONT_120, CONT_129, CONT_130, CONT_131, CONT_132, CONT_133, CONT_137, CONT_140, CONT_142, CONT_143, ref|NP_001008802.2, ref|NP_001008805.1, ref|NP_001008806.1, ref|NP_001008807.1, ref|NP_001008808.1, ref|NP_001008809.1, ref|NP_001008825.1, ref|NP_001008828.1, ref|NP_899162.1, ref|NP_955402.1, ref|XP_00106674…
38	1	CONT_143		contaminant	48.1	643	65495	keratin, 67K type II cytoskeletal [Homo sapiens] (gi|88054|pir||A22940).	7840	12	0.002	787	845	577	849	524	864	358	881	803	468	292	592	0	2	0	3	0	1	0	1	2	0	1	2	0	8.089	0	10.827	0	4.041	0	3.733	8.882	0	3.501	7.809	CONT_049, CONT_064, CONT_070, CONT_071, CONT_079, CONT_088, CONT_089, CONT_102, CONT_119, CONT_120, CONT_129, CONT_130, CONT_131, CONT_132, CONT_133, CONT_137, CONT_140, CONT_142, CONT_143, ref|NP_001008802.2, ref|NP_001008805.1, ref|NP_001008806.1, ref|NP_001008807.1, ref|NP_001008808.1, ref|NP_001008809.1, ref|NP_001008825.1, ref|NP_001008828.1, ref|NP_058705.2, ref|NP_899162.1, ref|NP_955402.1…
39	1	CONT_156		contaminant	68.9	473	51239	type I keratin 16 [human, epidermal keratinocytes, Peptide, 473 aa] (gi|1363944|pir||JC4313).	1979	322	0.163	220	231	145	242	133	237	93	198	157	118	61	144	41	38	17	49	14	36	22	53	16	7	2	27	112.109	111.277	60.264	129.751	48.681	112.256	63.93	124.501	53.613	37.699	13.401	70.185	CONT_046, CONT_060, CONT_068, CONT_074, CONT_082, CONT_094, CONT_098, CONT_101, CONT_121, CONT_156, CONT_165, CONT_168, ref|NP_001004021.1, ref|NP_001004022.1, ref|NP_001004131.1, ref|NP_001008759.1, ref|NP_001008804.1, ref|NP_001008816.1, ref|NP_001008820.1, ref|NP_001008822.1, ref|NP_446428.1, ref|NP_997710.1
40	1	CONT_165		contaminant	9.5	494	53512	KERATIN, TYPE I CYTOSKELETAL 12 (CYTOKERATIN 12) [Homo sapiens] (gi|2497269|sp|Q99456|K1CL_HUMAN).	388	2	0.005	42	44	33	46	26	51	11	30	33	32	13	27	0	0	0	0	0	0	0	0	2	0	0	0	0	0	0	0	0	0	0	0	2.506	0	0	0	CONT_046, CONT_068, CONT_074, CONT_082, CONT_094, CONT_098, CONT_101, CONT_121, CONT_156, CONT_165, CONT_168, ref|NP_001004021.1, ref|NP_001004022.1, ref|NP_446428.1, ref|NP_997710.1
41	1	CONT_168		contaminant	24.7	473	50807	KERATIN, TYPE I CYTOSKELETAL 16 (CYTOKERATIN 16) (K16) (CK 16) [Homo sapiens] (gi|1708589|sp|P30654|K1CP_HUMAN).	1545	1	0.001	162	171	121	180	109	190	64	133	141	107	55	112	0	0	0	0	0	0	0	0	1	0	0	0	0	0	0	0	0	0	0	0	3.335	0	0	0	CONT_046, CONT_060, CONT_068, CONT_074, CONT_082, CONT_094, CONT_098, CONT_101, CONT_121, CONT_156, CONT_165, CONT_168, ref|NP_001004021.1, ref|NP_001004022.1, ref|NP_001004131.1, ref|NP_001008759.1, ref|NP_001008804.1, ref|NP_001008816.1, ref|NP_001008820.1, ref|NP_001008822.1, ref|NP_446428.1, ref|NP_997710.1
42	1	REV_109464300		reversed	1.1	2617	283416	REVERSED.	3	3	1	0	0	2	0	0	0	0	0	1	0	0	0	0	0	2	0	0	0	0	0	1	0	0	0	0	0	2	0	0	0	0	0	1	0	0	0
43	1	REV_109464982		reversed	1.3	1596	175958	REVERSED.	3	3	1	0	0	0	0	0	0	0	0	0	0	0	3	0	0	0	0	0	0	0	0	0	0	0	3	0	0	0	0	0	0	0	0	0	0	0	3
44	1	REV_109467793		reversed	1.7	1505	166392	REVERSED.	2	2	1	0	0	0	0	0	0	0	0	0	0	0	2	0	0	0	0	0	0	0	0	0	0	0	2	0	0	0	0	0	0	0	0	0	0	0	2
44.01	1	REV_293357634		redundant	1.7	1471	162545	REVERSED.	2	2	1	0	0	0	0	0	0	0	0	0	0	0	2	0	0	0	0	0	0	0	0	0	0	0	2	0	0	0	0	0	0	0	0	0	0	0	2
45	1	REV_109467976		reversed	0.9	2647	297307	REVERSED.	7	7	1	1	0	0	0	0	0	1	1	0	1	2	1	1	0	0	0	0	0	1	1	0	1	2	1	1	0	0	0	0	0	1	1	0	1	2	1
45.01	1	REV_293345814		redundant	0.9	2647	297220	REVERSED.	7	7	1	1	0	0	0	0	0	1	1	0	1	2	1	1	0	0	0	0	0	1	1	0	1	2	1	1	0	0	0	0	0	1	1	0	1	2	1
46	1	REV_109487139		reversed	1.1	4057	464558	REVERSED.	5	4	0.8	0	0	0	0	0	0	3	1	1	0	0	0	0	0	0	0	0	0	3	0	1	0	0	0	0	0	0	0	0	0	3	0.5	1	0	0	0	REV_109487139, REV_293342281
46.01	1	REV_293361672		redundant	1.1	4030	461530	REVERSED.	5	4	0.8	0	0	0	0	0	0	3	1	1	0	0	0	0	0	0	0	0	0	3	0	1	0	0	0	0	0	0	0	0	0	3	0.5	1	0	0	0	REV_109487139, REV_293342281
47	1	REV_109487873		reversed	6.4	1284	136896	REVERSED.	9	9	1	0	1	1	2	1	1	2	0	0	1	0	0	0	1	1	2	1	1	2	0	0	1	0	0	0	1	1	2	1	1	2	0	0	1	0	0
48	1	REV_109488160		reversed	1.4	1887	201067	REVERSED.	9	9	1	0	0	0	1	0	1	1	2	1	1	2	0	0	0	0	1	0	1	1	2	1	1	2	0	0	0	0	1	0	1	1	2	1	1	2	0
49	1	REV_109489757		reversed	2.4	1979	228048	REVERSED.	7	4	0.571	0	1	0	0	1	0	1	2	1	1	0	0	0	0	0	0	0	0	1	1	1	1	0	0	0	0.5	0	0	0	0	1	2	1	1	0	0	REV_109489757, REV_13928704, REV_162287127
49.01	1	REV_282158051		redundant	2.4	1972	227298	REVERSED.	7	4	0.571	0	1	0	0	1	0	1	2	1	1	0	0	0	0	0	0	0	0	1	1	1	1	0	0	0	0.5	0	0	0	0	1	2	1	1	0	0	REV_109489757, REV_13928704, REV_162287127
50	1	REV_109492822		reversed	2.2	918	104678	REVERSED.	2	2	1	0	0	0	0	0	0	0	0	0	2	0	0	0	0	0	0	0	0	0	0	0	2	0	0	0	0	0	0	0	0	0	0	0	2	0	0
51	1	REV_109499529		reversed	1.9	1107	126446	REVERSED.	2	2	1	0	0	0	0	0	0	0	0	0	0	0	2	0	0	0	0	0	0	0	0	0	0	0	2	0	0	0	0	0	0	0	0	0	0	0	2
51.01	1	REV_293341636		redundant	1.9	1111	126845	REVERSED.	2	2	1	0	0	0	0	0	0	0	0	0	0	0	2	0	0	0	0	0	0	0	0	0	0	0	2	0	0	0	0	0	0	0	0	0	0	0	2
52	1	REV_109504778		reversed	2.1	2877	332394	REVERSED.	7	7	1	0	0	0	0	1	0	2	0	1	2	1	0	0	0	0	0	1	0	2	0	1	2	1	0	0	0	0	0	1	0	2	0	1	2	1	0
53	1	REV_109505188		reversed	1	2384	263208	REVERSED.	3	3	1	3	0	0	0	0	0	0	0	0	0	0	0	3	0	0	0	0	0	0	0	0	0	0	0	3	0	0	0	0	0	0	0	0	0	0	0
54	1	REV_109510546		reversed	3.7	656	74593	REVERSED.	2	2	1	0	0	0	0	0	0	0	0	0	2	0	0	0	0	0	0	0	0	0	0	0	2	0	0	0	0	0	0	0	0	0	0	0	2	0	0
54.01	1	REV_293351146		redundant	3	797	87684	REVERSED.	2	2	1	0	0	0	0	0	0	0	0	0	2	0	0	0	0	0	0	0	0	0	0	0	2	0	0	0	0	0	0	0	0	0	0	0	2	0	0
55	1	REV_11559935		reversed	1.3	1828	211765	REVERSED.	2	2	1	0	0	0	0	0	0	0	0	0	2	0	0	0	0	0	0	0	0	0	0	0	2	0	0	0	0	0	0	0	0	0	0	0	2	0	0
56	1	REV_13242241		reversed	1	1176	134535	REVERSED.	5	5	1	0	0	0	0	0	0	1	0	0	0	2	2	0	0	0	0	0	0	1	0	0	0	2	2	0	0	0	0	0	0	1	0	0	0	2	2
57	1	REV_13591975		reversed	2	2701	307059	REVERSED.	4	3	0.75	0	0	0	0	1	1	0	0	0	0	2	0	0	0	0	0	1	1	0	0	0	0	1	0	0	0	0	0	1	1	0	0	0	0	2	0	REV_13591975, REV_55925610
58	1	REV_13928732		reversed	0.9	3343	372217	REVERSED.	31	31	1	1	3	1	0	1	3	6	4	3	3	3	3	1	3	1	0	1	3	6	4	3	3	3	3	1	3	1	0	1	3	6	4	3	3	3	3
59	1	REV_157786710		reversed	2.7	1006	118160	REVERSED.	12	12	1	2	2	1	1	0	0	3	1	0	2	0	0	2	2	1	1	0	0	3	1	0	2	0	0	2	2	1	1	0	0	3	1	0	2	0	0
60	1	REV_157786874		reversed	3.8	1034	115535	REVERSED.	35	3	0.086	1	0	2	0	1	0	6	2	7	5	5	6	0	0	0	0	0	0	1	0	0	1	0	1	0.5	0	1	0	0.5	0	6	0	3.5	5	2.5	6	REV_157786874, REV_293345997
61	1	REV_157787165		reversed	6.4	344	38628	REVERSED.	9	9	1	2	0	0	2	0	1	2	1	1	0	0	0	2	0	0	2	0	1	2	1	1	0	0	0	2	0	0	2	0	1	2	1	1	0	0	0
62	1	REV_157818167		reversed	2.7	878	98820	REVERSED.	7	7	1	0	0	1	0	1	0	1	1	1	0	0	2	0	0	1	0	1	0	1	1	1	0	0	2	0	0	1	0	1	0	1	1	1	0	0	2
63	1	REV_157818307		reversed	1.5	3259	354167	REVERSED.	4	4	1	0	0	1	0	0	2	1	0	0	0	0	0	0	0	1	0	0	2	1	0	0	0	0	0	0	0	1	0	0	2	1	0	0	0	0	0
64	1	REV_157818339		reversed	3.9	670	73874	REVERSED.	2	2	1	0	0	0	0	0	0	0	0	0	2	0	0	0	0	0	0	0	0	0	0	0	2	0	0	0	0	0	0	0	0	0	0	0	2	0	0
65	1	REV_157821347		reversed	2.3	822	89898	REVERSED.	3	3	1	0	0	0	0	0	0	1	2	0	0	0	0	0	0	0	0	0	0	1	2	0	0	0	0	0	0	0	0	0	0	1	2	0	0	0	0
66	1	REV_157822061		reversed	4.1	514	55672	REVERSED.	2	2	1	0	0	0	2	0	0	0	0	0	0	0	0	0	0	0	2	0	0	0	0	0	0	0	0	0	0	0	2	0	0	0	0	0	0	0	0
67	1	REV_157822123		reversed	4.7	911	99327	REVERSED.	7	7	1	0	0	0	1	2	0	1	0	0	2	0	1	0	0	0	1	2	0	1	0	0	2	0	1	0	0	0	1	2	0	1	0	0	2	0	1
68	1	REV_157824172		reversed	2	1106	125977	REVERSED.	8	8	1	1	0	0	1	1	1	0	0	3	0	0	1	1	0	0	1	1	1	0	0	3	0	0	1	1	0	0	1	1	1	0	0	3	0	0	1
69	1	REV_158635983		reversed	2.3	1216	137687	REVERSED.	9	9	1	2	0	1	0	0	0	2	1	0	2	1	0	2	0	1	0	0	0	2	1	0	2	1	0	2	0	1	0	0	0	2	1	0	2	1	0
70	1	REV_162287127		reversed	1.4	2000	228915	REVERSED.	4	1	0.25	0	1	0	0	2	0	0	1	0	0	0	0	0	0	0	0	1	0	0	0	0	0	0	0	0	0.5	0	0	2	0	0	0	0	0	0	0	REV_109489757, REV_13928704, REV_162287127
71	1	REV_16758162		reversed	1.2	1228	137081	REVERSED.	4	4	1	0	1	2	0	0	0	0	0	0	0	0	1	0	1	2	0	0	0	0	0	0	0	0	1	0	1	2	0	0	0	0	0	0	0	0	1
72	1	REV_16758220		reversed	2.4	887	95753	REVERSED.	16	16	1	2	0	2	0	1	0	1	3	0	4	1	2	2	0	2	0	1	0	1	3	0	4	1	2	2	0	2	0	1	0	1	3	0	4	1	2
73	1	REV_16758828		reversed	2	1163	126953	REVERSED.	2	2	1	0	0	0	0	0	0	0	2	0	0	0	0	0	0	0	0	0	0	0	2	0	0	0	0	0	0	0	0	0	0	0	2	0	0	0	0
74	1	REV_16923964		reversed	2.7	1021	113496	REVERSED.	7	7	1	1	0	0	0	0	0	0	1	3	1	1	0	1	0	0	0	0	0	0	1	3	1	1	0	1	0	0	0	0	0	0	1	3	1	1	0
75	1	REV_18543333		reversed	2.3	1505	172594	REVERSED.	2	2	1	0	0	0	0	0	0	0	0	0	2	0	0	0	0	0	0	0	0	0	0	0	2	0	0	0	0	0	0	0	0	0	0	0	2	0	0
76	1	REV_209364564		reversed	0.5	5430	619601	REVERSED.	7	7	1	0	2	0	2	0	0	0	1	1	1	0	0	0	2	0	2	0	0	0	1	1	1	0	0	0	2	0	2	0	0	0	1	1	1	0	0
77	1	REV_21743784		reversed	2.7	1212	137754	REVERSED.	10	10	1	3	1	1	0	0	0	2	1	0	2	0	0	3	1	1	0	0	0	2	1	0	2	0	0	3	1	1	0	0	0	2	1	0	2	0	0
78	1	REV_23463279		reversed	11.7	342	37305	REVERSED.	4	4	1	2	0	0	0	0	0	0	1	1	0	0	0	2	0	0	0	0	0	0	1	1	0	0	0	2	0	0	0	0	0	0	1	1	0	0	0
79	1	REV_253970433		reversed	2.7	844	98716	REVERSED.	27	1	0.037	2	1	3	2	4	2	2	1	2	2	3	3	0	0	1	0	0	0	0	0	0	0	0	0	1	0.5	3	1	2	1	1	0.5	1	1	1.5	0	REV_253970433, ref|NP_446109.1
80	1	REV_25453406		reversed	6.9	490	55841	REVERSED.	55	55	1	4	4	6	8	1	8	1	1	12	2	1	7	4	4	6	8	1	8	1	1	12	2	1	7	4	4	6	8	1	8	1	1	12	2	1	7
80.01	1	REV_293356532		redundant	15.7	216	24055	REVERSED.	55	55	1	4	4	6	8	1	8	1	1	12	2	1	7	4	4	6	8	1	8	1	1	12	2	1	7	4	4	6	8	1	8	1	1	12	2	1	7
81	1	REV_262263425		reversed	2.6	691	80868	REVERSED.	2	2	1	0	0	2	0	0	0	0	0	0	0	0	0	0	0	2	0	0	0	0	0	0	0	0	0	0	0	2	0	0	0	0	0	0	0	0	0
82	1	REV_293340778		reversed	2	1174	128473	REVERSED.	4	4	1	1	1	0	0	0	0	0	0	0	0	0	2	1	1	0	0	0	0	0	0	0	0	0	2	1	1	0	0	0	0	0	0	0	0	0	2
82.01	1	REV_293340780		redundant	2.2	1112	121708	REVERSED.	4	4	1	1	1	0	0	0	0	0	0	0	0	0	2	1	1	0	0	0	0	0	0	0	0	0	2	1	1	0	0	0	0	0	0	0	0	0	2
82.02	1	REV_293340782		redundant	2.2	1096	119932	REVERSED.	4	4	1	1	1	0	0	0	0	0	0	0	0	0	2	1	1	0	0	0	0	0	0	0	0	0	2	1	1	0	0	0	0	0	0	0	0	0	2
82.03	1	REV_293340784		redundant	2.2	1076	117699	REVERSED.	4	4	1	1	1	0	0	0	0	0	0	0	0	0	2	1	1	0	0	0	0	0	0	0	0	0	2	1	1	0	0	0	0	0	0	0	0	0	2
83	1	REV_293340975		reversed	7.9	899	94144	REVERSED.	4	4	1	0	0	0	0	0	0	0	1	1	1	1	0	0	0	0	0	0	0	0	1	1	1	1	0	0	0	0	0	0	0	0	1	1	1	1	0
84	1	REV_293342144		reversed	1.3	4581	520404	REVERSED.	113	113	1	14	10	15	16	10	11	10	13	1	5	2	6	14	10	15	16	10	11	10	13	1	5	2	6	14	10	15	16	10	11	10	13	1	5	2	6
85	1	REV_293343029		reversed	1	2540	268980	REVERSED.	3	2	0.667	2	0	0	0	0	0	0	0	0	0	1	0	1	0	0	0	0	0	0	0	0	0	1	0	2	0	0	0	0	0	0	0	0	0	1	0	REV_157819499, REV_293343029
85.01	1	REV_293343031		redundant	1	2532	268348	REVERSED.	3	2	0.667	2	0	0	0	0	0	0	0	0	0	1	0	1	0	0	0	0	0	0	0	0	0	1	0	2	0	0	0	0	0	0	0	0	0	1	0	REV_157819499, REV_293343029
85.02	1	REV_293354890		redundant	1	2567	272026	REVERSED.	3	2	0.667	2	0	0	0	0	0	0	0	0	0	1	0	1	0	0	0	0	0	0	0	0	0	1	0	2	0	0	0	0	0	0	0	0	0	1	0	REV_157819499, REV_293343029
86	1	REV_293343739		reversed	3.7	1039	109634	REVERSED.	2	2	1	0	0	0	0	0	0	0	0	0	0	2	0	0	0	0	0	0	0	0	0	0	0	2	0	0	0	0	0	0	0	0	0	0	0	2	0
87	1	REV_293345997		reversed	1.9	1093	123477	REVERSED.	33	1	0.03	1	0	2	0	1	0	5	3	7	4	5	5	0	0	0	0	0	0	0	1	0	0	0	0	0.5	0	1	0	0.5	0	0	3	3.5	0	2.5	0	REV_157786874, REV_293345997
87.01	1	REV_293345999		redundant	1.9	1085	122437	REVERSED.	33	1	0.03	1	0	2	0	1	0	5	3	7	4	5	5	0	0	0	0	0	0	0	1	0	0	0	0	0.5	0	1	0	0.5	0	0	3	3.5	0	2.5	0	REV_157786874, REV_293345997
87.02	1	REV_293357812		redundant	2	1076	122222	REVERSED.	33	1	0.03	1	0	2	0	1	0	5	3	7	4	5	5	0	0	0	0	0	0	0	1	0	0	0	0	0.5	0	1	0	0.5	0	0	3	3.5	0	2.5	0	REV_157786874, REV_293345997
88	1	REV_293346079		reversed	0.5	33365	3704264	REVERSED.	17	17	1	1	0	0	2	3	0	2	1	2	2	0	4	1	0	0	2	3	0	2	1	2	2	0	4	1	0	0	2	3	0	2	1	2	2	0	4
89	1	REV_293346284		reversed	1	1735	196567	REVERSED.	2	2	1	0	0	0	0	0	0	0	0	0	0	0	2	0	0	0	0	0	0	0	0	0	0	0	2	0	0	0	0	0	0	0	0	0	0	0	2
89.01	1	REV_293358055		redundant	1	1735	195997	REVERSED.	2	2	1	0	0	0	0	0	0	0	0	0	0	0	2	0	0	0	0	0	0	0	0	0	0	0	2	0	0	0	0	0	0	0	0	0	0	0	2
90	1	REV_293346337		reversed	5	1453	157505	REVERSED.	3	3	1	1	0	0	1	0	0	0	0	0	0	0	1	1	0	0	1	0	0	0	0	0	0	0	1	1	0	0	1	0	0	0	0	0	0	0	1
90.01	1	REV_293358103		redundant	5.4	1336	144569	REVERSED.	3	3	1	1	0	0	1	0	0	0	0	0	0	0	1	1	0	0	1	0	0	0	0	0	0	0	1	1	0	0	1	0	0	0	0	0	0	0	1
91	1	REV_293346445		reversed	2.1	1063	119446	REVERSED.	5	5	1	0	0	1	0	1	1	0	0	0	0	0	2	0	0	1	0	1	1	0	0	0	0	0	2	0	0	1	0	1	1	0	0	0	0	0	2
91.01	1	REV_300797136		redundant	2.1	1049	117819	REVERSED.	5	5	1	0	0	1	0	1	1	0	0	0	0	0	2	0	0	1	0	1	1	0	0	0	0	0	2	0	0	1	0	1	1	0	0	0	0	0	2
92	1	REV_293347034		reversed	1.1	1607	182562	REVERSED.	2	2	1	0	0	0	0	0	0	0	0	0	0	0	2	0	0	0	0	0	0	0	0	0	0	0	2	0	0	0	0	0	0	0	0	0	0	0	2
92.01	1	REV_293358915		redundant	1	1690	192028	REVERSED.	2	2	1	0	0	0	0	0	0	0	0	0	0	0	2	0	0	0	0	0	0	0	0	0	0	0	2	0	0	0	0	0	0	0	0	0	0	0	2
93	1	REV_293348472		reversed	3.4	819	89818	REVERSED.	15	15	1	0	0	1	0	0	1	0	0	6	0	2	5	0	0	1	0	0	1	0	0	6	0	2	5	0	0	1	0	0	1	0	0	6	0	2	5
94	1	REV_293348841		reversed	1.7	1523	170068	REVERSED.	6	6	1	0	0	0	0	1	0	1	1	2	1	0	0	0	0	0	0	1	0	1	1	2	1	0	0	0	0	0	0	1	0	1	1	2	1	0	0
95	1	REV_293349448		reversed	1.4	2264	246812	REVERSED.	3	3	1	0	0	0	0	0	0	0	0	0	1	0	2	0	0	0	0	0	0	0	0	0	1	0	2	0	0	0	0	0	0	0	0	0	1	0	2
95.01	1	REV_293361343		redundant	1.4	2264	246670	REVERSED.	3	3	1	0	0	0	0	0	0	0	0	0	1	0	2	0	0	0	0	0	0	0	0	0	1	0	2	0	0	0	0	0	0	0	0	0	1	0	2
96	1	REV_293349772		reversed	1.4	1465	165864	REVERSED.	8	8	1	0	0	0	0	2	1	1	1	0	0	1	2	0	0	0	0	2	1	1	1	0	0	1	2	0	0	0	0	2	1	1	1	0	0	1	2
96.01	1	REV_293361662		redundant	1.4	1440	161005	REVERSED.	8	8	1	0	0	0	0	2	1	1	1	0	0	1	2	0	0	0	0	2	1	1	1	0	0	1	2	0	0	0	0	2	1	1	1	0	0	1	2
97	1	REV_293349785		reversed	3.6	1109	129125	REVERSED.	3	3	1	0	0	1	0	0	0	0	0	0	2	0	0	0	0	1	0	0	0	0	0	0	2	0	0	0	0	1	0	0	0	0	0	0	2	0	0
97.01	1	REV_300796812		redundant	3.6	1102	128296	REVERSED.	3	3	1	0	0	1	0	0	0	0	0	0	2	0	0	0	0	1	0	0	0	0	0	0	2	0	0	0	0	1	0	0	0	0	0	0	2	0	0
98	1	REV_293352331		reversed	7.1	350	38860	REVERSED.	2	2	1	0	0	0	0	0	0	0	0	0	0	2	0	0	0	0	0	0	0	0	0	0	0	2	0	0	0	0	0	0	0	0	0	0	0	2	0
99	1	REV_293360789		reversed	4.9	676	76169	REVERSED.	2	2	1	0	0	0	0	0	0	0	2	0	0	0	0	0	0	0	0	0	0	0	2	0	0	0	0	0	0	0	0	0	0	0	2	0	0	0	0
100	1	REV_293361814		reversed	2.4	1248	140599	REVERSED.	2	1	0.5	0	0	0	0	2	0	0	0	0	0	0	0	0	0	0	0	1	0	0	0	0	0	0	0	0	0	0	0	2	0	0	0	0	0	0	0	REV_293361814, REV_29789307
101	1	REV_298231200		reversed	3.8	1384	156897	REVERSED.	6	6	1	1	1	0	0	0	0	2	2	0	0	0	0	1	1	0	0	0	0	2	2	0	0	0	0	1	1	0	0	0	0	2	2	0	0	0	0
102	1	REV_300390195		reversed	1.7	3771	433949	REVERSED.	6	4	0.667	1	0	0	1	0	0	0	1	0	3	0	0	1	0	0	1	0	0	0	1	0	1	0	0	1	0	0	1	0	0	0	1	0	1.02	0	0	REV_300390195, ref|NP_062040.1
103	1	REV_313103022		reversed	2.5	840	94619	REVERSED.	4	4	1	0	0	0	0	0	0	1	2	0	1	0	0	0	0	0	0	0	0	1	2	0	1	0	0	0	0	0	0	0	0	1	2	0	1	0	0
104	1	REV_31543764		reversed	0.8	2472	284596	REVERSED.	23	1	0.043	2	4	4	1	2	2	1	3	1	1	1	1	0	0	1	0	0	0	0	0	0	0	0	0	0	0	1.006	0	0	0	0	0	0	0	0	0
105	1	REV_38016129		reversed	2.8	1394	158881	REVERSED.	11	11	1	2	3	0	0	2	3	0	0	0	0	1	0	2	3	0	0	2	3	0	0	0	0	1	0	2	3	0	0	2	3	0	0	0	0	1	0
106	1	REV_47059171		reversed	2.4	1044	119265	REVERSED.	31	31	1	2	2	1	1	1	3	3	2	7	5	3	1	2	2	1	1	1	3	3	2	7	5	3	1	2	2	1	1	1	3	3	2	7	5	3	1
107	1	REV_51591909		reversed	6.2	438	47730	REVERSED.	10	10	1	2	2	0	0	1	1	0	2	1	1	0	0	2	2	0	0	1	1	0	2	1	1	0	0	2	2	0	0	1	1	0	2	1	1	0	0
107.01	1	REV_CONT_050		redundant	6.4	420	45866	REVERSED.	10	10	1	2	2	0	0	1	1	0	2	1	1	0	0	2	2	0	0	1	1	0	2	1	1	0	0	2	2	0	0	1	1	0	2	1	1	0	0
107.02	1	REV_CONT_098		redundant	5.9	458	49645	REVERSED.	10	10	1	2	2	0	0	1	1	0	2	1	1	0	0	2	2	0	0	1	1	0	2	1	1	0	0	2	2	0	0	1	1	0	2	1	1	0	0
108	1	REV_56847618		reversed	5	463	50778	REVERSED.	14	14	1	1	0	1	0	0	0	3	5	2	2	0	0	1	0	1	0	0	0	3	5	2	2	0	0	1	0	1	0	0	0	3	5	2	2	0	0
109	1	REV_57526927		reversed	2.3	1178	134280	REVERSED.	7	7	1	0	0	1	0	1	0	0	1	2	0	2	0	0	0	1	0	1	0	0	1	2	0	2	0	0	0	1	0	1	0	0	1	2	0	2	0
110	1	REV_62644885		reversed	9.1	220	25107	REVERSED.	4	4	1	0	0	0	1	0	0	0	1	0	2	0	0	0	0	0	1	0	0	0	1	0	2	0	0	0	0	0	1	0	0	0	1	0	2	0	0
111	1	REV_6981506		reversed	2.2	2005	227875	REVERSED.	24	24	1	2	3	2	0	2	1	2	2	3	2	2	3	2	3	2	0	2	1	2	2	3	2	2	3	2	3	2	0	2	1	2	2	3	2	2	3
112	1	REV_76781474		reversed	9.3	280	29232	REVERSED.	2	2	1	0	0	0	0	0	0	0	0	0	2	0	0	0	0	0	0	0	0	0	0	0	2	0	0	0	0	0	0	0	0	0	0	0	2	0	0
113	1	REV_76880449		reversed	9.2	459	50673	REVERSED.	3	3	1	0	0	0	0	1	0	0	0	0	0	2	0	0	0	0	0	1	0	0	0	0	0	2	0	0	0	0	0	1	0	0	0	0	0	2	0
114	1	REV_84781733		reversed	0.6	5194	573722	REVERSED.	9	9	1	0	0	0	0	0	0	2	2	1	2	0	2	0	0	0	0	0	0	2	2	1	2	0	2	0	0	0	0	0	0	2	2	1	2	0	2
115	1	REV_9506755		reversed	3.4	908	102425	REVERSED.	2	2	1	0	0	0	0	0	0	0	0	2	0	0	0	0	0	0	0	0	0	0	0	2	0	0	0	0	0	0	0	0	0	0	0	2	0	0	0
116	1	REV_9506825		reversed	2.2	1219	134327	REVERSED.	5	5	1	2	1	2	0	0	0	0	0	0	0	0	0	2	1	2	0	0	0	0	0	0	0	0	0	2	1	2	0	0	0	0	0	0	0	0	0
117	1	REV_9506993		reversed	5.1	513	58260	REVERSED.	2	2	1	0	0	0	0	0	0	0	2	0	0	0	0	0	0	0	0	0	0	0	2	0	0	0	0	0	0	0	0	0	0	0	2	0	0	0	0
118	1	ref|AP_004895.1			16.3	227	25943	cytochrome c oxidase subunit II [Rattus norvegicus].	62	62	1	0	0	2	0	4	0	6	3	13	8	1	25	0	0	2	0	4	0	6	3	13	8	1	25	0	0	2	0	4	0	6	3	13	8	1	25
119	1	ref|NP_001001508.1			14	766	83363	lipid phosphate phosphatase-related protein type 4 [Rattus norvegicus].	29	29	1	2	3	2	2	1	0	4	5	2	2	4	2	2	3	2	2	1	0	4	5	2	2	4	2	2	3	2	2	1	0	4	5	2	2	4	2
120	1	ref|NP_001001515.1			7.4	1729	195572	LIM domain only protein 7 [Rattus norvegicus].	14	14	1	0	2	1	1	0	0	1	4	1	2	0	2	0	2	1	1	0	0	1	4	1	2	0	2	0	2	1	1	0	0	1	4	1	2	0	2
121	1	ref|NP_001001801.1			9.1	353	39419	A-kinase anchoring protein 18 ,isoform delta [Rattus norvegicus].	20	20	1	1	0	1	0	2	0	1	2	5	2	2	4	1	0	1	0	2	0	1	2	5	2	2	4	1	0	1	0	2	0	1	2	5	2	2	4
122	1	ref|NP_001003929.1			27.7	372	40823	ciliary neurotrophic factor receptor subunit alpha precursor [Rattus norvegicus].	54	54	1	3	1	5	2	4	1	5	4	12	4	6	7	3	1	5	2	4	1	5	4	12	4	6	7	3	1	5	2	4	1	5	4	12	4	6	7
123	1	ref|NP_001004021.1			18.9	438	47730	keratin, type I cytoskeletal 13 [Rattus norvegicus].	646	4	0.006	80	81	58	76	47	90	14	33	76	29	21	41	0	1	0	1	0	1	0	0	1	0	0	0	0	2.284	0	1.953	0	2.003	0	0	2.067	0	0	0	CONT_046, CONT_060, CONT_074, CONT_082, CONT_094, CONT_098, CONT_101, CONT_121, CONT_156, CONT_165, CONT_168, ref|NP_001004021.1, ref|NP_001004022.1, ref|NP_001004131.1, ref|NP_001008759.1, ref|NP_001008804.1, ref|NP_001008816.1, ref|NP_001008820.1, ref|NP_446428.1, ref|NP_997710.1
124	1	ref|NP_001004022.1			18.3	447	48871	keratin, type I cytoskeletal 15 [Rattus norvegicus].	1139	0	0	128	136	93	137	82	140	44	90	84	80	43	82	0	0	0	0	0	0	0	0	0	0	0	0	0	0	1.333	0	0.667	0	0.667	0	0	0.333	0	0	CONT_046, CONT_068, CONT_074, CONT_082, CONT_094, CONT_098, CONT_101, CONT_121, CONT_156, CONT_165, CONT_168, ref|NP_001004021.1, ref|NP_001004022.1, ref|NP_001004131.1, ref|NP_001008759.1, ref|NP_001008804.1, ref|NP_001008816.1, ref|NP_001008820.1, ref|NP_001008822.1, ref|NP_446428.1, ref|NP_997710.1
125	1	ref|NP_001004072.2			52.3	390	43217	pyruvate dehydrogenase E1 component subunit alpha, somatic form, mitochondrial precursor [Rattus norvegicus].	54	54	1	0	0	2	1	2	0	6	3	8	9	0	23	0	0	2	1	2	0	6	3	8	9	0	23	0	0	2	1	2	0	6	3	8	9	0	23
125.01	1	ref|XP_001060860.1		redundant	52	392	43487	PREDICTED: pyruvate dehydrogenase E1 component subunit alpha, somatic form, mitochondrial-like isoform 1 [Rattus norvegicus].	54	54	1	0	0	2	1	2	0	6	3	8	9	0	23	0	0	2	1	2	0	6	3	8	9	0	23	0	0	2	1	2	0	6	3	8	9	0	23
125.02	1	ref|XP_001060918.1		redundant	51.1	399	44213	PREDICTED: pyruvate dehydrogenase E1 component subunit alpha, somatic form, mitochondrial-like isoform 2 [Rattus norvegicus].	54	54	1	0	0	2	1	2	0	6	3	8	9	0	23	0	0	2	1	2	0	6	3	8	9	0	23	0	0	2	1	2	0	6	3	8	9	0	23
126	1	ref|NP_001004080.1			29.7	780	86069	gelsolin precursor [Rattus norvegicus].	108	108	1	4	1	7	1	13	0	11	18	7	19	14	13	4	1	7	1	13	0	11	18	7	19	14	13	4	1	7	1	13	0	11	18	7	19	14	13
127	1	ref|NP_001004082.3			45.7	724	83282	heat shock protein HSP 90-beta [Rattus norvegicus].	546	158	0.289	40	18	34	19	51	31	74	71	40	62	52	54	14	2	12	2	19	6	23	24	9	19	12	16	22.564	5.396	19.514	6.521	32.442	14.784	42.406	44.685	16.29	33.021	23.182	28.564	ref|NP_001004082.3, ref|NP_001012197.2, ref|NP_001034090.1, ref|NP_786937.1
128	1	ref|NP_001004087.1			12.3	1247	135774	protocadherin-7 [Rattus norvegicus].	51	51	1	3	2	4	2	3	2	9	4	5	6	6	5	3	2	4	2	3	2	9	4	5	6	6	5	3	2	4	2	3	2	9	4	5	6	6	5
129	1	ref|NP_001004131.1			5.7	491	52381	keratin, type I cytoskeletal 24 [Rattus norvegicus].	244	2	0.008	29	26	27	27	21	26	9	14	16	16	13	20	0	0	0	0	0	0	0	0	2	0	0	0	0	0	0	0	0	0	0	0	2.181	0	0	0	CONT_046, CONT_074, CONT_082, CONT_094, CONT_101, CONT_121, CONT_156, CONT_168, ref|NP_001004021.1, ref|NP_001004022.1, ref|NP_001004131.1, ref|NP_001008759.1, ref|NP_001008804.1, ref|NP_001008816.1, ref|NP_001008820.1, ref|NP_446428.1, ref|NP_997710.1
130	1	ref|NP_001004200.1			21	423	47860	COP9 signalosome complex subunit 3 [Rattus norvegicus].	12	12	1	0	0	0	0	0	0	3	3	0	3	0	3	0	0	0	0	0	0	3	3	0	3	0	3	0	0	0	0	0	0	3	3	0	3	0	3
131	1	ref|NP_001004223.1			18.5	437	50062	elongation factor 1-gamma [Rattus norvegicus].	18	18	1	1	1	1	0	1	0	3	1	1	4	2	3	1	1	1	0	1	0	3	1	1	4	2	3	1	1	1	0	1	0	3	1	1	4	2	3
132	1	ref|NP_001004224.1			23.7	245	27913	B-cell receptor-associated protein 31 [Rattus norvegicus].	35	35	1	1	2	2	1	2	1	6	2	1	2	5	10	1	2	2	1	2	1	6	2	1	2	5	10	1	2	2	1	2	1	6	2	1	2	5	10
133	1	ref|NP_001004225.1			22.9	266	28174	ES1 protein homolog, mitochondrial precursor [Rattus norvegicus].	10	10	1	0	0	0	0	0	0	1	0	4	2	0	3	0	0	0	0	0	0	1	0	4	2	0	3	0	0	0	0	0	0	1	0	4	2	0	3
134	1	ref|NP_001004238.1			26.9	223	24164	ras-related protein Rab-21 [Rattus norvegicus].	30	30	1	1	0	2	0	2	0	5	2	5	3	3	7	1	0	2	0	2	0	5	2	5	3	3	7	1	0	2	0	2	0	5	2	5	3	3	7
135	1	ref|NP_001004239.1			36.3	402	44149	dynactin subunit 2 [Rattus norvegicus].	71	71	1	3	0	4	2	3	1	14	10	5	12	7	10	3	0	4	2	3	1	14	10	5	12	7	10	3	0	4	2	3	1	14	10	5	12	7	10
136	1	ref|NP_001004241.1			12.8	469	51961	sorting and assembly machinery component 50 homolog [Rattus norvegicus].	10	10	1	0	0	0	0	1	0	0	0	7	0	0	2	0	0	0	0	1	0	0	0	7	0	0	2	0	0	0	0	1	0	0	0	7	0	0	2
137	1	ref|NP_001004248.1			22	328	37174	cell cycle control protein 50A [Rattus norvegicus].	35	35	1	2	1	3	3	4	0	3	3	5	3	4	4	2	1	3	3	4	0	3	3	5	3	4	4	2	1	3	3	4	0	3	3	5	3	4	4
138	1	ref|NP_001004250.1			42.7	480	52850	cytochrome b-c1 complex subunit 1, mitochondrial precursor [Rattus norvegicus].	148	148	1	3	4	10	6	6	0	19	13	32	16	7	32	3	4	10	6	6	0	19	13	32	16	7	32	3	4	10	6	6	0	19	13	32	16	7	32
139	1	ref|NP_001004263.1			2.5	787	85960	integrin beta-6 precursor [Rattus norvegicus].	6	2	0.333	1	0	1	0	2	0	0	0	0	1	1	0	0	0	0	0	1	0	0	0	0	0	1	0	0.5	0	0.5	0	2	0	0	0	0	0	1	0	ref|NP_001004263.1, ref|NP_058718.2
140	1	ref|NP_001004267.1			11.3	275	31153	transmembrane protein 106B [Rattus norvegicus].	5	5	1	0	0	0	0	1	0	1	0	0	0	2	1	0	0	0	0	1	0	1	0	0	0	2	1	0	0	0	0	1	0	1	0	0	0	2	1
141	1	ref|NP_001004269.1			28.4	310	34784	junctional adhesion molecule C precursor [Rattus norvegicus].	38	38	1	1	3	3	2	4	0	3	3	8	2	3	6	1	3	3	2	4	0	3	3	8	2	3	6	1	3	3	2	4	0	3	3	8	2	3	6
142	1	ref|NP_001004279.1			5.4	370	40767	peptidyl-prolyl cis-trans isomerase D [Rattus norvegicus].	9	9	1	1	0	0	1	0	0	0	2	1	2	1	1	1	0	0	1	0	0	0	2	1	2	1	1	1	0	0	1	0	0	0	2	1	2	1	1
142.01	1	ref|XP_576630.1		redundant	5.4	370	40712	PREDICTED: peptidylprolyl isomerase D [Rattus norvegicus].	9	9	1	1	0	0	1	0	0	0	2	1	2	1	1	1	0	0	1	0	0	0	2	1	2	1	1	1	0	0	1	0	0	0	2	1	2	1	1
143	1	ref|NP_001004442.1			30.6	445	48761	protein disulfide-isomerase A6 [Rattus norvegicus].	85	85	1	3	3	3	1	3	1	14	11	7	8	15	16	3	3	3	1	3	1	14	11	7	8	15	16	3	3	3	1	3	1	14	11	7	8	15	16
144	1	ref|NP_001005265.1			15.7	497	54788	complement regulatory protein Crry isoform 3 [Rattus norvegicus].	20	20	1	0	0	2	0	1	0	3	5	2	1	5	1	0	0	2	0	1	0	3	5	2	1	5	1	0	0	2	0	1	0	3	5	2	1	5	1
144.01	1	ref|NP_001005330.1		redundant	15.8	621	68575	complement regulatory protein Crry isoform 1 [Rattus norvegicus].	20	20	1	0	0	2	0	1	0	3	5	2	1	5	1	0	0	2	0	1	0	3	5	2	1	5	1	0	0	2	0	1	0	3	5	2	1	5	1
144.02	1	ref|NP_062174.1		redundant	15.7	559	61681	complement regulatory protein Crry isoform 2 [Rattus norvegicus].	20	20	1	0	0	2	0	1	0	3	5	2	1	5	1	0	0	2	0	1	0	3	5	2	1	5	1	0	0	2	0	1	0	3	5	2	1	5	1
145	1	ref|NP_001005528.1			15.2	125	13743	40S ribosomal protein S25 [Rattus norvegicus].	9	9	1	0	0	0	0	0	0	2	1	0	3	3	0	0	0	0	0	0	0	2	1	0	3	3	0	0	0	0	0	0	0	2	1	0	3	3	0
145.01	1	ref|XP_001060586.1		redundant	15.2	125	13773	PREDICTED: ribosomal protein S25-like [Rattus norvegicus].	9	9	1	0	0	0	0	0	0	2	1	0	3	3	0	0	0	0	0	0	0	2	1	0	3	3	0	0	0	0	0	0	0	2	1	0	3	3	0
145.02	1	ref|XP_001070198.1		redundant	15	127	13999	PREDICTED: ribosomal protein S25-like [Rattus norvegicus].	9	9	1	0	0	0	0	0	0	2	1	0	3	3	0	0	0	0	0	0	0	2	1	0	3	3	0	0	0	0	0	0	0	2	1	0	3	3	0
145.03	1	ref|XP_576455.2		redundant	13.2	144	15908	PREDICTED: ribosomal protein S25-like [Rattus norvegicus].	9	9	1	0	0	0	0	0	0	2	1	0	3	3	0	0	0	0	0	0	0	2	1	0	3	3	0	0	0	0	0	0	0	2	1	0	3	3	0
146	1	ref|NP_001005550.1			42.9	727	79413	NADH-ubiquinone oxidoreductase 75 kDa subunit, mitochondrial precursor [Rattus norvegicus].	155	155	1	5	11	15	8	4	2	11	14	26	11	21	27	5	11	15	8	4	2	11	14	26	11	21	27	5	11	15	8	4	2	11	14	26	11	21	27
147	1	ref|NP_001005554.1			4.4	663	75587	transmembrane 9 superfamily member 2 precursor [Rattus norvegicus].	3	3	1	0	0	0	0	0	0	0	0	0	1	2	0	0	0	0	0	0	0	0	0	0	1	2	0	0	0	0	0	0	0	0	0	0	1	2	0
148	1	ref|NP_001005555.1			5.8	531	57490	polypyrimidine tract-binding protein 2 [Rattus norvegicus].	9	9	1	1	0	1	1	1	0	1	1	0	2	1	0	1	0	1	1	1	0	1	1	0	2	1	0	1	0	1	1	1	0	1	1	0	2	1	0
149	1	ref|NP_001005765.1			66.3	184	20988	ras-related protein Rap-1A precursor [Rattus norvegicus].	355	18	0.051	12	8	29	5	32	15	35	28	52	34	52	53	0	0	1	0	2	0	4	1	3	2	2	3	6	4	15	2.5	32	7.5	21.238	28	30.7	17.643	34.889	18	ref|NP_001005765.1, ref|NP_001091711.1, ref|NP_113703.1, ref|NP_542147.1, ref|NP_542944.1, ref|NP_599173.2
150	1	ref|NP_001005871.1			35.7	1169	128792	plasma membrane calcium-transporting ATPase 4 [Rattus norvegicus].	1097	298	0.272	83	70	100	53	88	58	100	117	84	117	124	103	11	14	32	14	24	11	28	32	24	36	33	39	17.459	21.55	46.399	20.466	35.473	17.762	40.149	44.745	33.944	51.545	49.674	57.039	ref|NP_001005871.1, ref|NP_036640.1, ref|NP_445763.1, ref|NP_579822.1
151	1	ref|NP_001005884.1			5.4	739	83061	LETM1 and EF-hand domain-containing protein 1, mitochondrial precursor [Rattus norvegicus].	2	2	1	0	0	0	0	0	0	0	0	2	0	0	0	0	0	0	0	0	0	0	0	2	0	0	0	0	0	0	0	0	0	0	0	2	0	0	0
152	1	ref|NP_001005889.2			22.8	583	68545	radixin [Rattus norvegicus].	120	49	0.408	6	3	11	6	14	7	12	11	12	14	20	4	3	2	4	4	5	4	5	6	4	4	7	1	4.5	3	8	5.143	9.5	5.5	8.5	9.333	8	8.073	11.789	1.75	ref|NP_001005889.2, ref|NP_062230.1, ref|NP_110490.1
153	1	ref|NP_001005898.3			22.6	443	49582	oligodendrocyte myelin glycoprotein [Rattus norvegicus].	331	331	1	24	26	28	26	24	29	33	30	30	29	32	20	24	26	28	26	24	29	33	30	30	29	32	20	24	26	28	26	24	29	33	30	30	29	32	20
154	1	ref|NP_001005903.1			47.1	272	30630	F-actin-capping protein subunit beta [Rattus norvegicus].	98	98	1	4	6	6	3	6	4	12	16	7	9	10	15	4	6	6	3	6	4	12	16	7	9	10	15	4	6	6	3	6	4	12	16	7	9	10	15
155	1	ref|NP_001005905.1			18.5	535	57459	T-complex protein 1 subunit beta [Rattus norvegicus].	22	22	1	1	0	2	0	2	1	2	3	3	2	2	4	1	0	2	0	2	1	2	3	3	2	2	4	1	0	2	0	2	1	2	3	3	2	2	4
156	1	ref|NP_001006957.1			5.3	488	55202	katanin p60 ATPase-containing subunit A-like 1 [Rattus norvegicus].	15	15	1	1	0	2	0	0	2	0	0	0	2	4	4	1	0	2	0	0	2	0	0	0	2	4	4	1	0	2	0	0	2	0	0	0	2	4	4
157	1	ref|NP_001006971.1			43.8	452	48397	cytochrome b-c1 complex subunit 2, mitochondrial precursor [Rattus norvegicus].	257	257	1	4	3	19	4	19	3	26	20	43	29	22	65	4	3	19	4	19	3	26	20	43	29	22	65	4	3	19	4	19	3	26	20	43	29	22	65
158	1	ref|NP_001006973.1			26.1	464	50732	NADH dehydrogenase [ubiquinone] flavoprotein 1, mitochondrial precursor [Rattus norvegicus].	35	35	1	0	1	0	0	3	2	2	3	7	3	4	10	0	1	0	0	3	2	2	3	7	3	4	10	0	1	0	0	3	2	2	3	7	3	4	10
159	1	ref|NP_001006982.2			30.2	454	48900	dihydrolipoyllysine-residue succinyltransferase component of 2-oxoglutarate dehydrogenase complex, mitochondrial [Rattus norvegicus].	45	45	1	0	0	1	0	4	0	4	5	9	6	4	12	0	0	1	0	4	0	4	5	9	6	4	12	0	0	1	0	4	0	4	5	9	6	4	12
160	1	ref|NP_001006996.1			29.7	397	41109	acetyl-CoA acetyltransferase, cytosolic [Rattus norvegicus].	18	18	1	0	0	0	0	0	0	3	2	3	4	1	5	0	0	0	0	0	0	3	2	3	4	1	5	0	0	0	0	0	0	3	2	3	4	1	5
161	1	ref|NP_001007005.1			69.4	448	49925	tubulin alpha-4A chain [Rattus norvegicus].	4881	619	0.127	314	205	368	201	369	231	520	554	418	577	526	598	36	32	48	33	46	36	62	61	50	74	73	68	243.706	161.378	288.882	161.435	296.484	187.224	412.582	391.101	276.978	428.621	423.493	381.149	ref|NP_001007005.1, ref|NP_001011995.1, ref|NP_001019510.1, ref|NP_001037735.1, ref|NP_001099588.1, ref|NP_071634.1
162	1	ref|NP_001007006.1			55.9	204	23408	rho GDP-dissociation inhibitor 1 [Rattus norvegicus].	140	140	1	7	3	9	0	11	3	23	11	13	14	18	28	7	3	9	0	11	3	23	11	13	14	18	28	7	3	9	0	11	3	23	11	13	14	18	28
163	1	ref|NP_001007146.1			20	908	100237	catenin alpha-1 [Rattus norvegicus].	65	22	0.338	3	1	4	2	1	0	9	14	9	7	7	8	2	1	1	0	0	0	4	5	1	1	4	3	2.333	1	1.214	0	0	0	4.645	6.216	1.19	1.222	4.324	3.625	ref|NP_001007146.1, ref|NP_001100068.1
164	1	ref|NP_001007236.1			19.3	2749	313137	inositol 1,4,5-trisphosphate receptor type 1 [Rattus norvegicus].	143	127	0.888	11	22	9	14	10	4	8	17	5	9	26	8	8	20	8	12	9	4	8	16	4	8	23	7	11	22	9	14	9.9	4	8	17	4.667	9	25.76	7.778	ref|NP_001007236.1, ref|NP_037270.1, ref|NP_112308.1
165	1	ref|NP_001007599.3			15.1	192	21894	60S ribosomal protein L9 [Rattus norvegicus].	3	3	1	0	0	0	0	0	0	2	0	0	0	0	1	0	0	0	0	0	0	2	0	0	0	0	1	0	0	0	0	0	0	2	0	0	0	0	1
165.01	1	ref|XP_001067310.2		redundant	9.9	292	32346	PREDICTED: ribosomal protein L9-like [Rattus norvegicus].	3	3	1	0	0	0	0	0	0	2	0	0	0	0	1	0	0	0	0	0	0	2	0	0	0	0	1	0	0	0	0	0	0	2	0	0	0	0	1
165.02	1	ref|XP_224924.4		redundant	12.7	228	25625	PREDICTED: ribosomal protein L9-like [Rattus norvegicus].	3	3	1	0	0	0	0	0	0	2	0	0	0	0	1	0	0	0	0	0	0	2	0	0	0	0	1	0	0	0	0	0	0	2	0	0	0	0	1
166	1	ref|NP_001007601.1			11	263	29599	40S ribosomal protein S4, X isoform [Rattus norvegicus].	6	6	1	1	0	0	0	0	0	0	0	0	3	1	1	1	0	0	0	0	0	0	0	0	3	1	1	1	0	0	0	0	0	0	0	0	3	1	1
167	1	ref|NP_001007603.1			48.5	241	27684	glutathione S-transferase omega-1 [Rattus norvegicus].	67	67	1	4	0	4	1	5	1	8	6	9	8	10	11	4	0	4	1	5	1	8	6	9	8	10	11	4	0	4	1	5	1	8	6	9	8	10	11
168	1	ref|NP_001007609.1			63.2	163	18673	S-phase kinase-associated protein 1 [Rattus norvegicus].	72	72	1	0	1	2	0	3	0	8	15	9	10	9	15	0	1	2	0	3	0	8	15	9	10	9	15	0	1	2	0	3	0	8	15	9	10	9	15
169	1	ref|NP_001007621.1			50.7	359	38983	pyruvate dehydrogenase E1 component subunit beta, mitochondrial precursor [Rattus norvegicus].	61	61	1	1	0	3	0	3	0	7	10	11	6	0	20	1	0	3	0	3	0	7	10	11	6	0	20	1	0	3	0	3	0	7	10	11	6	0	20
170	1	ref|NP_001007652.1			9.2	283	30013	peflin [Rattus norvegicus].	7	7	1	0	0	0	0	1	0	1	0	1	2	0	2	0	0	0	0	1	0	1	0	1	2	0	2	0	0	0	0	1	0	1	0	1	2	0	2
171	1	ref|NP_001007657.1			28.1	281	31967	microtubule-associated protein RP/EB family member 3 [Rattus norvegicus].	21	19	0.905	0	0	0	0	1	0	1	3	4	5	4	3	0	0	0	0	1	0	1	3	4	5	3	2	0	0	0	0	1	0	1	3	4	5	4	2.154	ref|NP_001007657.1, ref|NP_001094470.1, ref|NP_612518.2
172	1	ref|NP_001007659.1			23.2	207	23749	mesenchymal stem cell protein DSCD75 precursor [Rattus norvegicus].	7	7	1	0	0	0	0	0	0	0	1	2	1	1	2	0	0	0	0	0	0	0	1	2	1	1	2	0	0	0	0	0	0	0	1	2	1	1	2
173	1	ref|NP_001007701.1			14.4	278	31096	cation-dependent mannose-6-phosphate receptor precursor [Rattus norvegicus].	8	8	1	0	0	0	0	0	0	2	2	1	0	3	0	0	0	0	0	0	0	2	2	1	0	3	0	0	0	0	0	0	0	2	2	1	0	3	0
173.01	1	ref|XP_228472.3		redundant	12.2	329	37010	PREDICTED: cation-dependent mannose-6-phosphate receptor-like [Rattus norvegicus].	8	8	1	0	0	0	0	0	0	2	2	1	0	3	0	0	0	0	0	0	0	2	2	1	0	3	0	0	0	0	0	0	0	2	2	1	0	3	0
174	1	ref|NP_001007723.1			63.4	142	15286	hemoglobin alpha 2 chain [Rattus norvegicus].	694	694	1	43	43	65	45	47	24	74	71	80	76	54	72	43	43	65	45	47	24	74	71	80	76	54	72	43	43	65	45	47	24	74	71	80	76	54	72
174.01	1	ref|NP_037228.1		redundant	63.4	142	15330	hemoglobin subunit alpha-1/2 [Rattus norvegicus].	694	694	1	43	43	65	45	47	24	74	71	80	76	54	72	43	43	65	45	47	24	74	71	80	76	54	72	43	43	65	45	47	24	74	71	80	76	54	72
175	1	ref|NP_001007732.1			26.3	137	15779	Golgin subfamily A member 7 [Rattus norvegicus].	9	9	1	0	0	0	0	0	0	2	1	2	1	0	3	0	0	0	0	0	0	2	1	2	1	0	3	0	0	0	0	0	0	2	1	2	1	0	3
176	1	ref|NP_001008218.1			37.1	248	27857	proteasome subunit alpha type-7 [Rattus norvegicus].	46	46	1	3	0	2	0	2	1	7	3	10	6	8	4	3	0	2	0	2	1	7	3	10	6	8	4	3	0	2	0	2	1	7	3	10	6	8	4
177	1	ref|NP_001008287.1			11.8	263	29719	metaxin-2 [Rattus norvegicus].	7	7	1	0	0	0	0	0	0	0	0	4	0	0	3	0	0	0	0	0	0	0	0	4	0	0	3	0	0	0	0	0	0	0	0	4	0	0	3
178	1	ref|NP_001008312.1			30.5	282	32229	ermin [Rattus norvegicus].	15	15	1	0	0	1	0	1	0	1	1	0	2	6	3	0	0	1	0	1	0	1	1	0	2	6	3	0	0	1	0	1	0	1	1	0	2	6	3
179	1	ref|NP_001008318.1			19.5	406	46879	endoplasmic reticulum resident protein 44 [Rattus norvegicus].	11	10	0.909	0	0	0	0	1	0	0	0	3	1	5	1	0	0	0	0	1	0	0	0	3	1	4	1	0	0	0	0	1	0	0	0	3	1	4.571	1	ref|NP_001008318.1, ref|NP_113951.1
180	1	ref|NP_001008336.1			18.7	407	46403	eukaryotic initiation factor 4A-II [Rattus norvegicus].	12	12	1	0	0	0	0	2	1	1	0	1	4	0	3	0	0	0	0	2	1	1	0	1	4	0	3	0	0	0	0	2	1	1	0	1	4	0	3
181	1	ref|NP_001008346.1			12.1	224	25217	LDLR chaperone MESD [Rattus norvegicus].	5	5	1	0	0	0	0	0	0	1	0	3	0	1	0	0	0	0	0	0	0	1	0	3	0	1	0	0	0	0	0	0	0	1	0	3	0	1	0
182	1	ref|NP_001008356.1			14.9	261	29981	transmembrane protein 111 [Rattus norvegicus].	2	2	1	0	0	0	0	0	0	0	0	0	0	2	0	0	0	0	0	0	0	0	0	0	0	2	0	0	0	0	0	0	0	0	0	0	0	2	0
183	1	ref|NP_001008369.1			75.4	350	39320	NAD-dependent deacetylase sirtuin-2 [Rattus norvegicus].	993	993	1	65	43	86	36	111	51	84	83	114	84	124	112	65	43	86	36	111	51	84	83	114	84	124	112	65	43	86	36	111	51	84	83	114	84	124	112
184	1	ref|NP_001008375.1			22.1	217	23404	membrane-associated progesterone receptor component 2 [Rattus norvegicus].	43	32	0.744	1	2	3	0	3	1	4	0	9	7	9	4	1	2	3	0	2	1	3	0	6	5	7	2	1	2	3	0	2.286	1	3.167	0	7	5.526	7.519	2.19	ref|NP_001008375.1, ref|NP_068534.1
185	1	ref|NP_001008377.1			30.6	180	20303	trafficking protein particle complex subunit 3 [Rattus norvegicus].	16	16	1	0	0	0	1	0	0	2	2	1	6	0	4	0	0	0	1	0	0	2	2	1	6	0	4	0	0	0	1	0	0	2	2	1	6	0	4
186	1	ref|NP_001008525.1			24.3	218	23946	NADH dehydrogenase [ubiquinone] iron-sulfur protein 7, mitochondrial [Rattus norvegicus].	6	6	1	0	0	0	0	0	0	0	1	1	0	0	4	0	0	0	0	0	0	0	1	1	0	0	4	0	0	0	0	0	0	0	1	1	0	0	4
187	1	ref|NP_001008555.1			7.8	437	46615	sodium/bile acid cotransporter 4 [Rattus norvegicus].	6	6	1	0	0	0	0	0	1	1	1	0	1	2	0	0	0	0	0	0	1	1	1	0	1	2	0	0	0	0	0	0	1	1	1	0	1	2	0
188	1	ref|NP_001008759.1			3.2	468	52255	keratin, type I cuticular Ha6 [Rattus norvegicus].	243	1	0.004	29	26	27	27	21	26	9	14	14	16	14	20	0	0	0	0	0	0	0	0	0	0	1	0	0	0	0	0	0	0	0	0	0	0	1.361	0	CONT_046, CONT_074, CONT_082, CONT_094, CONT_101, CONT_121, CONT_156, CONT_168, ref|NP_001004021.1, ref|NP_001004022.1, ref|NP_001004131.1, ref|NP_001008759.1, ref|NP_001008804.1, ref|NP_001008816.1, ref|NP_001008820.1, ref|NP_446428.1, ref|NP_997710.1
189	1	ref|NP_001008802.2			13.3	625	64758	keratin, type II cytoskeletal 1 [Rattus norvegicus].	2969	635	0.214	297	331	218	317	211	337	132	343	298	171	110	204	69	82	41	63	47	75	25	84	75	36	18	20	108.492	132.905	68.563	99.904	75.288	123.14	39.303	138.747	124.785	57.606	29.906	35.021	CONT_049, CONT_064, CONT_070, CONT_071, CONT_079, CONT_088, CONT_089, CONT_102, CONT_119, CONT_120, CONT_129, CONT_130, CONT_131, CONT_132, CONT_133, CONT_137, CONT_140, CONT_142, CONT_143, ref|NP_001008802.2, ref|NP_001008805.1, ref|NP_001008806.1, ref|NP_001008807.1, ref|NP_001008808.1, ref|NP_001008809.1, ref|NP_001008825.1, ref|NP_001008828.1, ref|NP_899162.1, ref|NP_955402.1, ref|XP_00106674…
190	1	ref|NP_001008803.1			2.4	493	54484	keratin, type II cuticular Hb2 [Rattus norvegicus].	56	56	1	9	11	5	6	1	7	2	5	7	2	0	1	9	11	5	6	1	7	2	5	7	2	0	1	9	11	5	6	1	7	2	5	7	2	0	1
191	1	ref|NP_001008804.1			32.9	526	56506	keratin, type I cytoskeletal 10 [Rattus norvegicus].	2334	20	0.009	258	255	196	258	158	285	89	166	207	163	93	206	0	2	4	2	2	3	0	2	2	1	1	1	0	8.15	14.637	6.7	7.378	12.545	0	7.158	6.694	3.678	3.93	3.65	CONT_046, CONT_074, CONT_082, CONT_094, CONT_098, CONT_101, CONT_121, CONT_156, CONT_168, ref|NP_001004021.1, ref|NP_001004022.1, ref|NP_001004131.1, ref|NP_001008759.1, ref|NP_001008804.1, ref|NP_001008816.1, ref|NP_001008820.1, ref|NP_001008822.1, ref|NP_446428.1, ref|NP_997710.1
192	1	ref|NP_001008805.1			16.2	581	61759	keratin, type II cytoskeletal 2 oral [Rattus norvegicus].	797	4	0.005	86	114	61	107	49	110	22	65	83	46	17	37	0	1	0	0	0	1	0	2	0	0	0	0	0	3.089	0	0.333	0	2.919	0	5.715	0	0	0	0	CONT_049, CONT_064, CONT_070, CONT_071, CONT_079, CONT_088, CONT_089, CONT_102, CONT_119, CONT_120, CONT_129, CONT_130, CONT_131, CONT_132, CONT_133, CONT_137, CONT_140, CONT_142, CONT_143, ref|NP_001008802.2, ref|NP_001008805.1, ref|NP_001008806.1, ref|NP_001008807.1, ref|NP_001008808.1, ref|NP_001008809.1, ref|NP_001008825.1, ref|NP_001008828.1, ref|NP_036739.2, ref|NP_899162.1, ref|NP_955402.1…
193	1	ref|NP_001008806.1			17.4	536	57668	keratin, type II cytoskeletal 4 [Rattus norvegicus].	814	11	0.014	88	119	61	109	49	115	22	63	82	46	18	42	2	1	1	1	0	3	0	0	0	1	1	1	4.528	3.018	2.83	2.337	0	7.176	0	0	0	1.912	1.66	1.456	CONT_049, CONT_064, CONT_070, CONT_071, CONT_079, CONT_088, CONT_089, CONT_102, CONT_119, CONT_120, CONT_129, CONT_130, CONT_131, CONT_132, CONT_133, CONT_137, CONT_140, CONT_142, CONT_143, ref|NP_001008802.2, ref|NP_001008805.1, ref|NP_001008806.1, ref|NP_001008807.1, ref|NP_001008808.1, ref|NP_001008809.1, ref|NP_001008825.1, ref|NP_001008828.1, ref|NP_036739.2, ref|NP_899162.1, ref|NP_955402.1…
194	1	ref|NP_001008807.1			15.4	519	57256	keratin, type II cytoskeletal 1b [Rattus norvegicus].	1066	25	0.023	113	123	76	126	74	130	44	95	104	64	32	85	1	3	0	4	0	3	2	3	7	0	0	2	1.218	3.682	0	4.828	0	3.672	2.39	3.643	8.592	0	0	2.497	CONT_049, CONT_064, CONT_070, CONT_071, CONT_079, CONT_088, CONT_089, CONT_102, CONT_119, CONT_120, CONT_129, CONT_130, CONT_131, CONT_132, CONT_133, CONT_137, CONT_140, CONT_142, CONT_143, ref|NP_001008802.2, ref|NP_001008805.1, ref|NP_001008806.1, ref|NP_001008807.1, ref|NP_001008808.1, ref|NP_001008809.1, ref|NP_001008825.1, ref|NP_001008828.1, ref|NP_899162.1, ref|NP_955402.1, ref|XP_00106674…
195	1	ref|NP_001008808.1			11.9	553	60388	keratin, type II cytoskeletal 73 [Rattus norvegicus].	1140	0	0	114	128	77	141	81	141	39	98	136	66	31	88	0	0	0	0	0	0	0	0	0	0	0	0	1	2.667	0	0	1.583	3	1	1.667	0	0	0	0	CONT_049, CONT_064, CONT_070, CONT_071, CONT_079, CONT_088, CONT_089, CONT_102, CONT_119, CONT_120, CONT_129, CONT_130, CONT_131, CONT_132, CONT_133, CONT_137, CONT_140, CONT_142, CONT_143, ref|NP_001008802.2, ref|NP_001008805.1, ref|NP_001008806.1, ref|NP_001008807.1, ref|NP_001008808.1, ref|NP_001008809.1, ref|NP_001008825.1, ref|NP_001008828.1, ref|NP_036739.2, ref|NP_058705.2, ref|NP_899162.1…
196	1	ref|NP_001008809.1			8.9	553	60437	keratin, type II cytoskeletal 72 [Rattus norvegicus].	692	0	0	80	101	52	88	48	92	23	63	62	37	15	31	0	0	0	0	0	0	0	0	0	0	0	0	0	0.5	0	0	0.25	0	0	1	0	0	0	0	CONT_049, CONT_064, CONT_070, CONT_071, CONT_079, CONT_088, CONT_089, CONT_102, CONT_119, CONT_120, CONT_129, CONT_130, CONT_131, CONT_132, CONT_133, CONT_137, CONT_140, CONT_142, CONT_143, ref|NP_001008802.2, ref|NP_001008805.1, ref|NP_001008806.1, ref|NP_001008807.1, ref|NP_001008808.1, ref|NP_001008809.1, ref|NP_001008825.1, ref|NP_001008828.1, ref|NP_899162.1, ref|NP_955402.1, ref|XP_00106674…
197	1	ref|NP_001008816.1			30.3	452	50214	keratin, type I cytoskeletal 42 [Rattus norvegicus].	876	1	0.001	99	115	69	101	53	110	29	80	89	41	22	68	0	0	0	0	1	0	0	0	0	0	0	0	0	0	0	0	2.396	0	0	0	0	0	0	0	CONT_046, CONT_060, CONT_074, CONT_082, CONT_094, CONT_098, CONT_101, CONT_121, CONT_156, CONT_168, ref|NP_001004021.1, ref|NP_001004022.1, ref|NP_001004131.1, ref|NP_001008759.1, ref|NP_001008804.1, ref|NP_001008816.1, ref|NP_001008820.1, ref|NP_446428.1, ref|NP_997710.1
198	1	ref|NP_001008820.1			6.8	455	50676	keratin, type I cuticular Ha5 [Rattus norvegicus].	248	6	0.024	30	27	27	27	21	27	10	15	14	17	13	20	1	1	0	0	0	1	1	1	0	1	0	0	1.165	1.159	0	0	0	1.161	1.153	1.096	0	1.222	0	0	CONT_046, CONT_074, CONT_082, CONT_094, CONT_101, CONT_121, CONT_156, CONT_168, ref|NP_001004021.1, ref|NP_001004022.1, ref|NP_001004131.1, ref|NP_001008759.1, ref|NP_001008804.1, ref|NP_001008816.1, ref|NP_001008820.1, ref|NP_446428.1, ref|NP_997710.1
199	1	ref|NP_001008822.1			6.7	446	48944	keratin, type I cytoskeletal 25 [Rattus norvegicus].	211	1	0.005	22	25	16	25	17	24	13	24	1	18	12	14	0	0	0	0	0	0	0	1	0	0	0	0	0	0	0	0	0	0	0	1.164	0	0	0	0	CONT_046, CONT_082, CONT_121, CONT_156, CONT_168, ref|NP_001004022.1, ref|NP_001008804.1, ref|NP_001008822.1
200	1	ref|NP_001008825.1			17.3	532	57611	keratin, type II cytoskeletal cochleal [Rattus norvegicus].	1687	0	0	166	211	121	185	114	202	63	154	207	99	53	112	0	0	0	0	0	0	0	0	0	0	0	0	0	0	0	0	0	0	0	0	0	0	0	0.5	CONT_049, CONT_064, CONT_070, CONT_071, CONT_079, CONT_088, CONT_089, CONT_102, CONT_119, CONT_120, CONT_129, CONT_130, CONT_131, CONT_132, CONT_133, CONT_137, CONT_140, CONT_142, CONT_143, ref|NP_001008802.2, ref|NP_001008805.1, ref|NP_001008806.1, ref|NP_001008807.1, ref|NP_001008808.1, ref|NP_001008809.1, ref|NP_001008825.1, ref|NP_001008828.1, ref|NP_036739.2, ref|NP_058705.2, ref|NP_899162.1…
201	1	ref|NP_001008828.1			21.3	573	62169	keratin, type II cytoskeletal 75 [Rattus norvegicus].	1713	3	0.002	175	212	123	190	113	205	68	155	196	108	58	110	1	1	0	0	1	0	0	0	0	0	0	0	4.345	5.256	0	0	4.594	0	0	0	0	0	0	0.5	CONT_049, CONT_064, CONT_070, CONT_071, CONT_079, CONT_088, CONT_089, CONT_102, CONT_119, CONT_120, CONT_129, CONT_130, CONT_131, CONT_132, CONT_133, CONT_137, CONT_140, CONT_142, CONT_143, ref|NP_001008802.2, ref|NP_001008805.1, ref|NP_001008806.1, ref|NP_001008807.1, ref|NP_001008808.1, ref|NP_001008809.1, ref|NP_001008825.1, ref|NP_001008828.1, ref|NP_036739.2, ref|NP_899162.1, ref|NP_955402.1…
202	1	ref|NP_001008880.1			22.4	228	25248	sodium channel subunit beta-4 precursor [Rattus norvegicus].	24	24	1	3	1	0	0	1	0	6	2	3	1	3	4	3	1	0	0	1	0	6	2	3	1	3	4	3	1	0	0	1	0	6	2	3	1	3	4
203	1	ref|NP_001008888.1			52.6	274	29447	cytochrome b-c1 complex subunit Rieske, mitochondrial [Rattus norvegicus].	43	43	1	0	0	0	0	1	0	4	4	15	6	2	11	0	0	0	0	1	0	4	4	15	6	2	11	0	0	0	0	1	0	4	4	15	6	2	11
204	1	ref|NP_001009180.1			51.7	286	32968	F-actin-capping protein subunit alpha-2 [Rattus norvegicus].	127	98	0.772	10	2	8	5	14	5	19	20	9	9	11	15	7	1	6	2	11	3	16	17	6	7	10	12	10	1.5	8	5	13.75	5	18.667	19.55	9	8.556	11	14.571	ref|NP_001009180.1, ref|NP_001103095.2
205	1	ref|NP_001009239.1			35.4	243	26675	40S ribosomal protein S3 [Rattus norvegicus].	16	16	1	0	0	0	0	0	0	2	2	3	2	3	4	0	0	0	0	0	0	2	2	3	2	3	4	0	0	0	0	0	0	2	2	3	2	3	4
206	1	ref|NP_001009268.1			30.2	394	44735	actin-related protein 2 [Rattus norvegicus].	91	91	1	4	0	6	1	3	1	19	18	4	8	11	16	4	0	6	1	3	1	19	18	4	8	11	16	4	0	6	1	3	1	19	18	4	8	11	16
207	1	ref|NP_001009504.1			6.7	479	51852	F-box/LRR-repeat protein 16 [Rattus norvegicus].	8	8	1	0	0	0	0	1	0	1	0	5	1	0	0	0	0	0	0	1	0	1	0	5	1	0	0	0	0	0	0	1	0	1	0	5	1	0	0
208	1	ref|NP_001009542.1			28.1	210	24356	programmed cell death protein 10 [Rattus norvegicus].	14	14	1	0	0	1	0	3	0	2	1	1	2	2	2	0	0	1	0	3	0	2	1	1	2	2	2	0	0	1	0	3	0	2	1	1	2	2	2
209	1	ref|NP_001009639.1			21.6	176	18981	tubulin polymerization-promoting protein family member 3 [Rattus norvegicus].	16	16	1	0	0	2	0	2	1	1	2	3	1	1	3	0	0	2	0	2	1	1	2	3	1	1	3	0	0	2	0	2	1	1	2	3	1	1	3
210	1	ref|NP_001009674.1			27.5	269	30481	integral membrane protein 2C [Rattus norvegicus].	21	21	1	1	0	1	0	1	0	3	1	3	3	6	2	1	0	1	0	1	0	3	1	3	3	6	2	1	0	1	0	1	0	3	1	3	3	6	2
211	1	ref|NP_001009692.1			21.5	330	36237	endophilin-B2 [Rattus norvegicus].	16	16	1	0	0	1	0	1	0	5	0	3	1	2	3	0	0	1	0	1	0	5	0	3	1	2	3	0	0	1	0	1	0	5	0	3	1	2	3
212	1	ref|NP_001009703.1			12.8	235	27029	transmembrane emp24 domain-containing protein 9 [Rattus norvegicus].	7	7	1	0	0	0	0	0	0	1	0	1	3	2	0	0	0	0	0	0	0	1	0	1	3	2	0	0	0	0	0	0	0	1	0	1	3	2	0
213	1	ref|NP_001009825.1			33.3	360	41298	protein phosphatase 1 regulatory subunit 7 [Rattus norvegicus].	38	38	1	2	1	0	0	4	1	7	8	1	6	7	1	2	1	0	0	4	1	7	8	1	6	7	1	2	1	0	0	4	1	7	8	1	6	7	1
214	1	ref|NP_001009831.1			39.1	558	63376	atlastin-1 [Rattus norvegicus].	66	64	0.97	2	3	2	3	3	1	8	8	9	8	9	10	1	3	2	3	3	1	8	7	9	8	9	10	2	3	2	3	3	1	8	8	9	8	9	10	ref|NP_001009831.1, ref|NP_001094141.1
215	1	ref|NP_001009953.2			18.6	237	25432	reticulon-3 isoform A1 [Rattus norvegicus].	174	13	0.075	4	3	8	0	7	2	15	17	29	23	40	26	0	0	0	0	0	0	2	0	3	2	3	3	0	0	0	0	0	0	3.774	0	15.926	5.775	6.879	9.326	ref|NP_001009953.2, ref|NP_446317.1, ref|NP_543185.2
216	1	ref|NP_001009967.2			8.4	688	75642	phosphatidylinositol-4-phosphate 5-kinase type-1 gamma isoform c [Rattus norvegicus].	8	8	1	0	0	1	0	0	0	2	1	0	2	2	0	0	0	1	0	0	0	2	1	0	2	2	0	0	0	1	0	0	0	2	1	0	2	2	0
216.01	1	ref|NP_001029142.1		redundant	9.1	636	69658	phosphatidylinositol-4-phosphate 5-kinase type-1 gamma isoform b [Rattus norvegicus].	8	8	1	0	0	1	0	0	0	2	1	0	2	2	0	0	0	1	0	0	0	2	1	0	2	2	0	0	0	1	0	0	0	2	1	0	2	2	0
217	1	ref|NP_001010920.1			17.7	475	52694	cytosolic non-specific dipeptidase [Rattus norvegicus].	20	20	1	0	2	1	1	2	1	4	2	2	1	1	3	0	2	1	1	2	1	4	2	2	1	1	3	0	2	1	1	2	1	4	2	2	1	1	3
218	1	ref|NP_001011893.1			30.4	312	36213	septin 4 [Rattus norvegicus].	120	40	0.333	5	7	9	5	8	7	18	13	15	11	12	10	1	0	2	1	1	3	10	5	5	4	3	5	1.118	0	2.359	1.19	1.206	3.462	10.899	5.58	5.735	4.424	3.391	5.305	ref|NP_001011893.1, ref|NP_446383.3
219	1	ref|NP_001011901.1			24.2	858	96420	heat shock protein 105 kDa [Rattus norvegicus].	68	54	0.794	4	1	7	2	5	2	11	10	4	10	4	8	3	0	6	2	4	2	8	9	3	8	3	6	3.25	0.333	6.6	2	4.571	2	9.2	9.375	3.333	8.762	3.429	7	ref|NP_001011901.1, ref|NP_001099898.2, ref|NP_705893.1
220	1	ref|NP_001011907.1			16.4	463	52563	NADH dehydrogenase [ubiquinone] iron-sulfur protein 2, mitochondrial precursor [Rattus norvegicus].	13	13	1	0	0	1	0	0	0	0	0	3	1	2	6	0	0	1	0	0	0	0	0	3	1	2	6	0	0	1	0	0	0	0	0	3	1	2	6
221	1	ref|NP_001011910.1			57.8	519	56151	cytosol aminopeptidase [Rattus norvegicus].	181	181	1	17	6	9	5	25	13	13	10	18	13	37	15	17	6	9	5	25	13	13	10	18	13	37	15	17	6	9	5	25	13	13	10	18	13	37	15
222	1	ref|NP_001011918.1			37.8	503	54161	annexin A11 [Rattus norvegicus].	210	182	0.867	11	7	16	5	16	10	26	24	19	21	30	25	8	7	15	5	11	9	24	21	17	18	26	21	8.632	7	15.263	5	12.17	9.36	24.857	22.26	17.507	19.102	27.224	22.135	ref|NP_001011918.1, ref|NP_036955.1
223	1	ref|NP_001011927.1			62.7	351	40302	V-type proton ATPase subunit d 1 [Rattus norvegicus].	856	856	1	47	41	81	35	69	43	98	76	117	71	92	86	47	41	81	35	69	43	98	76	117	71	92	86	47	41	81	35	69	43	98	76	117	71	92	86
224	1	ref|NP_001011935.2			2.4	1125	128768	exportin 6 [Rattus norvegicus].	2	2	1	0	0	0	0	0	0	0	2	0	0	0	0	0	0	0	0	0	0	0	2	0	0	0	0	0	0	0	0	0	0	0	2	0	0	0	0
225	1	ref|NP_001011939.1			20.4	534	60604	EH domain-containing protein 1 [Rattus norvegicus].	17	2	0.118	0	0	0	0	1	0	3	2	2	1	5	3	0	0	0	0	0	0	1	0	0	0	0	1	0	0	0	0	0.5	0	1.4	0	0	0	0	3	ref|NP_001011939.1, ref|NP_620245.2
226	1	ref|NP_001011946.1			7.6	537	61528	beta-hexosaminidase subunit beta precursor [Rattus norvegicus].	7	7	1	0	0	2	0	1	0	1	0	0	1	1	1	0	0	2	0	1	0	1	0	0	1	1	1	0	0	2	0	1	0	1	0	0	1	1	1
227	1	ref|NP_001011969.1			8.9	350	38457	serine-threonine kinase receptor-associated protein [Rattus norvegicus].	2	2	1	0	0	0	0	0	0	2	0	0	0	0	0	0	0	0	0	0	0	2	0	0	0	0	0	0	0	0	0	0	0	2	0	0	0	0	0
228	1	ref|NP_001011975.1			6.9	519	57626	aldehyde dehydrogenase X, mitochondrial precursor [Rattus norvegicus].	7	5	0.714	1	0	0	0	0	0	1	0	3	0	0	2	0	0	0	0	0	0	1	0	3	0	0	1	0	0	0	0	0	0	1	0	3	0	0	2	ref|NP_001011975.1, ref|NP_071852.2, ref|NP_115792.1, ref|NP_446348.2
229	1	ref|NP_001011991.1			23.9	394	42956	protein NDRG1 [Rattus norvegicus].	41	41	1	0	0	1	0	2	0	12	8	2	5	3	8	0	0	1	0	2	0	12	8	2	5	3	8	0	0	1	0	2	0	12	8	2	5	3	8
230	1	ref|NP_001011992.1			49	382	43902	V-type proton ATPase subunit C 1 [Rattus norvegicus].	314	314	1	16	14	25	17	17	19	31	36	35	32	39	33	16	14	25	17	17	19	31	36	35	32	39	33	16	14	25	17	17	19	31	36	35	32	39	33
231	1	ref|NP_001011995.1			67.7	449	49938	tubulin alpha-1C chain [Rattus norvegicus].	5062	8	0.002	316	225	378	201	377	236	510	577	467	604	553	618	0	0	0	0	0	0	1	4	0	2	0	1	0	0	0	0	0	0	12.368	40.904	0	20.061	0	7.808	ref|NP_001007005.1, ref|NP_001011995.1, ref|NP_001019510.1, ref|NP_001037735.1, ref|NP_001099588.1, ref|NP_071634.1
232	1	ref|NP_001011996.1			26.9	706	76062	C2 domain-containing protein 2-like [Rattus norvegicus].	96	96	1	3	9	10	4	9	3	9	12	6	10	14	7	3	9	10	4	9	3	9	12	6	10	14	7	3	9	10	4	9	3	9	12	6	10	14	7
233	1	ref|NP_001012076.1			6.1	330	37547	phytanoyl-CoA hydroxylase-interacting protein-like [Rattus norvegicus].	7	5	0.714	0	0	0	1	0	0	0	1	0	2	0	3	0	0	0	1	0	0	0	1	0	1	0	2	0	0	0	1	0	0	0	1	0	1.25	0	2.333	ref|NP_001012076.1, ref|NP_001017376.1
234	1	ref|NP_001012078.1			8.3	760	83287	semaphorin-4A [Rattus norvegicus].	7	7	1	0	0	1	0	2	0	0	1	2	0	1	0	0	0	1	0	2	0	0	1	2	0	1	0	0	0	1	0	2	0	0	1	2	0	1	0
235	1	ref|NP_001012104.1			30.8	441	48897	dolichyl-diphosphooligosaccharide--protein glycosyltransferase 48 kDa subunit precursor [Rattus norvegicus].	44	44	1	0	0	3	0	2	1	7	9	5	4	12	1	0	0	3	0	2	1	7	9	5	4	12	1	0	0	3	0	2	1	7	9	5	4	12	1
236	1	ref|NP_001012130.1			22.8	417	45011	phosphoglycerate kinase 2 [Rattus norvegicus].	124	3	0.024	8	2	7	3	14	5	13	8	11	11	13	29	0	0	0	1	1	0	0	1	0	0	0	0	0	0	0	1.2	1.419	0	0	1.137	0	0	0	0	ref|NP_001012130.1, ref|NP_445743.2
237	1	ref|NP_001012137.1			12.5	518	52674	RNA-binding protein FUS [Rattus norvegicus].	16	15	0.938	2	0	3	0	0	0	4	4	1	1	1	0	2	0	3	0	0	0	4	4	0	1	1	0	2	0	3	0	0	0	4	4	0.5	1	1	0	ref|NP_001012137.1, ref|NP_001099294.1
238	1	ref|NP_001012139.1			18.9	296	31647	phospholipid scramblase 3 [Rattus norvegicus].	22	22	1	1	0	2	1	1	0	4	0	6	0	5	2	1	0	2	1	1	0	4	0	6	0	5	2	1	0	2	1	1	0	4	0	6	0	5	2
239	1	ref|NP_001012140.1			16.2	259	29104	ras-related protein Rab-34 [Rattus norvegicus].	163	2	0.012	10	7	13	6	17	8	18	14	15	17	20	18	0	0	0	0	0	0	0	0	0	0	2	0	0	0	0	0	0	0	0	0	0	0	2.185	0	ref|NP_001012140.1, ref|NP_001013064.1, ref|NP_001101618.1, ref|NP_001102245.1, ref|NP_001103449.1, ref|NP_037149.1, ref|NP_037150.2, ref|NP_059051.1, ref|NP_059055.2, ref|NP_112352.2, ref|NP_112353.1, ref|NP_445818.1, ref|NP_445911.1, ref|NP_446041.1, ref|NP_446450.2, ref|NP_542147.1, ref|NP_598220.1, ref|NP_695229.1, ref|NP_942044.1
240	1	ref|NP_001012170.1			28.2	386	43918	nucleosome assembly protein 1-like 4 [Rattus norvegicus].	30	29	0.967	2	1	2	0	1	1	7	3	0	4	5	4	2	1	2	0	1	1	6	3	0	4	5	4	2	1	2	0	1	1	6.857	3	0	4	5	4	ref|NP_001012170.1, ref|NP_446013.2
241	1	ref|NP_001012197.2			44	804	92772	endoplasmin precursor [Rattus norvegicus].	375	342	0.912	20	31	25	17	32	14	47	41	35	37	50	26	19	30	24	15	30	12	41	37	32	33	47	22	19.576	30.938	24.667	16.765	31.224	13.333	44.844	39.426	34.341	35.538	49.39	24.316	ref|NP_001004082.3, ref|NP_001012197.2
242	1	ref|NP_001012201.1			41.4	476	51855	cell adhesion molecule 1 [Rattus norvegicus].	205	205	1	8	8	9	6	14	4	42	31	22	17	27	17	8	8	9	6	14	4	42	31	22	17	27	17	8	8	9	6	14	4	42	31	22	17	27	17
243	1	ref|NP_001012205.1			40.6	796	90892	inactive dipeptidyl peptidase 10 [Rattus norvegicus].	353	277	0.785	18	19	27	19	26	14	31	34	36	47	52	30	13	13	20	13	14	9	26	31	28	42	45	23	13.985	14.3	21.628	14.472	16.024	9.957	27.15	31.732	29.75	43.75	47.045	24.61	ref|NP_001012205.1, ref|NP_074041.1
244	1	ref|NP_001012213.1			14.6	322	35589	sideroflexin-1 [Rattus norvegicus].	21	13	0.619	0	0	0	0	0	0	1	1	9	0	0	10	0	0	0	0	0	0	1	1	4	0	0	7	0	0	0	0	0	0	1	1	5.538	0	0	8.4	ref|NP_001012213.1, ref|NP_075237.1
245	1	ref|NP_001012221.1			7.7	520	56901	succinyl-CoA:3-ketoacid-coenzyme A transferase 2A, mitochondrial precursor [Rattus norvegicus].	2	2	1	0	0	0	0	0	0	0	0	2	0	0	0	0	0	0	0	0	0	0	0	2	0	0	0	0	0	0	0	0	0	0	0	2	0	0	0
245.01	1	ref|XP_002726687.1		redundant	7.7	520	56929	PREDICTED: rCG31267-like [Rattus norvegicus].	2	2	1	0	0	0	0	0	0	0	0	2	0	0	0	0	0	0	0	0	0	0	0	2	0	0	0	0	0	0	0	0	0	0	0	2	0	0	0
246	1	ref|NP_001012235.1			26.2	317	35996	protein IMPACT [Rattus norvegicus].	27	27	1	1	0	0	0	0	0	4	5	5	2	3	7	1	0	0	0	0	0	4	5	5	2	3	7	1	0	0	0	0	0	4	5	5	2	3	7
247	1	ref|NP_001012347.1			30.7	257	28967	regulator of G-protein signaling 7-binding protein [Rattus norvegicus].	21	21	1	1	0	0	0	1	0	2	3	8	3	1	2	1	0	0	0	1	0	2	3	8	3	1	2	1	0	0	0	1	0	2	3	8	3	1	2
248	1	ref|NP_001012354.1			41.4	239	26725	leucine-rich repeat-containing protein 57 [Rattus norvegicus].	64	64	1	2	1	3	0	2	0	9	5	14	9	10	9	2	1	3	0	2	0	9	5	14	9	10	9	2	1	3	0	2	0	9	5	14	9	10	9
249	1	ref|NP_001012486.1			60.2	206	22977	ras-related protein Rab-18 [Rattus norvegicus].	59	59	1	0	1	3	1	5	0	7	4	14	12	6	6	0	1	3	1	5	0	7	4	14	12	6	6	0	1	3	1	5	0	7	4	14	12	6	6
250	1	ref|NP_001012522.1			12.8	289	33383	protein SET [Rattus norvegicus].	16	16	1	0	3	0	0	2	0	5	1	2	1	1	1	0	3	0	0	2	0	5	1	2	1	1	1	0	3	0	0	2	0	5	1	2	1	1	1
250.01	1	ref|NP_001041326.1		redundant	3.9	959	107378	protein kinase N3 [Rattus norvegicus].	16	16	1	0	3	0	0	2	0	5	1	2	1	1	1	0	3	0	0	2	0	5	1	2	1	1	1	0	3	0	0	2	0	5	1	2	1	1	1
251	1	ref|NP_001012756.1			51.9	418	46963	creatine kinase U-type, mitochondrial precursor [Rattus norvegicus].	202	176	0.871	6	4	17	1	14	3	20	20	27	32	9	49	4	4	13	1	11	3	18	19	23	27	9	44	4.065	4	13.416	1	11.196	3	18.151	19.078	23.472	27.584	9	44.84	ref|NP_001012756.1, ref|NP_036661.2
252	1	ref|NP_001012762.1			5.5	477	54291	ectonucleotide pyrophosphatase/phosphodiesterase family member 5 precursor [Rattus norvegicus].	9	9	1	2	1	0	0	2	1	1	0	0	1	0	1	2	1	0	0	2	1	1	0	0	1	0	1	2	1	0	0	2	1	1	0	0	1	0	1
253	1	ref|NP_001013053.1			54.8	299	33313	prohibitin-2 [Rattus norvegicus].	98	98	1	1	0	7	0	10	0	8	7	20	7	1	37	1	0	7	0	10	0	8	7	20	7	1	37	1	0	7	0	10	0	8	7	20	7	1	37
254	1	ref|NP_001013064.1			57.2	201	23026	ras-related protein Rab-35 [Rattus norvegicus].	424	86	0.203	24	16	34	14	36	20	44	38	48	48	53	49	2	1	5	2	2	4	10	9	13	10	15	13	3.883	1.543	7.587	2.867	3.222	6.152	12.663	12.839	17.371	14.637	20.696	18.194	ref|NP_001012140.1, ref|NP_001013064.1, ref|NP_001101618.1, ref|NP_001102245.1, ref|NP_001103449.1, ref|NP_037149.1, ref|NP_037150.2, ref|NP_059051.1, ref|NP_059055.2, ref|NP_112352.2, ref|NP_112353.1, ref|NP_112354.1, ref|NP_445818.1, ref|NP_445911.1, ref|NP_446041.1, ref|NP_446450.2, ref|NP_542147.1, ref|NP_598220.1, ref|NP_695229.1, ref|NP_942044.1
255	1	ref|NP_001013122.1			13.8	650	72129	elongation factor 1-delta [Rattus norvegicus].	10	10	1	0	0	1	0	2	0	1	2	3	0	0	1	0	0	1	0	2	0	1	2	3	0	0	1	0	0	1	0	2	0	1	2	3	0	0	1
256	1	ref|NP_001013128.1			38	698	76396	serotransferrin precursor [Rattus norvegicus].	149	149	1	9	8	12	16	12	0	20	17	11	26	12	6	9	8	12	16	12	0	20	17	11	26	12	6	9	8	12	16	12	0	20	17	11	26	12	6
257	1	ref|NP_001013137.1			27.1	377	44013	guanine nucleotide-binding protein subunit alpha-13 [Rattus norvegicus].	537	28	0.052	41	35	43	32	41	35	48	49	58	49	57	49	1	0	2	0	4	1	4	1	8	0	2	5	1.115	0	2.213	0	4.459	1.177	4.446	1.128	8.935	0	2.259	5.58	ref|NP_001013137.1, ref|NP_001013169.1, ref|NP_037238.1, ref|NP_037277.1, ref|NP_037321.1, ref|NP_059023.1, ref|NP_062005.1, ref|NP_112295.1, ref|NP_112296.1, ref|NP_112297.1, ref|NP_112298.1, ref|XP_001060758.1
258	1	ref|NP_001013148.1			64.6	2358	273587	spectrin beta chain, brain 1 [Rattus norvegicus].	2876	2702	0.939	353	294	248	254	196	207	244	291	157	216	201	215	336	276	234	235	187	194	228	277	145	200	189	201	348.284	286.967	244.812	248.781	193.841	203.663	240.242	286.995	154.613	210.738	196.848	210.571	ref|NP_001013148.1, ref|NP_062040.1, ref|XP_001072073.1, ref|XP_218364.5
259	1	ref|NP_001013169.1			25.6	355	41443	guanine nucleotide-binding protein subunit alpha-14 [Rattus norvegicus].	151	11	0.073	13	10	12	8	18	7	15	14	14	11	17	12	1	1	1	1	3	0	2	1	0	0	0	1	1.281	1.273	1.216	1.206	3.921	0	2.444	1.277	0	0	0	1.176	ref|NP_001013137.1, ref|NP_001013169.1, ref|NP_037321.1, ref|NP_112295.1, ref|NP_112296.1, ref|NP_112298.1
260	1	ref|NP_001013241.1			12.1	365	38581	poly(rC)-binding protein 2 [Rattus norvegicus].	14	10	0.714	0	0	1	0	3	0	0	4	2	0	1	3	0	0	1	0	3	0	0	2	2	0	1	1	0	0	1	0	3	0	0	3.333	2	0	1	2	ref|NP_001013241.1, ref|XP_002726454.1
261	1	ref|NP_001013245.1			23.9	209	23237	COP9 signalosome complex subunit 8 [Rattus norvegicus].	13	13	1	0	0	1	0	0	0	1	1	2	3	0	5	0	0	1	0	0	0	1	1	2	3	0	5	0	0	1	0	0	0	1	1	2	3	0	5
262	1	ref|NP_001013261.1			23.2	388	41899	zinc transporter 3 [Rattus norvegicus].	93	93	1	3	3	7	2	7	2	13	12	11	11	13	9	3	3	7	2	7	2	13	12	11	11	13	9	3	3	7	2	7	2	13	12	11	11	13	9
263	1	ref|NP_001013267.1			2.8	1194	133998	putative ATP-dependent RNA helicase DHX30 [Rattus norvegicus].	2	2	1	0	0	0	0	0	0	0	0	0	0	2	0	0	0	0	0	0	0	0	0	0	0	2	0	0	0	0	0	0	0	0	0	0	0	2	0
264	1	ref|NP_001013452.1			62.7	204	23401	ras-related protein R-Ras2 [Rattus norvegicus].	60	40	0.667	1	0	4	0	7	1	8	3	8	8	9	11	0	0	4	0	6	1	6	2	4	5	6	6	0.5	0	4	0	7	1	8	3	6.667	7.5	9	11	ref|NP_001013452.1, ref|NP_001101951.1
265	1	ref|NP_001013902.2			8.1	557	60885	inositol-3-phosphate synthase 1 [Rattus norvegicus].	7	7	1	0	0	0	0	0	0	1	3	1	1	0	1	0	0	0	0	0	0	1	3	1	1	0	1	0	0	0	0	0	0	1	3	1	1	0	1
266	1	ref|NP_001013908.2			75.7	445	49954	tubulin beta-2B chain [Rattus norvegicus].	8224	23	0.003	528	328	624	311	651	372	964	999	614	961	916	956	0	1	3	0	2	0	4	5	1	2	1	4	0	6.556	23.501	0	16.631	0	39.606	47.702	9.614	18.436	9.972	33.055	ref|NP_001013908.2, ref|NP_001020846.1, ref|NP_001102589.1, ref|NP_543158.1, ref|NP_640347.2, ref|NP_775125.1, ref|NP_954525.1
267	1	ref|NP_001013932.1			60	340	37364	guanine nucleotide-binding protein subunit beta-4 [Rattus norvegicus].	723	103	0.142	52	24	54	22	68	23	91	83	67	67	77	95	3	1	5	0	10	0	20	16	12	6	6	24	4.092	1.698	6.834	0	13.556	0	24.882	20.225	15.209	7.71	8.154	30.353	ref|NP_001013932.1, ref|NP_068630.1, ref|NP_112249.2, ref|NP_112299.1
268	1	ref|NP_001013945.1			22.9	375	41508	protein NDRG3 [Rattus norvegicus].	16	16	1	1	0	1	0	2	1	3	2	2	1	1	2	1	0	1	0	2	1	3	2	2	1	1	2	1	0	1	0	2	1	3	2	2	1	1	2
269	1	ref|NP_001013950.2			10.5	229	26547	ribosomal protein S8-like [Rattus norvegicus].	7	7	1	0	0	0	0	0	0	2	1	0	2	1	1	0	0	0	0	0	0	2	1	0	2	1	1	0	0	0	0	0	0	2	1	0	2	1	1
269.01	1	ref|NP_113894.1		redundant	11.5	208	24206	40S ribosomal protein S8 [Rattus norvegicus].	7	7	1	0	0	0	0	0	0	2	1	0	2	1	1	0	0	0	0	0	0	2	1	0	2	1	1	0	0	0	0	0	0	2	1	0	2	1	1
269.02	1	ref|XP_212814.1		redundant	11.5	208	24159	PREDICTED: ribosomal protein S8-like [Rattus norvegicus].	7	7	1	0	0	0	0	0	0	2	1	0	2	1	1	0	0	0	0	0	0	2	1	0	2	1	1	0	0	0	0	0	0	2	1	0	2	1	1
270	1	ref|NP_001013951.1			43.1	441	50861	V-type proton ATPase subunit H [Rattus norvegicus].	143	143	1	6	6	5	3	7	1	27	16	12	27	9	24	6	6	5	3	7	1	27	16	12	27	9	24	6	6	5	3	7	1	27	16	12	27	9	24
271	1	ref|NP_001013963.1			22.6	248	27917	hypothetical protein LOC298795 [Rattus norvegicus].	259	1	0.004	18	13	24	7	31	17	23	12	26	28	32	28	0	0	0	0	0	0	0	1	0	0	0	0	0	0	0	0	0	0	0	1.095	0	0	0	0	ref|NP_001013963.1, ref|NP_037143.2, ref|NP_037184.1, ref|NP_037185.1, ref|NP_062249.1, ref|NP_062250.1, ref|NP_113791.1
271.01	1	ref|XP_232745.4		redundant	16.7	336	36857	PREDICTED: stratifin [Rattus norvegicus].	259	1	0.004	18	13	24	7	31	17	23	12	26	28	32	28	0	0	0	0	0	0	0	1	0	0	0	0	0	0	0	0	0	0	0	1.095	0	0	0	0	ref|NP_001013963.1, ref|NP_037143.2, ref|NP_037184.1, ref|NP_037185.1, ref|NP_062249.1, ref|NP_062250.1, ref|NP_113791.1
272	1	ref|NP_001013970.1			9.6	228	25182	ankyrin repeat domain-containing protein 46 [Rattus norvegicus].	5	5	1	0	0	0	0	0	0	0	0	0	1	2	2	0	0	0	0	0	0	0	0	0	1	2	2	0	0	0	0	0	0	0	0	0	1	2	2
273	1	ref|NP_001013999.2			8.3	604	66646	apoptosis-inducing factor, mitochondrion-associated 3 [Rattus norvegicus].	9	9	1	0	0	1	0	1	0	0	0	2	3	1	1	0	0	1	0	1	0	0	0	2	3	1	1	0	0	1	0	1	0	0	0	2	3	1	1
274	1	ref|NP_001014005.1			18.9	291	32419	malectin precursor [Rattus norvegicus].	12	12	1	0	0	1	0	2	0	2	1	1	1	3	1	0	0	1	0	2	0	2	1	1	1	3	1	0	0	1	0	2	0	2	1	1	1	3	1
275	1	ref|NP_001014007.1			32.9	429	47089	probable saccharopine dehydrogenase [Rattus norvegicus].	101	101	1	4	1	9	2	10	2	7	6	17	8	15	20	4	1	9	2	10	2	7	6	17	8	15	20	4	1	9	2	10	2	7	6	17	8	15	20
276	1	ref|NP_001014031.2			4.6	1310	144710	family with sequence similarity 65, member B [Rattus norvegicus].	17	17	1	0	0	1	1	3	0	0	1	3	1	1	6	0	0	1	1	3	0	0	1	3	1	1	6	0	0	1	1	3	0	0	1	3	1	1	6
277	1	ref|NP_001014049.1			27.1	229	24641	mitochondrial glutamate carrier 1 [Rattus norvegicus].	29	19	0.655	0	0	2	0	1	0	1	2	8	4	0	11	0	0	2	0	1	0	0	0	5	3	0	8	0	0	2	0	1	0	0.5	1	8	4	0	10.667	ref|NP_001014049.1, ref|NP_001037745.1
278	1	ref|NP_001014081.1			20.2	272	29133	hypothetical protein LOC312711 precursor [Rattus norvegicus].	13	13	1	1	1	1	0	1	0	2	1	3	0	2	1	1	1	1	0	1	0	2	1	3	0	2	1	1	1	1	0	1	0	2	1	3	0	2	1
279	1	ref|NP_001014102.1			27.4	1058	117789	ubiquitin-like modifier-activating enzyme 1 [Rattus norvegicus].	78	78	1	3	2	3	1	6	4	14	22	3	10	4	6	3	2	3	1	6	4	14	22	3	10	4	6	3	2	3	1	6	4	14	22	3	10	4	6
280	1	ref|NP_001014130.1			19	557	62563	glypican-4 [Rattus norvegicus].	29	28	0.966	2	1	4	3	3	2	3	3	3	0	3	2	2	1	4	3	2	2	3	3	3	0	3	2	2	1	4	3	3	2	3	3	3	0	3	2	ref|NP_001014130.1, ref|XP_001077762.2
281	1	ref|NP_001014157.1			24.1	606	66182	WD repeat-containing protein 1 [Rattus norvegicus].	30	30	1	4	1	2	0	3	0	2	5	1	4	2	6	4	1	2	0	3	0	2	5	1	4	2	6	4	1	2	0	3	0	2	5	1	4	2	6
282	1	ref|NP_001014162.1			32.8	229	25764	hypothetical protein LOC361118 precursor [Rattus norvegicus].	61	61	1	1	1	2	0	9	1	12	2	8	7	14	4	1	1	2	0	9	1	12	2	8	7	14	4	1	1	2	0	9	1	12	2	8	7	14	4
283	1	ref|NP_001014185.1			64.4	149	15044	cell cycle exit and neuronal differentiation protein 1 [Rattus norvegicus].	53	53	1	0	0	2	0	0	0	9	3	11	6	4	18	0	0	2	0	0	0	9	3	11	6	4	18	0	0	2	0	0	0	9	3	11	6	4	18
284	1	ref|NP_001014205.1			6.1	280	31506	LAMP family protein C20orf103 homolog precursor [Rattus norvegicus].	15	15	1	1	0	1	0	1	0	2	1	4	0	1	4	1	0	1	0	1	0	2	1	4	0	1	4	1	0	1	0	1	0	2	1	4	0	1	4
285	1	ref|NP_001014209.1			28	450	50970	lanC-like protein 2 [Rattus norvegicus].	45	45	1	8	1	3	2	7	3	6	2	1	6	0	6	8	1	3	2	7	3	6	2	1	6	0	6	8	1	3	2	7	3	6	2	1	6	0	6
286	1	ref|NP_001014249.1			32.6	298	33269	glyoxalase domain-containing protein 4 [Rattus norvegicus].	23	23	1	0	1	3	0	4	0	3	4	1	2	2	3	0	1	3	0	4	0	3	4	1	2	2	3	0	1	3	0	4	0	3	4	1	2	2	3
287	1	ref|NP_001014254.1			43.9	164	18659	CB1 cannabinoid receptor-interacting protein 1 [Rattus norvegicus].	60	60	1	2	1	6	1	6	3	5	9	7	5	6	9	2	1	6	1	6	3	5	9	7	5	6	9	2	1	6	1	6	3	5	9	7	5	6	9
288	1	ref|NP_001014264.1			18.9	297	32003	isochorismatase domain-containing protein 1 [Rattus norvegicus].	11	11	1	0	0	0	0	1	0	3	0	0	0	7	0	0	0	0	0	1	0	3	0	0	0	7	0	0	0	0	0	1	0	3	0	0	0	7	0
289	1	ref|NP_001014276.1			3.4	500	60106	dual specificity protein kinase CLK2 [Rattus norvegicus].	3	3	1	0	0	0	0	0	0	1	2	0	0	0	0	0	0	0	0	0	0	1	2	0	0	0	0	0	0	0	0	0	0	1	2	0	0	0	0
290	1	ref|NP_001014285.1			14	258	28629	synaptophysin-like protein 1 [Rattus norvegicus].	24	24	1	0	1	1	0	3	1	3	2	6	3	3	1	0	1	1	0	3	1	3	2	6	3	3	1	0	1	1	0	3	1	3	2	6	3	3	1
291	1	ref|NP_001014787.1			43.9	611	65068	immunoglobulin superfamily member 8 [Rattus norvegicus].	492	492	1	25	20	32	15	43	24	59	50	58	51	66	49	25	20	32	15	43	24	59	50	58	51	66	49	25	20	32	15	43	24	59	50	58	51	66	49
292	1	ref|NP_001015021.1			12	358	40496	dnaJ homolog subfamily B member 11 [Rattus norvegicus].	8	8	1	1	1	1	0	0	0	2	2	0	0	0	1	1	1	1	0	0	0	2	2	0	0	0	1	1	1	1	0	0	0	2	2	0	0	0	1
293	1	ref|NP_001017376.1			17.6	330	37556	phytanoyl-CoA hydroxylase-interacting protein [Rattus norvegicus].	27	25	0.926	0	0	2	0	3	1	5	4	2	4	1	5	0	0	2	0	3	1	5	4	2	3	1	4	0	0	2	0	3	1	5	4	2	3.75	1	4.667	ref|NP_001012076.1, ref|NP_001017376.1
294	1	ref|NP_001017380.1			4.9	953	106714	ubiquitin carboxyl-terminal hydrolase CYLD [Rattus norvegicus].	7	7	1	0	0	0	1	2	0	1	2	0	1	0	0	0	0	0	1	2	0	1	2	0	1	0	0	0	0	0	1	2	0	1	2	0	1	0	0
295	1	ref|NP_001017386.1			37.3	142	15674	opalin [Rattus norvegicus].	137	137	1	4	1	9	2	11	4	20	10	16	13	23	24	4	1	9	2	11	4	20	10	16	13	23	24	4	1	9	2	11	4	20	10	16	13	23	24
296	1	ref|NP_001017454.1			23.8	366	39943	IST1 homolog [Rattus norvegicus].	5	5	1	0	0	0	0	0	1	1	0	0	1	0	2	0	0	0	0	0	1	1	0	0	1	0	2	0	0	0	0	0	1	1	0	0	1	0	2
297	1	ref|NP_001017461.1			9.2	1023	116297	2-oxoglutarate dehydrogenase, mitochondrial precursor [Rattus norvegicus].	15	15	1	0	0	0	0	0	0	3	0	2	1	0	9	0	0	0	0	0	0	3	0	2	1	0	9	0	0	0	0	0	0	3	0	2	1	0	9
298	1	ref|NP_001017486.1			27	281	32943	protein NipSnap homolog 2 [Rattus norvegicus].	16	16	1	0	0	0	0	0	0	1	1	5	1	0	8	0	0	0	0	0	0	1	1	5	1	0	8	0	0	0	0	0	0	1	1	5	1	0	8
299	1	ref|NP_001017487.1			19.4	253	28317	BRI3-binding protein [Rattus norvegicus].	9	9	1	0	0	1	0	1	0	0	2	2	0	2	1	0	0	1	0	1	0	0	2	2	0	2	1	0	0	1	0	1	0	0	2	2	0	2	1
300	1	ref|NP_001017503.1			37.8	315	33419	transcriptional activator protein Pur-beta [Rattus norvegicus].	32	31	0.969	1	0	0	1	2	1	3	4	7	5	3	5	1	0	0	1	2	1	3	4	7	4	3	5	1	0	0	1	2	1	3	4	7	4.25	3	5	ref|NP_001017503.1, ref|XP_001063244.2
301	1	ref|NP_001019414.1			14.3	168	19097	diphosphoinositol polyphosphate phosphohydrolase 1 [Rattus norvegicus].	3	3	1	0	0	0	0	0	0	0	3	0	0	0	0	0	0	0	0	0	0	0	3	0	0	0	0	0	0	0	0	0	0	0	3	0	0	0	0
302	1	ref|NP_001019449.1			9.3	1057	110302	microtubule-associated protein 4 [Rattus norvegicus].	36	36	1	4	4	4	0	4	0	1	5	1	4	7	2	4	4	4	0	4	0	1	5	1	4	7	2	4	4	4	0	4	0	1	5	1	4	7	2
303	1	ref|NP_001019473.1			13.7	227	24879	lysM and putative peptidoglycan-binding domain-containing protein 1 [Rattus norvegicus].	3	3	1	0	0	0	0	0	0	0	0	1	0	0	2	0	0	0	0	0	0	0	0	1	0	0	2	0	0	0	0	0	0	0	0	1	0	0	2
304	1	ref|NP_001019503.1			45.2	186	21540	ADP-ribosylation factor-like protein 8B [Rattus norvegicus].	68	12	0.176	0	0	5	0	2	0	4	4	14	12	13	14	0	0	0	0	0	0	0	0	2	4	3	3	0	0	2.5	0	1	0	0	0	6	10.4	13	11.25	ref|NP_001019503.1, ref|NP_001102541.1
305	1	ref|NP_001019510.1			33.9	449	50038	tubulin alpha-8 chain [Rattus norvegicus].	3005	0	0	191	125	225	119	230	142	298	327	269	354	326	399	0	0	0	0	0	0	0	0	0	0	0	0	0	0	0	0	0	0	0	0	0	0	0	0	ref|NP_001007005.1, ref|NP_001011995.1, ref|NP_001019510.1, ref|NP_001037735.1, ref|NP_001099588.1, ref|NP_071634.1
306	1	ref|NP_001019531.1			12	316	33378	hypothetical protein LOC501101 [Rattus norvegicus].	19	19	1	0	1	1	0	0	0	1	4	4	4	1	3	0	1	1	0	0	0	1	4	4	4	1	3	0	1	1	0	0	0	1	4	4	4	1	3
307	1	ref|NP_001019542.1			66.3	193	22246	neurocalcin-delta [Rattus norvegicus].	165	44	0.267	6	4	11	7	16	4	18	12	24	20	20	23	1	0	4	1	2	0	5	2	7	7	6	9	2.667	0	8.667	3.667	6	0	9.062	4.5	11.173	12.486	12.3	13.961	ref|NP_001019542.1, ref|NP_036818.2, ref|NP_058818.1, ref|NP_059052.1, ref|NP_059053.1
308	1	ref|NP_001019914.1			13.8	508	57024	UTP--glucose-1-phosphate uridylyltransferase [Rattus norvegicus].	9	9	1	1	0	0	0	0	0	1	1	0	2	4	0	1	0	0	0	0	0	1	1	0	2	4	0	1	0	0	0	0	0	1	1	0	2	4	0
309	1	ref|NP_001019971.1			20.9	278	31436	thioredoxin-related transmembrane protein 1 [Rattus norvegicus].	16	16	1	0	0	1	0	0	0	1	3	0	2	6	3	0	0	1	0	0	0	1	3	0	2	6	3	0	0	1	0	0	0	1	3	0	2	6	3
310	1	ref|NP_001020035.1			19.5	287	32206	protein rogdi homolog [Rattus norvegicus].	14	14	1	0	0	3	0	1	0	0	3	1	1	2	3	0	0	3	0	1	0	0	3	1	1	2	3	0	0	3	0	1	0	0	3	1	1	2	3
311	1	ref|NP_001020050.1			28	475	52556	aspartyl aminopeptidase [Rattus norvegicus].	36	36	1	3	0	0	0	2	0	8	5	4	5	3	6	3	0	0	0	2	0	8	5	4	5	3	6	3	0	0	0	2	0	8	5	4	5	3	6
312	1	ref|NP_001020153.1			21.7	553	61812	copine-9 [Rattus norvegicus].	186	4	0.022	8	10	14	13	17	10	22	17	22	16	28	9	0	0	0	0	0	0	0	1	1	0	2	0	0	0	0	0	0	0	0	1.439	1.469	0	3.245	0	ref|NP_001020153.1, ref|NP_001101086.1, ref|NP_001101924.1, ref|NP_001102220.1, ref|NP_001102473.1, ref|XP_002725152.1, ref|XP_002725417.1
313	1	ref|NP_001020217.2			15.8	360	38929	hypothetical protein LOC500102 [Rattus norvegicus].	13	13	1	0	1	3	2	1	0	2	0	3	0	1	0	0	1	3	2	1	0	2	0	3	0	1	0	0	1	3	2	1	0	2	0	3	0	1	0
314	1	ref|NP_001020234.1			12.8	414	46397	secernin-1 [Rattus norvegicus].	11	11	1	1	0	0	0	0	2	2	1	0	4	0	1	1	0	0	0	0	2	2	1	0	4	0	1	1	0	0	0	0	2	2	1	0	4	0	1
315	1	ref|NP_001020285.1			19.9	559	61516	wiskott-Aldrich syndrome protein family member 1 [Rattus norvegicus].	46	42	0.913	2	2	5	0	2	1	6	8	3	7	5	5	2	2	5	0	2	1	5	8	2	6	5	4	2	2	5	0	2	1	6	8	3	7	5	5	ref|NP_001013185.1, ref|NP_001020285.1
316	1	ref|NP_001020298.1			16.8	469	52908	protein RUFY3 [Rattus norvegicus].	33	25	0.758	3	1	2	0	1	1	4	5	0	6	4	6	3	0	2	0	1	0	3	4	0	5	2	5	3	0.5	2	0	1	0.5	4	5	0	6	4	6	ref|NP_001020298.1, ref|NP_001162058.1
317	1	ref|NP_001020317.1			25.7	175	19742	NADH dehydrogenase [ubiquinone] iron-sulfur protein 4, mitochondrial precursor [Rattus norvegicus].	30	30	1	0	0	2	0	1	0	3	4	5	5	3	7	0	0	2	0	1	0	3	4	5	5	3	7	0	0	2	0	1	0	3	4	5	5	3	7
318	1	ref|NP_001020462.1			77.4	195	21503	myelin basic protein isoform 1 [Rattus norvegicus].	2721	273	0.1	124	134	193	118	259	151	252	234	270	240	263	483	13	14	19	8	30	14	28	19	37	22	23	46	116.071	134	176.429	118	217.053	133.875	224.25	196.609	264.289	214.577	243.8	421.306	ref|NP_001020462.1, ref|NP_001020464.1, ref|NP_001020465.1
319	1	ref|NP_001020464.1			75.3	154	17226	myelin basic protein isoform 3 [Rattus norvegicus].	2215	6	0.003	100	108	152	102	204	124	202	193	218	201	213	398	0	0	0	0	2	0	0	0	1	1	0	2	0	0	0	0	12.927	0	0	0	6.711	9.003	0	16.741	ref|NP_001020462.1, ref|NP_001020464.1, ref|NP_001020465.1
320	1	ref|NP_001020465.1			78.5	158	17241	myelin basic protein isoform 4 [Rattus norvegicus].	2454	28	0.011	112	120	176	110	233	139	226	219	231	219	242	427	1	0	2	0	5	2	4	4	0	2	2	6	8.929	0	18.571	0	36.019	19.125	31.75	41.391	0	19.42	21.2	52.953	ref|NP_001020462.1, ref|NP_001020464.1, ref|NP_001020465.1
321	1	ref|NP_001020796.2			12.5	304	34887	STIP1 homology and U-Box containing protein 1 [Rattus norvegicus].	10	10	1	1	0	0	0	1	0	1	3	1	1	1	1	1	0	0	0	1	0	1	3	1	1	1	1	1	0	0	0	1	0	1	3	1	1	1	1
322	1	ref|NP_001020806.2			9.5	558	64129	asparaginyl-tRNA synthetase, cytoplasmic isoform 1 [Rattus norvegicus].	7	7	1	0	0	2	0	0	0	1	2	2	0	0	0	0	0	2	0	0	0	1	2	2	0	0	0	0	0	2	0	0	0	1	2	2	0	0	0
322.01	1	ref|NP_001136421.1		redundant	10.5	507	58304	asparaginyl-tRNA synthetase, cytoplasmic isoform 2 [Rattus norvegicus].	7	7	1	0	0	2	0	0	0	1	2	2	0	0	0	0	0	2	0	0	0	1	2	2	0	0	0	0	0	2	0	0	0	1	2	2	0	0	0
323	1	ref|NP_001020814.1			9.2	327	34223	rRNA 2'-O-methyltransferase fibrillarin [Rattus norvegicus].	5	5	1	0	0	0	0	0	2	0	0	0	0	3	0	0	0	0	0	0	2	0	0	0	0	3	0	0	0	0	0	0	2	0	0	0	0	3	0
324	1	ref|NP_001020826.1			37.9	227	25834	UMP-CMP kinase [Rattus norvegicus].	14	14	1	0	0	0	0	0	0	4	1	1	2	0	6	0	0	0	0	0	0	4	1	1	2	0	6	0	0	0	0	0	0	4	1	1	2	0	6
325	1	ref|NP_001020846.1			38.9	447	50060	tubulin, beta 6 [Rattus norvegicus].	3751	104	0.028	237	164	273	154	298	173	425	426	306	433	441	421	6	7	9	4	10	5	13	7	8	12	12	11	20.398	22.311	30.269	12.729	35.466	15.255	47.769	26.63	31.258	44.322	50.363	40.978	ref|NP_001013908.2, ref|NP_001020846.1, ref|NP_001102589.1, ref|NP_543158.1, ref|NP_640347.2, ref|NP_775125.1, ref|NP_954525.1
326	1	ref|NP_001020857.1			39.1	215	24742	vesicle-trafficking protein SEC22b [Rattus norvegicus].	57	57	1	2	2	3	3	2	0	9	2	5	9	10	10	2	2	3	3	2	0	9	2	5	9	10	10	2	2	3	3	2	0	9	2	5	9	10	10
327	1	ref|NP_001020867.1			3.8	528	59116	tyrosyl-tRNA synthetase, cytoplasmic [Rattus norvegicus].	3	3	1	0	0	1	0	0	0	0	0	0	2	0	0	0	0	1	0	0	0	0	0	0	2	0	0	0	0	1	0	0	0	0	0	0	2	0	0
328	1	ref|NP_001020888.1			16.6	151	16321	actin-related protein 2/3 complex subunit 5 [Rattus norvegicus].	23	23	1	0	2	1	0	2	0	2	3	1	3	3	6	0	2	1	0	2	0	2	3	1	3	3	6	0	2	1	0	2	0	2	3	1	3	3	6
329	1	ref|NP_001020908.1			27.2	456	51646	acid sphingomyelinase-like phosphodiesterase 3b [Rattus norvegicus].	59	59	1	4	4	4	4	6	3	6	6	6	5	7	4	4	4	4	4	6	3	6	6	6	5	7	4	4	4	4	4	6	3	6	6	6	5	7	4
330	1	ref|NP_001025070.1			21.6	828	91478	disintegrin and metalloproteinase domain-containing protein 23 [Rattus norvegicus].	178	178	1	6	4	14	7	8	4	26	22	28	23	27	9	6	4	14	7	8	4	26	22	28	23	27	9	6	4	14	7	8	4	26	22	28	23	27	9
331	1	ref|NP_001025081.2			7.8	868	95883	programmed cell death 6-interacting protein [Rattus norvegicus].	9	9	1	0	0	2	1	0	0	0	0	2	1	1	2	0	0	2	1	0	0	0	0	2	1	1	2	0	0	2	1	0	0	0	0	2	1	1	2
332	1	ref|NP_001025090.1			20.6	277	29793	adaptin ear-binding coat-associated protein 1 [Rattus norvegicus].	33	33	1	1	0	1	0	1	0	7	7	4	5	1	6	1	0	1	0	1	0	7	7	4	5	1	6	1	0	1	0	1	0	7	7	4	5	1	6
333	1	ref|NP_001025092.1			4	878	96447	epidermal growth factor receptor substrate 15-like 1 [Rattus norvegicus].	3	3	1	0	0	0	0	0	0	2	1	0	0	0	0	0	0	0	0	0	0	2	1	0	0	0	0	0	0	0	0	0	0	2	1	0	0	0	0
334	1	ref|NP_001025191.1			64.2	416	46124	cAMP-dependent protein kinase type II-beta regulatory subunit [Rattus norvegicus].	489	406	0.83	32	11	26	12	38	16	87	77	38	60	41	51	29	10	23	12	34	13	70	63	34	46	35	37	31.719	10.833	25.556	12	37.579	15.786	83.837	75.25	37.487	57.709	39.884	49.333	ref|NP_001025191.1, ref|NP_062137.1
335	1	ref|NP_001025192.1			55.7	115	11693	60S acidic ribosomal protein P2 [Rattus norvegicus].	6	6	1	0	0	0	0	0	0	3	0	0	2	1	0	0	0	0	0	0	0	3	0	0	2	1	0	0	0	0	0	0	0	3	0	0	2	1	0
335.01	1	ref|XP_002725014.1		redundant	55.7	115	11763	PREDICTED: ribosomal protein P2-like [Rattus norvegicus].	6	6	1	0	0	0	0	0	0	3	0	0	2	1	0	0	0	0	0	0	0	3	0	0	2	1	0	0	0	0	0	0	0	3	0	0	2	1	0
335.02	1	ref|XP_573831.1		redundant	55.7	115	11707	PREDICTED: ribosomal protein P2-like [Rattus norvegicus].	6	6	1	0	0	0	0	0	0	3	0	0	2	1	0	0	0	0	0	0	0	3	0	0	2	1	0	0	0	0	0	0	0	3	0	0	2	1	0
336	1	ref|NP_001025205.1			2	856	97263	rhomboid family member 1 [Rattus norvegicus].	12	12	1	2	1	1	1	0	4	1	2	0	0	0	0	2	1	1	1	0	4	1	2	0	0	0	0	2	1	1	1	0	4	1	2	0	0	0	0
337	1	ref|NP_001025223.1			32.1	106	12701	NADH dehydrogenase [ubiquinone] iron-sulfur protein 5 [Rattus norvegicus].	11	11	1	0	0	0	0	0	0	0	0	5	0	0	6	0	0	0	0	0	0	0	0	5	0	0	6	0	0	0	0	0	0	0	0	5	0	0	6
338	1	ref|NP_001026816.1			9.1	353	38415	stomatin-like protein 2 [Rattus norvegicus].	4	4	1	0	0	0	0	0	0	0	0	2	0	0	2	0	0	0	0	0	0	0	0	2	0	0	2	0	0	0	0	0	0	0	0	2	0	0	2
339	1	ref|NP_001026818.1			33.5	239	26760	EF-hand domain-containing protein D2 [Rattus norvegicus].	9	9	1	0	0	1	0	0	0	5	0	0	0	0	3	0	0	1	0	0	0	5	0	0	0	0	3	0	0	1	0	0	0	5	0	0	0	0	3
340	1	ref|NP_001027456.1			12.1	306	31390	proline-rich transmembrane protein 1 [Rattus norvegicus].	30	30	1	2	2	2	0	1	2	4	3	4	3	4	3	2	2	2	0	1	2	4	3	4	3	4	3	2	2	2	0	1	2	4	3	4	3	4	3
341	1	ref|NP_001028251.1			20.4	727	81056	orphan sodium- and chloride-dependent neurotransmitter transporter NTT4 [Rattus norvegicus].	143	143	1	5	8	15	10	9	5	19	11	16	16	20	9	5	8	15	10	9	5	19	11	16	16	20	9	5	8	15	10	9	5	19	11	16	16	20	9
342	1	ref|NP_001028837.1			23.6	883	96002	brevican core protein isoform 1 [Rattus norvegicus].	61	61	1	4	1	1	1	3	1	15	10	5	6	2	12	4	1	1	1	3	1	15	10	5	6	2	12	4	1	1	1	3	1	15	10	5	6	2	12
343	1	ref|NP_001028838.1			52.1	165	18535	destrin [Rattus norvegicus].	53	50	0.943	0	0	5	0	1	2	2	8	11	8	8	8	0	0	5	0	1	2	2	5	11	8	8	8	0	0	5	0	1	2	2	5.283	11	8	8	8	ref|NP_001028838.1, ref|NP_058843.1
343.01	1	ref|XP_215862.3		redundant	52.1	165	18521	PREDICTED: destrin [Rattus norvegicus].	53	50	0.943	0	0	5	0	1	2	2	8	11	8	8	8	0	0	5	0	1	2	2	5	11	8	8	8	0	0	5	0	1	2	2	5.283	11	8	8	8	ref|NP_001028838.1, ref|NP_058843.1
344	1	ref|NP_001028851.2			10.9	359	40240	cAMP-dependent protein kinase type I-beta regulatory subunit [Rattus norvegicus].	8	6	0.75	1	0	0	0	3	0	1	1	0	1	1	0	1	0	0	0	2	0	1	0	0	1	1	0	1	0	0	0	2.222	0	1	0	0	1	1	0	ref|NP_001028851.2, ref|NP_037313.1
345	1	ref|NP_001028852.2			48	421	47400	synaptotagmin-1 [Rattus norvegicus].	2748	2046	0.745	174	144	253	146	208	155	284	286	280	258	300	260	128	117	189	115	161	122	202	210	206	185	220	191	172.185	142.732	250.864	145.227	206.995	153.976	280.312	281.544	277.425	253.788	295.103	257.282	ref|NP_001028852.2, ref|NP_036797.1, ref|NP_062223.1
346	1	ref|NP_001028853.1			35.1	154	16833	eukaryotic translation initiation factor 5A-1 [Rattus norvegicus].	16	16	1	0	0	0	0	0	0	1	3	4	3	2	3	0	0	0	0	0	0	1	3	4	3	2	3	0	0	0	0	0	0	1	3	4	3	2	3
347	1	ref|NP_001028855.1			21.8	404	43120	synaptic vesicle membrane protein VAT-1 homolog [Rattus norvegicus].	36	36	1	1	2	4	2	5	2	5	1	1	2	6	5	1	2	4	2	5	2	5	1	1	2	6	5	1	2	4	2	5	2	5	1	1	2	6	5
348	1	ref|NP_001028856.1			10.9	531	58018	T-complex protein 1 subunit zeta [Rattus norvegicus].	14	14	1	1	1	1	0	1	1	3	1	0	2	1	2	1	1	1	0	1	1	3	1	0	2	1	2	1	1	1	0	1	1	3	1	0	2	1	2
349	1	ref|NP_001029024.1			14.6	656	73094	choline transporter-like protein 1 isoform 1 [Rattus norvegicus].	108	108	1	4	0	3	2	13	4	14	11	20	12	13	12	4	0	3	2	13	4	14	11	20	12	13	12	4	0	3	2	13	4	14	11	20	12	13	12
349.01	1	ref|NP_445944.2		redundant	14.7	653	73116	choline transporter-like protein 1 isoform 2 [Rattus norvegicus].	108	108	1	4	0	3	2	13	4	14	11	20	12	13	12	4	0	3	2	13	4	14	11	20	12	13	12	4	0	3	2	13	4	14	11	20	12	13	12
350	1	ref|NP_001029099.1			6.6	396	44536	obg-like ATPase 1 [Rattus norvegicus].	2	2	1	0	0	0	0	0	0	0	0	0	0	2	0	0	0	0	0	0	0	0	0	0	0	2	0	0	0	0	0	0	0	0	0	0	0	2	0
351	1	ref|NP_001029156.1			16.2	2622	284444	ankyrin 3, epithelial isoform 2 [Rattus norvegicus].	199	10	0.05	15	14	20	8	13	6	19	25	17	23	26	13	0	0	2	0	1	0	1	1	0	2	2	1	0	2.5	8.138	1.5	9.611	1	6.101	5.439	0	9.6	10.48	7.097	ref|NP_001029156.1, ref|NP_001100792.1, ref|NP_113993.1, ref|XP_342338.4
352	1	ref|NP_001029175.1			27.9	376	42063	adipocyte plasma membrane-associated protein [Rattus norvegicus].	16	16	1	0	1	1	0	0	0	1	3	1	0	6	3	0	1	1	0	0	0	1	3	1	0	6	3	0	1	1	0	0	0	1	3	1	0	6	3
353	1	ref|NP_001029177.1			25.9	270	30934	Kv channel-interacting protein 2 [Rattus norvegicus].	17	0	0	1	1	1	0	1	0	3	2	1	0	4	3	0	0	0	0	0	0	0	0	0	0	0	0	0.5	0.5	0.5	0	0.5	0	1.5	1	0	0	0	1.5	ref|NP_001029177.1, ref|NP_064479.2, ref|NP_852030.1
354	1	ref|NP_001029181.1			7.8	606	66684	cell surface glycoprotein MUC18 isoform 2 [Rattus norvegicus].	9	9	1	0	2	2	0	1	2	0	0	2	0	0	0	0	2	2	0	1	2	0	0	2	0	0	0	0	2	2	0	1	2	0	0	2	0	0	0
354.01	1	ref|NP_076473.2		redundant	7.3	648	71328	cell surface glycoprotein MUC18 isoform 1 [Rattus norvegicus].	9	9	1	0	2	2	0	1	2	0	0	2	0	0	0	0	2	2	0	1	2	0	0	2	0	0	0	0	2	2	0	1	2	0	0	2	0	0	0
355	1	ref|NP_001029192.1			57.3	586	63458	synapsin-2 isoform 1 [Rattus norvegicus].	795	21	0.026	58	18	69	14	53	19	95	115	60	97	86	111	3	0	1	0	0	0	4	4	1	1	2	5	48.441	6.5	55.136	3.5	0	6.5	53.895	78.09	26.086	42.6	33.778	46.493	ref|NP_001029192.1, ref|NP_062006.1, ref|NP_062032.1
356	1	ref|NP_001029200.1			31.8	998	111221	hypoxia up-regulated protein 1 [Rattus norvegicus].	65	65	1	1	3	2	0	4	1	8	10	4	10	20	2	1	3	2	0	4	1	8	10	4	10	20	2	1	3	2	0	4	1	8	10	4	10	20	2
357	1	ref|NP_001029243.1			38	284	32794	tropomyosin alpha-1 chain isoform d [Rattus norvegicus].	63	1	0.016	4	4	4	1	6	1	10	8	4	10	2	9	0	1	0	0	0	0	0	0	0	0	0	0	0	2.5	0.7	0.167	0	0	0	0	0.667	0	0	0	ref|NP_001029243.1, ref|NP_001029244.1, ref|NP_001029247.1, ref|NP_036810.1, ref|NP_476556.2, ref|NP_775134.1
358	1	ref|NP_001029244.1			42.7	281	32496	tropomyosin alpha-1 chain isoform e [Rattus norvegicus].	65	1	0.015	4	3	4	1	6	1	10	8	4	11	2	11	0	0	0	0	0	0	0	0	0	0	0	1	0	0	0.7	0.167	0	0	0	0	0.667	0	0	3	ref|NP_001029243.1, ref|NP_001029244.1, ref|NP_001029247.1, ref|NP_036810.1, ref|NP_476556.2, ref|NP_775134.1
359	1	ref|NP_001029247.1			56	248	28530	tropomyosin alpha-1 chain isoform i [Rattus norvegicus].	80	16	0.2	4	4	4	1	7	2	13	10	4	14	4	13	0	1	0	0	1	1	3	2	0	3	2	3	0	2.5	0.7	0.167	7	2	9.55	7.667	0.667	11.6	3.333	9	ref|NP_001029243.1, ref|NP_001029244.1, ref|NP_001029247.1, ref|NP_036810.1, ref|NP_476556.2, ref|NP_775134.1
360	1	ref|NP_001029370.1			9.3	246	27885	transmembrane protein 33 isoform 2 [Rattus norvegicus].	16	16	1	1	0	1	0	1	0	1	3	3	4	2	0	1	0	1	0	1	0	1	3	3	4	2	0	1	0	1	0	1	0	1	3	3	4	2	0
360.01	1	ref|NP_067703.1		redundant	9.3	247	27984	transmembrane protein 33 isoform 1 [Rattus norvegicus].	16	16	1	1	0	1	0	1	0	1	3	3	4	2	0	1	0	1	0	1	0	1	3	3	4	2	0	1	0	1	0	1	0	1	3	3	4	2	0
361	1	ref|NP_001030100.1			21	609	67178	mitochondrial inner membrane protein [Rattus norvegicus].	25	25	1	0	0	2	0	1	0	2	1	8	1	0	10	0	0	2	0	1	0	2	1	8	1	0	10	0	0	2	0	1	0	2	1	8	1	0	10
362	1	ref|NP_001030313.1			31.2	199	22502	transgelin-3 [Rattus norvegicus].	27	27	1	0	0	3	0	0	0	4	1	5	8	1	5	0	0	3	0	0	0	4	1	5	8	1	5	0	0	3	0	0	0	4	1	5	8	1	5
363	1	ref|NP_001032170.2			1.4	3771	433949	A-kinase anchor protein 9 [Rattus norvegicus].	5	5	1	0	0	0	0	0	0	0	2	0	2	0	1	0	0	0	0	0	0	0	2	0	2	0	1	0	0	0	0	0	0	0	2	0	2	0	1
364	1	ref|NP_001032272.1			59.2	191	21310	rho-related GTP-binding protein RhoG [Rattus norvegicus].	237	181	0.764	10	5	22	2	21	7	29	21	21	33	33	33	7	3	13	2	19	7	22	15	19	25	28	21	7.5	3.4	14.773	2	19.551	7	23.621	16.25	19.365	27.02	29.474	23.447	ref|NP_001032272.1, ref|NP_599193.1, ref|NP_741991.3
365	1	ref|NP_001032415.1			37.2	129	15065	NADH dehydrogenase (ubiquinone) 1 beta subcomplex 4 [Rattus norvegicus].	14	14	1	0	0	2	0	1	0	1	1	3	2	0	4	0	0	2	0	1	0	1	1	3	2	0	4	0	0	2	0	1	0	1	1	3	2	0	4
366	1	ref|NP_001032423.1			30.3	145	16086	40S ribosomal protein S19 [Rattus norvegicus].	12	12	1	0	0	0	0	0	0	4	1	0	4	0	3	0	0	0	0	0	0	4	1	0	4	0	3	0	0	0	0	0	0	4	1	0	4	0	3
366.01	1	ref|XP_002725317.1		redundant	30.3	145	16119	PREDICTED: ribosomal protein S19-like [Rattus norvegicus].	12	12	1	0	0	0	0	0	0	4	1	0	4	0	3	0	0	0	0	0	0	4	1	0	4	0	3	0	0	0	0	0	0	4	1	0	4	0	3
367	1	ref|NP_001032432.1			12.3	244	28143	methyltransferase-like protein 7A [Rattus norvegicus].	11	11	1	1	1	1	0	2	0	2	0	4	0	0	0	1	1	1	0	2	0	2	0	4	0	0	0	1	1	1	0	2	0	2	0	4	0	0	0
367.01	1	ref|XP_002729904.1		redundant	15.5	193	21904	PREDICTED: methyltransferase like 7A-like [Rattus norvegicus].	11	11	1	1	1	1	0	2	0	2	0	4	0	0	0	1	1	1	0	2	0	2	0	4	0	0	0	1	1	1	0	2	0	2	0	4	0	0	0
368	1	ref|NP_001032734.1			35.8	215	24086	ras-related protein Rab-2B [Rattus norvegicus].	136	10	0.074	3	1	8	3	11	4	20	20	25	18	17	6	0	0	0	0	0	0	0	1	6	3	0	0	0	0	0	0	0	0	0	2.056	9.455	4.5	0	0	ref|NP_001032734.1, ref|NP_113906.1
369	1	ref|NP_001032856.2			16.3	153	17011	actin-related protein 2/3 complex subunit 5-like protein [Rattus norvegicus].	19	19	1	0	1	1	0	1	0	4	1	2	4	2	3	0	1	1	0	1	0	4	1	2	4	2	3	0	1	1	0	1	0	4	1	2	4	2	3
370	1	ref|NP_001032869.2			9.5	768	84819	integrin beta 2 [Rattus norvegicus].	9	9	1	1	0	1	0	1	0	1	1	1	0	2	1	1	0	1	0	1	0	1	1	1	0	2	1	1	0	1	0	1	0	1	1	1	0	2	1
371	1	ref|NP_001032878.1			27.2	184	20281	coiled-coil domain-containing protein 28A [Rattus norvegicus].	4	4	1	0	0	0	0	0	0	2	0	2	0	0	0	0	0	0	0	0	0	2	0	2	0	0	0	0	0	0	0	0	0	2	0	2	0	0	0
372	1	ref|NP_001033064.1			4.8	1477	163774	alpha-1-inhibitor 3 precursor [Rattus norvegicus].	12	12	1	2	1	3	0	2	0	1	1	1	1	0	0	2	1	3	0	2	0	1	1	1	1	0	0	2	1	3	0	2	0	1	1	1	1	0	0
372.01	1	ref|XP_213006.4		redundant	4.8	1485	164914	PREDICTED: alpha-2-macroglobulin [Rattus norvegicus].	12	12	1	2	1	3	0	2	0	1	1	1	1	0	0	2	1	3	0	2	0	1	1	1	1	0	0	2	1	3	0	2	0	1	1	1	1	0	0
373	1	ref|NP_001034090.1			4	706	80462	heat shock protein 75 kDa, mitochondrial precursor [Rattus norvegicus].	80	1	0.013	6	5	3	4	5	4	11	9	7	7	9	10	0	0	1	0	0	0	0	0	0	0	0	0	0	0	1.056	0	0	0	0	0	0	0	0	0	ref|NP_001004082.3, ref|NP_001034090.1, ref|NP_786937.1
374	1	ref|NP_001034117.2			34.6	376	42282	ARP1 actin-related protein 1 homolog B [Rattus norvegicus].	141	22	0.156	7	6	9	1	12	7	14	16	13	18	18	20	3	3	2	0	2	0	2	2	1	3	2	2	6	6	4.333	0.5	4.857	0	4.667	5.5	5	7.5	7.333	8	ref|NP_001034117.2, ref|NP_001099834.1
375	1	ref|NP_001034938.1			14.6	253	29354	phospholipid hydroperoxide glutathione peroxidase, nuclear isoform B precursor [Rattus norvegicus].	5	5	1	0	0	0	0	0	0	0	2	0	0	0	3	0	0	0	0	0	0	0	2	0	0	0	3	0	0	0	0	0	0	0	2	0	0	0	3
376	1	ref|NP_001035813.1			50.6	589	65036	calcium/calmodulin-dependent protein kinase type II subunit beta isoform 1 [Rattus norvegicus].	1114	1	0.001	58	69	86	58	89	48	126	125	83	132	100	140	0	0	0	0	0	0	0	0	0	0	0	1	0	10	0	9	0	0	0	0	0	0	0	14.28	ref|NP_001035813.1, ref|NP_036651.1, ref|NP_037052.1, ref|NP_068507.2, ref|NP_598289.1
376.01	1	ref|NP_001035815.1		redundant	59.2	503	56454	calcium/calmodulin-dependent protein kinase type II subunit beta isoform 3 [Rattus norvegicus].	1114	1	0.001	58	69	86	58	89	48	126	125	83	132	100	140	0	0	0	0	0	0	0	0	0	0	0	1	0	10	0	9	0	0	0	0	0	0	0	14.28	ref|NP_001035813.1, ref|NP_036651.1, ref|NP_037052.1, ref|NP_068507.2, ref|NP_598289.1
377	1	ref|NP_001037698.2			41.7	211	23624	C-type lectin domain family 2 member L [Rattus norvegicus].	11	10	0.909	0	0	0	0	0	0	1	0	6	1	2	1	0	0	0	0	0	0	0	0	6	1	2	1	0	0	0	0	0	0	0.5	0	6	1	2	1	ref|NP_001037698.2, ref|XP_343631.4
378	1	ref|NP_001037703.1			14	314	35812	glycerophosphodiester phosphodiesterase domain-containing protein 1 [Rattus norvegicus].	5	5	1	0	0	1	0	0	0	2	1	0	0	1	0	0	0	1	0	0	0	2	1	0	0	1	0	0	0	1	0	0	0	2	1	0	0	1	0
379	1	ref|NP_001037709.1			21.4	309	34462	mitochondrial import receptor subunit TOM34 [Rattus norvegicus].	7	7	1	0	0	0	0	0	0	1	1	3	0	2	0	0	0	0	0	0	0	1	1	3	0	2	0	0	0	0	0	0	0	1	1	3	0	2	0
380	1	ref|NP_001037722.1			8	314	35966	epithelial-stromal interaction protein 1 [Rattus norvegicus].	26	26	1	2	2	1	3	3	2	2	2	0	3	3	3	2	2	1	3	3	2	2	2	0	3	3	3	2	2	1	3	3	2	2	2	0	3	3	3
381	1	ref|NP_001037735.1			71.4	451	50153	tubulin alpha-1B chain [Rattus norvegicus].	5688	0	0	366	250	430	236	424	264	592	655	509	673	606	683	0	0	0	0	0	0	0	0	0	0	0	0	0	0	0	0	0	0	0	0	0	0	0	0	ref|NP_001007005.1, ref|NP_001011995.1, ref|NP_001019510.1, ref|NP_001037735.1, ref|NP_001099588.1, ref|NP_071634.1
382	1	ref|NP_001037737.1			13.1	183	21103	protein jagunal homolog 1 [Rattus norvegicus].	3	3	1	0	0	0	0	0	0	1	2	0	0	0	0	0	0	0	0	0	0	1	2	0	0	0	0	0	0	0	0	0	0	1	2	0	0	0	0
383	1	ref|NP_001037745.1			9.2	315	33596	mitochondrial glutamate carrier 2 [Rattus norvegicus].	11	1	0.091	0	0	0	0	0	0	1	2	3	1	0	4	0	0	0	0	0	0	0	0	0	0	0	1	0	0	0	0	0	0	0.5	1	0	0	0	1.333	ref|NP_001014049.1, ref|NP_001037745.1
384	1	ref|NP_001037747.1			7.5	334	37376	methionine adenosyltransferase 2 subunit beta [Rattus norvegicus].	13	13	1	1	0	1	0	2	0	2	0	1	3	1	2	1	0	1	0	2	0	2	0	1	3	1	2	1	0	1	0	2	0	2	0	1	3	1	2
385	1	ref|NP_001037759.1			16.2	117	14045	gamma-aminobutyric acid receptor-associated protein-like 1 [Rattus norvegicus].	5	2	0.4	0	0	0	0	0	0	0	1	0	1	1	2	0	0	0	0	0	0	0	0	0	0	1	1	0	0	0	0	0	0	0	0.5	0	0	1	1.2	ref|NP_001037759.1, ref|NP_073197.1
386	1	ref|NP_001040563.2			15.9	277	30387	COP9 complex subunit 7a isoform 2 [Rattus norvegicus].	5	5	1	0	0	0	0	0	0	0	1	1	3	0	0	0	0	0	0	0	0	0	1	1	3	0	0	0	0	0	0	0	0	0	1	1	3	0	0
386.01	1	ref|NP_001157563.1		redundant	16	275	30221	COP9 complex subunit 7a isoform 1 [Rattus norvegicus].	5	5	1	0	0	0	0	0	0	0	1	1	3	0	0	0	0	0	0	0	0	0	1	1	3	0	0	0	0	0	0	0	0	0	1	1	3	0	0
387	1	ref|NP_001040567.1			63	395	43518	cell adhesion molecule 2 [Rattus norvegicus].	650	650	1	42	31	51	28	62	33	81	65	65	66	65	61	42	31	51	28	62	33	81	65	65	66	65	61	42	31	51	28	62	33	81	65	65	66	65	61
388	1	ref|NP_001040568.1			58.6	396	42907	cell adhesion molecule 3 precursor [Rattus norvegicus].	644	644	1	30	24	55	24	40	25	78	74	79	58	83	74	30	24	55	24	40	25	78	74	79	58	83	74	30	24	55	24	40	25	78	74	79	58	83	74
389	1	ref|NP_001040572.1			37.6	388	42782	cell adhesion molecule 4 precursor [Rattus norvegicus].	220	220	1	16	9	17	10	20	18	31	22	21	14	23	19	16	9	17	10	20	18	31	22	21	14	23	19	16	9	17	10	20	18	31	22	21	14	23	19
390	1	ref|NP_001041327.1			45	189	21967	NADH dehydrogenase [ubiquinone] 1 alpha subcomplex subunit 8 [Rattus norvegicus].	14	14	1	0	0	0	0	0	0	0	0	7	0	0	7	0	0	0	0	0	0	0	0	7	0	0	7	0	0	0	0	0	0	0	0	7	0	0	7
391	1	ref|NP_001041512.1			23.6	254	28380	similar to receptor expression enhancing protein 2 [Rattus norvegicus].	9	9	1	0	0	0	0	0	0	3	0	0	2	3	1	0	0	0	0	0	0	3	0	0	2	3	1	0	0	0	0	0	0	3	0	0	2	3	1
392	1	ref|NP_001070897.1			8.5	376	42171	protein lunapark [Rattus norvegicus].	6	6	1	0	0	2	1	0	0	0	0	1	0	2	0	0	0	2	1	0	0	0	0	1	0	2	0	0	0	2	1	0	0	0	0	1	0	2	0
393	1	ref|NP_001071053.1			30.8	182	20710	protein canopy homolog 2 [Rattus norvegicus].	14	14	1	0	2	0	0	0	0	3	4	0	2	3	0	0	2	0	0	0	0	3	4	0	2	3	0	0	2	0	0	0	0	3	4	0	2	3	0
394	1	ref|NP_001071109.1			31.4	1216	138345	1-phosphatidylinositol-4,5-bisphosphate phosphodiesterase beta-1 [Rattus norvegicus].	253	253	1	28	9	17	6	41	17	17	28	15	29	34	12	28	9	17	6	41	17	17	28	15	29	34	12	28	9	17	6	41	17	17	28	15	29	34	12
395	1	ref|NP_001071113.1			49	351	40709	cAMP-dependent protein kinase catalytic subunit beta [Rattus norvegicus].	242	80	0.331	10	4	23	2	16	4	28	24	34	28	25	44	1	2	11	2	6	3	9	6	10	5	8	17	2	2.8	17.6	2	11	3.429	19.688	14.308	24.118	15.455	20.364	34.654	ref|NP_001071113.1, ref|NP_001094392.1
396	1	ref|NP_001073405.1			59.1	215	23676	ras-related protein Rab-5B [Rattus norvegicus].	132	84	0.636	4	0	8	1	8	1	22	15	17	17	19	20	2	0	5	1	2	1	17	12	8	13	11	12	2.8	0	6.667	1	4	1	19.297	13.565	10.88	14.625	14.143	15.84	ref|NP_001073405.1, ref|NP_073183.1
397	1	ref|NP_001076008.1			13.5	334	36043	heterogeneous nuclear ribonucleoprotein D0 isoform b [Rattus norvegicus].	11	11	1	0	0	0	0	0	0	0	1	1	3	1	5	0	0	0	0	0	0	0	1	1	3	1	5	0	0	0	0	0	0	0	1	1	3	1	5
397.01	1	ref|NP_001076009.1		redundant	14.8	304	32673	heterogeneous nuclear ribonucleoprotein D0 isoform c [Rattus norvegicus].	11	11	1	0	0	0	0	0	0	0	1	1	3	1	5	0	0	0	0	0	0	0	1	1	3	1	5	0	0	0	0	0	0	0	1	1	3	1	5
397.02	1	ref|NP_001076010.1		redundant	15.8	285	30497	heterogeneous nuclear ribonucleoprotein D0 isoform d [Rattus norvegicus].	11	11	1	0	0	0	0	0	0	0	1	1	3	1	5	0	0	0	0	0	0	0	1	1	3	1	5	0	0	0	0	0	0	0	1	1	3	1	5
397.03	1	ref|NP_077380.2		redundant	12.7	353	38219	heterogeneous nuclear ribonucleoprotein D0 isoform a [Rattus norvegicus].	11	11	1	0	0	0	0	0	0	0	1	1	3	1	5	0	0	0	0	0	0	0	1	1	3	1	5	0	0	0	0	0	0	0	1	1	3	1	5
398	1	ref|NP_001091711.1			67.7	189	21299	GTPase HRas precursor [Rattus norvegicus].	363	41	0.113	22	14	30	9	23	12	43	33	52	35	46	44	2	3	2	0	1	1	4	4	7	4	4	9	22	14	18.333	3.833	15	12	35.267	24.667	39.967	18.686	33.778	41.3	ref|NP_001005765.1, ref|NP_001091711.1, ref|NP_113703.1, ref|NP_542944.1, ref|NP_599173.2
399	1	ref|NP_001093642.1			4.8	476	52823	BTB/POZ domain-containing protein KCTD8 [Rattus norvegicus].	6	6	1	0	0	0	0	1	0	0	0	2	2	0	1	0	0	0	0	1	0	0	0	2	2	0	1	0	0	0	0	1	0	0	0	2	2	0	1
400	1	ref|NP_001093972.1			2.4	702	80420	1,4-alpha-glucan-branching enzyme [Rattus norvegicus].	4	4	1	0	0	0	0	0	0	1	0	0	2	0	1	0	0	0	0	0	0	1	0	0	2	0	1	0	0	0	0	0	0	1	0	0	2	0	1
401	1	ref|NP_001093999.1			19.6	336	37542	thioredoxin domain containing 13 [Rattus norvegicus].	23	23	1	0	1	1	1	0	0	4	3	0	3	8	2	0	1	1	1	0	0	4	3	0	3	8	2	0	1	1	1	0	0	4	3	0	3	8	2
402	1	ref|NP_001094009.1			20.6	282	31831	succinate dehydrogenase [ubiquinone] iron-sulfur subunit, mitochondrial precursor [Rattus norvegicus].	14	14	1	0	0	0	0	0	0	1	0	4	1	1	7	0	0	0	0	0	0	1	0	4	1	1	7	0	0	0	0	0	0	1	0	4	1	1	7
403	1	ref|NP_001094106.1			37.6	338	38000	secretory carrier-associated membrane protein 1 [Rattus norvegicus].	98	98	1	6	2	6	1	5	1	13	9	14	12	16	13	6	2	6	1	5	1	13	9	14	12	16	13	6	2	6	1	5	1	13	9	14	12	16	13
404	1	ref|NP_001094128.1			22.4	679	73861	stress-70 protein, mitochondrial [Rattus norvegicus].	39	39	1	0	1	0	0	3	1	9	5	9	6	0	5	0	1	0	0	3	1	9	5	9	6	0	5	0	1	0	0	3	1	9	5	9	6	0	5
405	1	ref|NP_001094160.1			7.6	2000	228915	myosin-14 [Rattus norvegicus].	47	15	0.319	2	8	4	1	2	1	6	7	2	8	1	5	1	2	3	0	0	0	2	2	1	2	0	2	1.04	2.984	3.12	0	0	0	2.46	2.125	1.043	2.383	0	2.295	ref|NP_001094160.1, ref|NP_001164071.1, ref|NP_037326.1, ref|NP_113708.1
406	1	ref|NP_001094180.1			19.8	415	47320	alpha-1,3-mannosyltransferase ALG2 [Rattus norvegicus].	39	39	1	3	2	5	2	2	1	3	4	1	4	9	3	3	2	5	2	2	1	3	4	1	4	9	3	3	2	5	2	2	1	3	4	1	4	9	3
407	1	ref|NP_001094192.1			24.7	620	69833	leucine rich repeat and Ig domain containing 1 [Rattus norvegicus].	94	94	1	1	2	9	2	7	1	9	8	21	13	15	6	1	2	9	2	7	1	9	8	21	13	15	6	1	2	9	2	7	1	9	8	21	13	15	6
408	1	ref|NP_001094193.1			11.1	496	53920	ADP-dependent glucokinase [Rattus norvegicus].	10	10	1	1	0	1	0	3	0	1	2	1	0	1	0	1	0	1	0	3	0	1	2	1	0	1	0	1	0	1	0	3	0	1	2	1	0	1	0
409	1	ref|NP_001094200.1			43.7	284	33347	4-nitrophenylphosphatase domain and non-neuronal SNAP25-like protein homolog 1 [Rattus norvegicus].	48	48	1	0	0	5	0	2	0	5	1	14	5	3	13	0	0	5	0	2	0	5	1	14	5	3	13	0	0	5	0	2	0	5	1	14	5	3	13
410	1	ref|NP_001094222.1			45.9	377	42560	NADH dehydrogenase [ubiquinone] 1 alpha subcomplex subunit 9, mitochondrial [Rattus norvegicus].	51	51	1	0	0	4	0	3	0	2	3	13	3	3	20	0	0	4	0	3	0	2	3	13	3	3	20	0	0	4	0	3	0	2	3	13	3	3	20
411	1	ref|NP_001094276.1			37.3	493	54492	fascin [Rattus norvegicus].	126	126	1	12	2	5	0	14	3	19	14	11	16	17	13	12	2	5	0	14	3	19	14	11	16	17	13	12	2	5	0	14	3	19	14	11	16	17	13
412	1	ref|NP_001094303.1			5.9	389	41593	mitochondrial carrier homolog 1 [Rattus norvegicus].	2	2	1	0	0	0	0	0	0	0	0	0	0	0	2	0	0	0	0	0	0	0	0	0	0	0	2	0	0	0	0	0	0	0	0	0	0	0	2
413	1	ref|NP_001094310.1			22.4	170	19020	thioredoxin domain-containing protein 12 precursor [Rattus norvegicus].	9	9	1	0	0	0	0	0	0	2	1	0	2	1	3	0	0	0	0	0	0	2	1	0	2	1	3	0	0	0	0	0	0	2	1	0	2	1	3
414	1	ref|NP_001094392.1			57.5	351	40607	cAMP-dependent protein kinase catalytic subunit alpha [Rattus norvegicus].	231	69	0.299	17	5	21	0	16	5	26	25	31	29	20	36	8	3	9	0	6	4	7	7	7	6	3	9	16	4.2	14.4	0	11	4.571	15.312	16.692	16.882	18.545	7.636	18.346	ref|NP_001071113.1, ref|NP_001094392.1
415	1	ref|NP_001094453.1			47.7	151	16976	myosin light polypeptide 6 [Rattus norvegicus].	55	55	1	2	2	4	1	5	1	7	9	3	11	5	5	2	2	4	1	5	1	7	9	3	11	5	5	2	2	4	1	5	1	7	9	3	11	5	5
415.01	1	ref|NP_001102954.1		redundant	47.7	151	16962	myosin light polypeptide 6 [Rattus norvegicus].	55	55	1	2	2	4	1	5	1	7	9	3	11	5	5	2	2	4	1	5	1	7	9	3	11	5	5	2	2	4	1	5	1	7	9	3	11	5	5
416	1	ref|NP_001094465.1			8.4	261	27903	hypothetical protein LOC500874 [Rattus norvegicus].	3	3	1	0	0	0	0	0	0	0	0	3	0	0	0	0	0	0	0	0	0	0	0	3	0	0	0	0	0	0	0	0	0	0	0	3	0	0	0
417	1	ref|NP_001094470.1			19.9	326	36989	microtubule-associated protein RP/EB family member 2 [Rattus norvegicus].	56	55	0.982	3	1	4	0	5	1	6	6	8	3	7	12	3	1	4	0	5	1	6	6	8	3	7	11	3	1	4	0	5	1	6	6	8	3	7	11.846	ref|NP_001007657.1, ref|NP_001094470.1
418	1	ref|NP_001098083.1			7.4	353	37479	heterogeneous nuclear ribonucleoproteins A2/B1 [Rattus norvegicus].	3	3	1	0	0	0	0	0	0	0	1	0	0	0	2	0	0	0	0	0	0	0	1	0	0	0	2	0	0	0	0	0	0	0	1	0	0	0	2
419	1	ref|NP_001099181.1			12.7	872	95775	metabotropic glutamate receptor 2 precursor [Rattus norvegicus].	78	49	0.628	4	5	9	6	5	3	3	5	16	7	9	6	2	3	6	2	3	2	2	2	10	4	8	5	2.444	3.857	7.059	3.857	3.429	2.286	2.143	2.545	12.4	4.571	8.381	5.25	ref|NP_001099181.1, ref|NP_001099182.1, ref|NP_073157.1
420	1	ref|NP_001099182.1			23.5	879	98961	metabotropic glutamate receptor 3 precursor [Rattus norvegicus].	152	124	0.816	9	6	14	8	13	6	13	12	21	20	14	16	7	4	11	5	11	5	12	9	15	17	13	15	8.556	5.143	12.941	7.143	12.571	5.714	12.857	11.455	18.6	19.429	13.619	15.75	ref|NP_001099181.1, ref|NP_001099182.1
421	1	ref|NP_001099183.1			38.1	636	72784	protein kinase C alpha type [Rattus norvegicus].	257	79	0.307	17	10	26	4	16	7	35	35	23	31	33	20	5	2	10	2	7	1	13	10	5	10	11	3	5.799	2.26	11.828	2.076	7.851	1.154	16.1	12.486	6.033	12.799	13.695	3.6	ref|NP_001099183.1, ref|NP_036760.1, ref|NP_036845.3
422	1	ref|NP_001099187.1			74.5	572	62279	dihydropyrimidinase-related protein 2 [Rattus norvegicus].	2467	2116	0.858	178	102	169	105	222	138	291	276	187	251	289	259	159	87	144	95	189	119	242	227	172	213	250	219	177.482	101.875	168.46	104.927	221.182	137.577	288.538	273.025	186.435	248.715	286.74	256.029	ref|NP_001099187.1, ref|NP_037064.1, ref|NP_037066.1
423	1	ref|NP_001099188.2			10.9	796	91728	maternal embryonic message 3 [Rattus norvegicus].	30	30	1	3	1	2	0	2	1	3	2	4	7	1	4	3	1	2	0	2	1	3	2	4	7	1	4	3	1	2	0	2	1	3	2	4	7	1	4
424	1	ref|NP_001099203.1			13	486	54620	voltage-dependent L-type calcium channel subunit beta-4 [Rattus norvegicus].	94	21	0.223	7	8	8	5	6	3	8	11	9	10	10	9	0	0	3	0	0	0	2	3	2	3	4	4	0	0	6	1.667	0	1	5	7.8	4.8	6	6.667	5.667	ref|NP_001099203.1, ref|NP_036960.1, ref|NP_059042.1
425	1	ref|NP_001099218.1			4.9	650	71611	potassium voltage-gated channel subfamily D member 1 [Rattus norvegicus].	10	1	0.1	1	1	1	0	1	1	3	0	1	1	0	0	0	0	0	0	0	0	1	0	0	0	0	0	0	0	0	0	0	0.5	1.5	0	0	0	0	0	ref|NP_001099218.1, ref|NP_113918.2
426	1	ref|NP_001099272.1			2.3	698	78089	DEAH (Asp-Glu-Ala-His) box polypeptide 33 [Rattus norvegicus].	5	5	1	0	0	1	2	1	0	1	0	0	0	0	0	0	0	1	2	1	0	1	0	0	0	0	0	0	0	1	2	1	0	1	0	0	0	0	0
427	1	ref|NP_001099284.1			7	859	97694	active breakpoint cluster region-related protein [Rattus norvegicus].	4	4	1	0	0	0	0	1	0	0	2	1	0	0	0	0	0	0	0	1	0	0	2	1	0	0	0	0	0	0	0	1	0	0	2	1	0	0	0
428	1	ref|NP_001099310.1			75	128	13987	ras-related protein Rab-5C [Rattus norvegicus].	105	105	1	2	3	6	3	8	1	18	13	13	14	12	12	2	3	6	3	8	1	18	13	13	14	12	12	2	3	6	3	8	1	18	13	13	14	12	12
429	1	ref|NP_001099326.1			16	200	23289	charged multivesicular body protein 6 [Rattus norvegicus].	25	25	1	1	1	1	1	2	1	2	2	2	5	3	4	1	1	1	1	2	1	2	2	2	5	3	4	1	1	1	1	2	1	2	2	2	5	3	4
430	1	ref|NP_001099367.1			16.1	497	54089	T-complex protein 1 subunit theta [Rattus norvegicus].	51	51	1	1	0	4	0	7	1	5	5	6	8	8	6	1	0	4	0	7	1	5	5	6	8	8	6	1	0	4	0	7	1	5	5	6	8	8	6
431	1	ref|NP_001099389.1			33.8	145	16252	mitochondrial fission 1 protein [Rattus norvegicus].	14	14	1	1	1	1	0	0	0	2	3	0	2	1	3	1	1	1	0	0	0	2	3	0	2	1	3	1	1	1	0	0	0	2	3	0	2	1	3
432	1	ref|NP_001099403.1			36.5	178	20537	actin-related protein 2/3 complex subunit 3 [Rattus norvegicus].	35	35	1	0	1	1	0	2	0	5	5	4	7	3	7	0	1	1	0	2	0	5	5	4	7	3	7	0	1	1	0	2	0	5	5	4	7	3	7
433	1	ref|NP_001099409.1			13.5	215	23385	nascent polypeptide-associated complex subunit alpha isoform 1 [Rattus norvegicus].	3	3	1	0	0	0	0	0	0	3	0	0	0	0	0	0	0	0	0	0	0	3	0	0	0	0	0	0	0	0	0	0	0	3	0	0	0	0	0
433.01	1	ref|NP_001185509.1		redundant	1.3	2163	220198	nascent polypeptide-associated complex subunit alpha isoform 2 [Rattus norvegicus].	3	3	1	0	0	0	0	0	0	3	0	0	0	0	0	0	0	0	0	0	0	3	0	0	0	0	0	0	0	0	0	0	0	3	0	0	0	0	0
434	1	ref|NP_001099458.2			6.8	1894	211605	plexin-A2 [Rattus norvegicus].	56	13	0.232	4	3	6	4	4	4	1	7	7	4	6	6	0	0	2	1	0	2	0	1	2	2	2	1	0	0	2.8	1.75	0	2.667	0	1.667	3.429	2.571	3.143	3.5	ref|NP_001099458.2, ref|XP_001072622.2
435	1	ref|NP_001099501.1			37	216	24338	purine nucleoside phosphorylase [Rattus norvegicus].	20	20	1	0	0	1	0	1	0	1	1	3	5	4	4	0	0	1	0	1	0	1	1	3	5	4	4	0	0	1	0	1	0	1	1	3	5	4	4
436	1	ref|NP_001099521.1			27.7	282	31365	S-formylglutathione hydrolase [Rattus norvegicus].	5	5	1	0	0	0	0	0	0	1	2	0	1	0	1	0	0	0	0	0	0	1	2	0	1	0	1	0	0	0	0	0	0	1	2	0	1	0	1
437	1	ref|NP_001099536.1			19.2	291	30822	6-phosphogluconolactonase [Rattus norvegicus].	6	6	1	0	0	0	0	0	0	0	0	3	2	1	0	0	0	0	0	0	0	0	0	3	2	1	0	0	0	0	0	0	0	0	0	3	2	1	0
438	1	ref|NP_001099554.2			3.3	1317	140763	tankyrase-1 [Rattus norvegicus].	4	4	1	0	0	0	0	0	1	0	0	0	0	1	2	0	0	0	0	0	1	0	0	0	0	1	2	0	0	0	0	0	1	0	0	0	0	1	2
439	1	ref|NP_001099558.1			23.3	339	37711	erlin-2 [Rattus norvegicus].	17	9	0.529	1	0	0	1	1	0	2	4	1	1	3	3	0	0	0	1	0	0	0	2	1	1	2	2	0.5	0	0	1	0.5	0	0	4	1	1	3	3	ref|NP_001099558.1, ref|NP_001099823.1
440	1	ref|NP_001099588.1			13.1	382	42834	tubulin alpha chain-like 3 [Rattus norvegicus].	428	1	0.002	20	4	27	2	24	15	53	68	27	60	63	65	0	0	0	0	0	0	0	0	0	0	1	0	0	0	0	0	0	0	0	0	0	0	1.626	0	ref|NP_001007005.1, ref|NP_001011995.1, ref|NP_001019510.1, ref|NP_001037735.1, ref|NP_001099588.1, ref|NP_071634.1
441	1	ref|NP_001099695.1			24.4	450	49033	protein tweety homolog 1 [Rattus norvegicus].	337	337	1	12	14	36	8	33	14	34	32	54	33	29	38	12	14	36	8	33	14	34	32	54	33	29	38	12	14	36	8	33	14	34	32	54	33	29	38
442	1	ref|NP_001099706.1			23.8	206	22095	flavin reductase [Rattus norvegicus].	4	4	1	0	0	0	0	0	0	2	0	0	1	1	0	0	0	0	0	0	0	2	0	0	1	1	0	0	0	0	0	0	0	2	0	0	1	1	0
443	1	ref|NP_001099736.1			5	1733	194032	tight junction protein ZO-1 [Rattus norvegicus].	11	10	0.909	0	0	0	0	0	1	1	3	2	2	0	2	0	0	0	0	0	1	1	2	2	2	0	2	0	0	0	0	0	1	1	2.667	2	2	0	2	ref|NP_001099736.1, ref|NP_446225.1
444	1	ref|NP_001099765.1			14.2	452	49523	elongation factor Tu, mitochondrial precursor [Rattus norvegicus].	10	10	1	0	0	0	0	1	0	0	0	2	3	0	4	0	0	0	0	1	0	0	0	2	3	0	4	0	0	0	0	1	0	0	0	2	3	0	4
445	1	ref|NP_001099774.1			13.5	394	44079	G-protein coupled receptor family C group 5 member B [Rattus norvegicus].	23	23	1	1	0	1	0	3	0	2	3	5	1	0	7	1	0	1	0	3	0	2	3	5	1	0	7	1	0	1	0	3	0	2	3	5	1	0	7
446	1	ref|NP_001099792.1			42.9	212	23971	NADH dehydrogenase [ubiquinone] iron-sulfur protein 8, mitochondrial [Rattus norvegicus].	20	20	1	0	0	0	0	0	0	0	1	7	2	0	10	0	0	0	0	0	0	0	1	7	2	0	10	0	0	0	0	0	0	0	1	7	2	0	10
447	1	ref|NP_001099802.1			26.9	271	31271	ubiquitin thioesterase OTUB1 [Rattus norvegicus].	37	37	1	2	1	1	1	3	1	3	6	3	4	4	8	2	1	1	1	3	1	3	6	3	4	4	8	2	1	1	1	3	1	3	6	3	4	4	8
448	1	ref|NP_001099804.1			32.5	797	90574	neutral alpha-glucosidase AB [Rattus norvegicus].	113	113	1	3	5	6	2	6	1	17	13	13	12	24	11	3	5	6	2	6	1	17	13	13	12	24	11	3	5	6	2	6	1	17	13	13	12	24	11
449	1	ref|NP_001099816.1			29.9	157	17792	ubiquitin-like protein 4A [Rattus norvegicus].	7	7	1	0	0	1	0	0	0	1	2	0	2	0	1	0	0	1	0	0	0	1	2	0	2	0	1	0	0	1	0	0	0	1	2	0	2	0	1
450	1	ref|NP_001099823.1			11.2	348	39267	erlin-1 [Rattus norvegicus].	9	1	0.111	1	0	0	0	1	0	3	2	0	0	1	1	0	0	0	0	0	0	1	0	0	0	0	0	0.5	0	0	0	0.5	0	3	0	0	0	0	0	ref|NP_001099558.1, ref|NP_001099823.1
451	1	ref|NP_001099830.1			33.3	186	21960	NADH dehydrogenase [ubiquinone] 1 beta subcomplex subunit 8, mitochondrial [Rattus norvegicus].	9	9	1	0	0	0	0	0	0	0	0	5	0	0	4	0	0	0	0	0	0	0	0	5	0	0	4	0	0	0	0	0	0	0	0	5	0	0	4
452	1	ref|NP_001099834.1			39.1	376	42615	alpha-centractin [Rattus norvegicus].	161	42	0.261	5	3	11	1	15	9	19	20	14	22	20	22	1	0	4	0	5	2	7	6	2	7	4	4	2	0	8.667	0.5	12.143	9	16.333	16.5	10	17.5	14.667	16	ref|NP_001034117.2, ref|NP_001099834.1
453	1	ref|NP_001099851.1			12.7	820	89672	sushi domain-containing protein 2 [Rattus norvegicus].	18	18	1	0	2	0	0	2	1	3	1	4	2	2	1	0	2	0	0	2	1	3	1	4	2	2	1	0	2	0	0	2	1	3	1	4	2	2	1
454	1	ref|NP_001099855.1			44.4	108	12098	CDGSH iron-sulfur domain-containing protein 1 [Rattus norvegicus].	16	16	1	0	0	0	0	0	0	0	0	6	1	0	9	0	0	0	0	0	0	0	0	6	1	0	9	0	0	0	0	0	0	0	0	6	1	0	9
455	1	ref|NP_001099879.1			26.9	376	41964	beta-actin-like protein 2 [Rattus norvegicus].	736	48	0.065	33	29	41	27	51	32	106	107	56	85	68	101	2	1	1	2	1	4	6	4	6	11	5	5	2.697	1.538	1.333	3.02	1.368	5.836	8.007	5.466	8.222	14.371	6.79	6.86	ref|NP_001099879.1, ref|NP_001120921.1, ref|NP_062056.1
456	1	ref|NP_001099883.1			2.7	1098	122063	caspase recruitment domain-containing protein 6 [Rattus norvegicus].	4	4	1	0	0	0	0	1	0	0	0	3	0	0	0	0	0	0	0	1	0	0	0	3	0	0	0	0	0	0	0	1	0	0	0	3	0	0	0
457	1	ref|NP_001099891.1			43.3	224	24270	tumor protein D52 [Rattus norvegicus].	29	29	1	1	0	2	0	2	0	6	2	2	4	8	2	1	0	2	0	2	0	6	2	2	4	8	2	1	0	2	0	2	0	6	2	2	4	8	2
458	1	ref|NP_001099896.1			20.1	189	21665	NADH dehydrogenase [ubiquinone] 1 beta subcomplex subunit 5, mitochondrial [Rattus norvegicus].	17	17	1	0	0	0	0	0	0	1	3	6	2	0	5	0	0	0	0	0	0	1	3	6	2	0	5	0	0	0	0	0	0	1	3	6	2	0	5
459	1	ref|NP_001099898.2			21.7	838	94222	heat shock 70 kDa protein 4L [Rattus norvegicus].	56	32	0.571	6	1	3	2	3	0	8	11	3	9	5	5	5	0	2	2	1	0	3	6	2	6	3	2	5.417	0.333	2.2	2	1.476	0	3.95	7.85	2.222	7.033	4.179	2.667	ref|NP_001011901.1, ref|NP_001099898.2, ref|NP_705893.1
460	1	ref|NP_001099958.2			23.1	303	33529	mitochondrial carrier homolog 2 [Rattus norvegicus].	11	11	1	0	0	1	0	0	0	0	0	3	0	0	7	0	0	1	0	0	0	0	0	3	0	0	7	0	0	1	0	0	0	0	0	3	0	0	7
461	1	ref|NP_001099959.1			35.6	264	30227	NADH dehydrogenase [ubiquinone] iron-sulfur protein 3, mitochondrial [Rattus norvegicus].	87	87	1	2	1	5	2	1	0	10	5	26	6	8	21	2	1	5	2	1	0	10	5	26	6	8	21	2	1	5	2	1	0	10	5	26	6	8	21
462	1	ref|NP_001100046.2			10.1	306	33423	armadillo repeat-containing protein 10 [Rattus norvegicus].	3	3	1	0	0	0	0	0	0	0	0	1	0	0	2	0	0	0	0	0	0	0	0	1	0	0	2	0	0	0	0	0	0	0	0	1	0	0	2
463	1	ref|NP_001100058.1			30.4	227	26436	coiled-coil-helix-coiled-coil-helix domain-containing protein 3, mitochondrial [Rattus norvegicus].	24	24	1	0	0	2	1	0	0	2	2	4	2	3	8	0	0	2	1	0	0	2	2	4	2	3	8	0	0	2	1	0	0	2	2	4	2	3	8
464	1	ref|NP_001100068.1			51.4	953	105287	catenin alpha-2 [Rattus norvegicus].	260	217	0.835	5	7	16	10	5	1	32	41	49	32	36	26	4	7	13	8	4	1	27	32	41	26	33	21	4.667	7	15.786	10	5	1	31.355	39.784	48.81	31.778	35.676	25.375	ref|NP_001007146.1, ref|NP_001100068.1
465	1	ref|NP_001100073.1			13.4	544	59659	T-complex protein 1 subunit eta [Rattus norvegicus].	18	18	1	2	0	1	0	0	0	2	2	4	3	2	2	2	0	1	0	0	0	2	2	4	3	2	2	2	0	1	0	0	0	2	2	4	3	2	2
466	1	ref|NP_001100078.1			16.5	261	29212	coiled-coil-helix-coiled-coil-helix domain-containing protein 6 [Rattus norvegicus].	12	12	1	0	0	0	0	0	0	0	1	4	2	1	4	0	0	0	0	0	0	0	1	4	2	1	4	0	0	0	0	0	0	0	1	4	2	1	4
467	1	ref|NP_001100080.1			39.4	155	17568	histone deacetylase 11 [Rattus norvegicus].	31	31	1	1	0	3	0	3	0	7	4	5	2	4	2	1	0	3	0	3	0	7	4	5	2	4	2	1	0	3	0	3	0	7	4	5	2	4	2
468	1	ref|NP_001100089.1			17.5	858	95780	ubiquitin carboxyl-terminal hydrolase 5 [Rattus norvegicus].	61	61	1	5	2	7	0	5	3	7	8	5	7	6	6	5	2	7	0	5	3	7	8	5	7	6	6	5	2	7	0	5	3	7	8	5	7	6	6
469	1	ref|NP_001100130.1			28	118	13711	V-type proton ATPase subunit G 1 [Rattus norvegicus].	10	10	1	0	1	0	0	1	0	2	2	0	2	0	2	0	1	0	0	1	0	2	2	0	2	0	2	0	1	0	0	1	0	2	2	0	2	0	2
470	1	ref|NP_001100171.1			47.9	165	18333	peptidyl-prolyl cis-trans isomerase NIMA-interacting 1 [Rattus norvegicus].	24	24	1	0	0	0	0	1	0	4	4	1	5	2	7	0	0	0	0	1	0	4	4	1	5	2	7	0	0	0	0	1	0	4	4	1	5	2	7
471	1	ref|NP_001100174.1			20.8	120	13275	cytochrome c oxidase subunit VIIa polypeptide 2 like [Rattus norvegicus].	5	5	1	0	0	0	0	0	0	1	0	1	0	0	3	0	0	0	0	0	0	1	0	1	0	0	3	0	0	0	0	0	0	1	0	1	0	0	3
472	1	ref|NP_001100188.1			8.4	323	37330	family with sequence similarity 49, member A [Rattus norvegicus].	9	7	0.778	1	0	0	0	2	0	2	1	0	1	0	2	0	0	0	0	1	0	2	1	0	1	0	2	0	0	0	0	1.2	0	2	1	0	1	0	2	ref|NP_001100188.1, ref|NP_001119739.1
473	1	ref|NP_001100206.2			16.5	224	25180	peptidyl-prolyl cis-trans isomerase FKBP3 [Rattus norvegicus].	8	8	1	0	0	0	0	0	0	2	1	0	1	2	2	0	0	0	0	0	0	2	1	0	1	2	2	0	0	0	0	0	0	2	1	0	1	2	2
474	1	ref|NP_001100207.1			1.9	2031	234843	ninein [Rattus norvegicus].	4	4	1	1	0	0	2	0	0	0	1	0	0	0	0	1	0	0	2	0	0	0	1	0	0	0	0	1	0	0	2	0	0	0	1	0	0	0	0
475	1	ref|NP_001100210.1			6.3	429	50347	serine/threonine-protein phosphatase 2A 56 kDa regulatory subunit epsilon isoform [Rattus norvegicus].	15	15	1	1	0	0	0	1	0	4	3	3	1	1	1	1	0	0	0	1	0	4	3	3	1	1	1	1	0	0	0	1	0	4	3	3	1	1	1
476	1	ref|NP_001100216.1			27.3	99	11313	acylphosphatase-1 [Rattus norvegicus].	16	16	1	0	0	1	0	2	0	2	3	0	2	3	3	0	0	1	0	2	0	2	3	0	2	3	3	0	0	1	0	2	0	2	3	0	2	3	3
477	1	ref|NP_001100226.1			38.4	151	17635	NADH dehydrogenase [ubiquinone] 1 beta subcomplex subunit 11, mitochondrial [Rattus norvegicus].	5	5	1	0	0	0	0	0	0	1	0	1	0	0	3	0	0	0	0	0	0	1	0	1	0	0	3	0	0	0	0	0	0	1	0	1	0	0	3
478	1	ref|NP_001100241.1			2.2	903	96268	ankyrin repeat domain-containing protein 24 [Rattus norvegicus].	14	14	1	1	0	0	1	1	0	2	1	1	4	1	2	1	0	0	1	1	0	2	1	1	4	1	2	1	0	0	1	1	0	2	1	1	4	1	2
479	1	ref|NP_001100251.2			20	145	17179	NADH dehydrogenase (ubiquinone) 1 alpha subcomplex, 12 [Rattus norvegicus].	6	6	1	0	0	0	0	0	0	1	0	3	0	0	2	0	0	0	0	0	0	1	0	3	0	0	2	0	0	0	0	0	0	1	0	3	0	0	2
480	1	ref|NP_001100274.1			11.6	189	21186	transmembrane protein 205 [Rattus norvegicus].	3	3	1	0	1	0	0	0	0	0	0	0	0	2	0	0	1	0	0	0	0	0	0	0	0	2	0	0	1	0	0	0	0	0	0	0	0	2	0
481	1	ref|NP_001100276.1			21.3	525	59219	glucosidase 2 subunit beta [Rattus norvegicus].	93	93	1	2	9	5	4	6	3	11	8	12	7	18	8	2	9	5	4	6	3	11	8	12	7	18	8	2	9	5	4	6	3	11	8	12	7	18	8
482	1	ref|NP_001100279.1			11	336	39126	vacuolar protein sorting 26 homolog B [Rattus norvegicus].	13	13	1	0	0	0	0	2	0	3	4	0	1	1	2	0	0	0	0	2	0	3	4	0	1	1	2	0	0	0	0	2	0	3	4	0	1	1	2
483	1	ref|NP_001100284.1			1.1	2155	239466	alpha-tectorin [Rattus norvegicus].	7	7	1	0	0	0	1	2	0	0	0	0	1	1	2	0	0	0	1	2	0	0	0	0	1	1	2	0	0	0	1	2	0	0	0	0	1	1	2
484	1	ref|NP_001100301.1			14.9	362	43105	hypothetical protein LOC300783 [Rattus norvegicus].	15	15	1	0	0	0	0	0	1	3	0	6	1	2	2	0	0	0	0	0	1	3	0	6	1	2	2	0	0	0	0	0	1	3	0	6	1	2	2
485	1	ref|NP_001100374.1			3.7	1178	135057	mitogen-activated protein kinase kinase kinase kinase 4 [Rattus norvegicus].	13	1	0.077	0	0	0	1	1	2	2	1	1	2	0	3	0	0	0	0	0	0	0	0	0	0	0	1	0	0	0	0.5	0.5	1	1	0.5	0.5	0	0	3	ref|NP_001100374.1, ref|XP_002724558.1
486	1	ref|NP_001100381.1			5.8	794	88004	major facilitator superfamily domain-containing protein 6 [Rattus norvegicus].	8	8	1	0	0	0	0	0	0	2	2	2	0	0	2	0	0	0	0	0	0	2	2	2	0	0	2	0	0	0	0	0	0	2	2	2	0	0	2
487	1	ref|NP_001100389.1			51.3	300	34348	actin-related protein 2/3 complex subunit 2 [Rattus norvegicus].	72	72	1	2	0	3	0	4	0	11	10	8	11	11	12	2	0	3	0	4	0	11	10	8	11	11	12	2	0	3	0	4	0	11	10	8	11	11	12
488	1	ref|NP_001100404.1			3.7	587	67661	protein POF1B [Rattus norvegicus].	5	5	1	1	2	0	0	0	0	0	1	0	1	0	0	1	2	0	0	0	0	0	1	0	1	0	0	1	2	0	0	0	0	0	1	0	1	0	0
489	1	ref|NP_001100420.1			72.7	183	20746	RAP2C, member of RAS oncogene family [Rattus norvegicus].	156	43	0.276	6	1	7	4	5	1	23	21	24	24	18	22	1	0	2	1	2	1	4	3	9	8	4	8	3.5	0	2.909	2.5	2.5	1	7.167	5.571	14.87	13.818	6.947	12.148	ref|NP_001100420.1, ref|NP_596901.1
490	1	ref|NP_001100450.1			9.2	586	66258	adenylate cyclase 9 [Rattus norvegicus].	9	9	1	3	1	1	1	0	0	2	0	1	0	0	0	3	1	1	1	0	0	2	0	1	0	0	0	3	1	1	1	0	0	2	0	1	0	0	0
491	1	ref|NP_001100455.1			26.6	199	21371	synaptogyrin-3 [Rattus norvegicus].	81	81	1	2	1	5	2	2	2	11	10	13	8	11	14	2	1	5	2	2	2	11	10	13	8	11	14	2	1	5	2	2	2	11	10	13	8	11	14
492	1	ref|NP_001100466.1			23.6	593	68680	cytoplasmic FMR1 interacting protein 2 [Rattus norvegicus].	88	39	0.443	9	7	4	3	3	3	8	8	10	11	7	15	5	2	1	1	1	1	3	4	6	6	2	7	7.5	3.667	1.6	1.667	1.333	1.5	4.25	5.143	8.182	8.143	2.833	11.667	ref|NP_001100466.1, ref|NP_001100987.1
493	1	ref|NP_001100472.1			64.8	429	49857	septin-8 [Rattus norvegicus].	435	213	0.49	23	17	31	11	35	16	56	55	44	45	53	49	10	6	13	4	14	6	29	34	23	21	27	26	12.215	7.5	15.956	5.037	19.324	7.694	35.149	38.901	27.947	25.04	33.281	31.142	ref|NP_001100472.1, ref|NP_001100678.1, ref|NP_001107212.1, ref|NP_001166900.1
494	1	ref|NP_001100481.1			10.1	247	26549	mannose-P-dolichol utilization defect 1 protein [Rattus norvegicus].	4	4	1	0	0	0	0	0	0	0	0	3	0	1	0	0	0	0	0	0	0	0	0	3	0	1	0	0	0	0	0	0	0	0	0	3	0	1	0
495	1	ref|NP_001100527.1			14	342	38927	DDB1- and CUL4-associated factor 7 [Rattus norvegicus].	5	5	1	0	0	1	0	0	0	1	0	2	1	0	0	0	0	1	0	0	0	1	0	2	1	0	0	0	0	1	0	0	0	1	0	2	1	0	0
496	1	ref|NP_001100580.1			18.8	277	30842	carbonyl reductase [NADPH] 3 [Rattus norvegicus].	10	7	0.7	0	0	0	1	0	0	0	0	2	1	3	3	0	0	0	1	0	0	0	0	2	1	2	1	0	0	0	1	0	0	0	0	2	1	2.222	1.333	ref|NP_001100580.1, ref|NP_062043.1
497	1	ref|NP_001100594.1			9.4	524	57582	protein tweety homolog 3 [Rattus norvegicus].	23	23	1	1	1	2	1	2	0	1	3	2	4	3	3	1	1	2	1	2	0	1	3	2	4	3	3	1	1	2	1	2	0	1	3	2	4	3	3
498	1	ref|NP_001100619.1			1.5	3034	333234	E1A binding protein p400 [Rattus norvegicus].	3	3	1	0	0	0	0	0	0	0	0	0	0	2	1	0	0	0	0	0	0	0	0	0	0	2	1	0	0	0	0	0	0	0	0	0	0	2	1
499	1	ref|NP_001100651.1			6.9	605	67219	plakophilin-1 [Rattus norvegicus].	12	12	1	0	1	0	2	0	2	0	5	0	0	0	2	0	1	0	2	0	2	0	5	0	0	0	2	0	1	0	2	0	2	0	5	0	0	0	2
500	1	ref|NP_001100678.1			51.2	432	49783	septin-11 [Rattus norvegicus].	513	214	0.417	25	18	35	15	29	15	76	63	50	73	60	54	11	7	13	7	6	5	36	28	21	35	21	24	14.048	8.75	18.556	9.815	9.205	6.412	51.182	39.575	30.767	50.484	33.469	32.844	ref|NP_001100472.1, ref|NP_001100678.1, ref|NP_001107212.1, ref|NP_001166900.1
501	1	ref|NP_001100755.2			4	572	63733	glypican 5 precursor [Rattus norvegicus].	5	5	1	0	0	3	0	0	0	0	0	1	0	1	0	0	0	3	0	0	0	0	0	1	0	1	0	0	0	3	0	0	0	0	0	1	0	1	0
502	1	ref|NP_001100781.1			57.5	362	42069	ectonucleotide pyrophosphatase/phosphodiesterase family member 6 [Rattus norvegicus].	298	298	1	20	12	20	17	30	23	40	28	27	20	34	27	20	12	20	17	30	23	40	28	27	20	34	27	20	12	20	17	30	23	40	28	27	20	34	27
503	1	ref|NP_001100792.1			3.6	1707	187125	ankyrin 1, erythrocytic [Rattus norvegicus].	28	4	0.143	2	3	3	0	2	0	2	1	4	4	4	3	1	1	1	0	1	0	0	0	0	0	0	0	1.02	1.057	1.267	0	1.5	0	0	0	0	0	0	0	ref|NP_001029156.1, ref|NP_001100792.1, ref|NP_113993.1, ref|XP_342338.4
504	1	ref|NP_001100832.1			12.7	449	49874	WD repeat-containing protein 37 [Rattus norvegicus].	14	14	1	0	0	0	0	0	0	1	3	5	1	1	3	0	0	0	0	0	0	1	3	5	1	1	3	0	0	0	0	0	0	1	3	5	1	1	3
505	1	ref|NP_001100854.1			59.6	230	25603	gamma-soluble NSF attachment protein [Rattus norvegicus].	166	166	1	11	7	13	9	14	7	19	20	9	18	19	20	11	7	13	9	14	7	19	20	9	18	19	20	11	7	13	9	14	7	19	20	9	18	19	20
506	1	ref|NP_001100879.1			13.4	350	41218	casein kinase II subunit alpha' [Rattus norvegicus].	6	6	1	0	0	1	0	0	0	2	0	0	1	2	0	0	0	1	0	0	0	2	0	0	1	2	0	0	0	1	0	0	0	2	0	0	1	2	0
507	1	ref|NP_001100896.1			15.3	320	36493	26S proteasome non-ATPase regulatory subunit 7 [Rattus norvegicus].	5	5	1	0	0	1	0	0	0	2	0	0	2	0	0	0	0	1	0	0	0	2	0	0	2	0	0	0	0	1	0	0	0	2	0	0	2	0	0
508	1	ref|NP_001100915.1			39.4	675	74831	heat shock 70 kDa protein 12A [Rattus norvegicus].	148	148	1	8	5	16	7	5	4	21	18	21	19	13	11	8	5	16	7	5	4	21	18	21	19	13	11	8	5	16	7	5	4	21	18	21	19	13	11
509	1	ref|NP_001100922.1			45.5	191	21906	programmed cell death protein 6 [Rattus norvegicus].	38	38	1	0	1	2	1	2	0	5	1	7	7	3	9	0	1	2	1	2	0	5	1	7	7	3	9	0	1	2	1	2	0	5	1	7	7	3	9
510	1	ref|NP_001100929.1			38.1	210	24321	regulator of G-protein signaling 17 [Rattus norvegicus].	8	8	1	0	0	1	0	0	0	3	2	1	0	1	0	0	0	1	0	0	0	3	2	1	0	1	0	0	0	1	0	0	0	3	2	1	0	1	0
511	1	ref|NP_001100981.1			47.7	977	107676	adaptor-related protein complex 2, alpha 1 subunit [Rattus norvegicus].	837	352	0.421	52	47	61	31	47	26	105	113	76	113	84	82	19	12	25	7	19	8	55	58	32	53	29	35	31.796	24.727	41.364	13	31.667	14.545	79.336	81.116	52.706	79.723	49.449	54.353	ref|NP_001100981.1, ref|NP_112270.2
512	1	ref|NP_001100987.1			15.5	1253	145258	cytoplasmic FMR1 interacting protein 1 [Rattus norvegicus].	117	68	0.581	7	9	7	4	7	5	14	14	9	13	15	13	3	4	4	2	5	3	9	10	5	8	10	5	4.5	7.333	6.4	3.333	6.667	4.5	12.75	12.857	6.818	10.857	14.167	8.333	ref|NP_001100466.1, ref|NP_001100987.1
513	1	ref|NP_001101086.1			54	593	65607	copine-5 [Rattus norvegicus].	492	281	0.571	25	28	40	30	36	21	61	56	64	39	68	24	15	15	25	14	17	10	38	34	39	23	37	14	24.647	28	39.226	30	35.4	20.818	59.878	54.763	61.113	38.464	64.903	23	ref|NP_001020153.1, ref|NP_001101086.1, ref|NP_001101924.1, ref|NP_001102220.1, ref|NP_001102473.1, ref|XP_002725152.1, ref|XP_002725417.1
514	1	ref|NP_001101143.2			8.2	502	55443	solute carrier family 7 (cationic amino acid transporter, y+ system), member 11 [Rattus norvegicus].	18	18	1	1	0	4	0	2	0	1	2	1	2	0	5	1	0	4	0	2	0	1	2	1	2	0	5	1	0	4	0	2	0	1	2	1	2	0	5
515	1	ref|NP_001101154.1			2.8	1294	144297	rap guanine nucleotide exchange factor 2 [Rattus norvegicus].	8	8	1	1	0	0	0	0	0	2	2	0	1	2	0	1	0	0	0	0	0	2	2	0	1	2	0	1	0	0	0	0	0	2	2	0	1	2	0
516	1	ref|NP_001101198.1			19.9	478	52250	rap1 GTPase-GDP dissociation stimulator 1 [Rattus norvegicus].	31	31	1	0	0	1	0	2	0	8	7	0	6	2	5	0	0	1	0	2	0	8	7	0	6	2	5	0	0	1	0	2	0	8	7	0	6	2	5
517	1	ref|NP_001101200.1			12.6	955	109183	kinesin heavy chain isoform 5C [Rattus norvegicus].	24	7	0.292	1	0	0	0	0	0	6	4	0	8	2	3	0	0	0	0	0	0	2	1	0	3	0	1	0	0	0	0	0	0	5	2	0	6.286	0	1.286	ref|NP_001101200.1, ref|NP_476550.1, ref|NP_997688.1
518	1	ref|NP_001101210.1			5.5	932	104073	catenin delta-1 [Rattus norvegicus].	9	9	1	1	2	1	0	1	0	0	1	0	2	0	1	1	2	1	0	1	0	0	1	0	2	0	1	1	2	1	0	1	0	0	1	0	2	0	1
519	1	ref|NP_001101217.2			8.2	439	50624	Rho GTPase activating protein 1 [Rattus norvegicus].	5	5	1	0	0	0	0	0	0	1	0	0	1	1	2	0	0	0	0	0	0	1	0	0	1	1	2	0	0	0	0	0	0	1	0	0	1	1	2
520	1	ref|NP_001101219.1			13.8	189	20940	tumor protein p53-inducible protein 11 [Rattus norvegicus].	9	9	1	0	0	1	0	1	0	0	1	0	1	3	2	0	0	1	0	1	0	0	1	0	1	3	2	0	0	1	0	1	0	0	1	0	1	3	2
521	1	ref|NP_001101223.1			5	640	71993	leucine-rich repeat-containing protein 4C [Rattus norvegicus].	8	6	0.75	0	0	1	0	0	0	0	1	3	1	1	1	0	0	1	0	0	0	0	0	3	0	1	1	0	0	1	0	0	0	0	0.5	3	0	1	1	ref|NP_001101223.1, ref|XP_218615.2
522	1	ref|NP_001101244.1			46	198	21928	inosine triphosphate pyrophosphatase [Rattus norvegicus].	17	17	1	0	0	1	0	3	0	1	1	3	3	1	4	0	0	1	0	3	0	1	1	3	3	1	4	0	0	1	0	3	0	1	1	3	3	1	4
523	1	ref|NP_001101275.1			2	931	100288	nuclear factor of activated T-cells, cytoplasmic 2 [Rattus norvegicus].	3	3	1	1	0	0	2	0	0	0	0	0	0	0	0	1	0	0	2	0	0	0	0	0	0	0	0	1	0	0	2	0	0	0	0	0	0	0	0
524	1	ref|NP_001101334.2			2	1024	116789	SWI/SNF-related matrix-associated actin-dependent regulator of chromatin subfamily A containing DEAD/H box 1 [Rattus norvegicus].	6	6	1	0	0	0	3	0	1	0	0	0	1	0	1	0	0	0	3	0	1	0	0	0	1	0	1	0	0	0	3	0	1	0	0	0	1	0	1
525	1	ref|NP_001101337.2			19.1	513	56852	V-type proton ATPase subunit B, kidney isoform [Rattus norvegicus].	364	2	0.005	17	3	27	3	23	9	68	66	20	55	24	49	0	0	0	0	0	0	0	2	0	0	0	0	0	0	0	0	0	0	0	2.955	0	0	0	0	ref|NP_001101337.2, ref|NP_476561.1
526	1	ref|NP_001101341.1			12.1	873	94399	hypothetical protein LOC312504 [Rattus norvegicus].	56	56	1	2	3	6	4	3	3	4	7	6	5	7	6	2	3	6	4	3	3	4	7	6	5	7	6	2	3	6	4	3	3	4	7	6	5	7	6
527	1	ref|NP_001101351.1			2.3	1716	190137	plexin-D1 [Rattus norvegicus].	5	5	1	0	0	0	0	0	2	1	2	0	0	0	0	0	0	0	0	0	2	1	2	0	0	0	0	0	0	0	0	0	2	1	2	0	0	0	0
528	1	ref|NP_001101359.1			19.4	247	28056	myeloid leukemia factor 2 [Rattus norvegicus].	12	12	1	1	1	1	0	0	0	2	0	1	2	1	3	1	1	1	0	0	0	2	0	1	2	1	3	1	1	1	0	0	0	2	0	1	2	1	3
529	1	ref|NP_001101361.1			8.4	486	56338	serine/threonine-protein phosphatase 2A 56 kDa regulatory subunit alpha isoform [Rattus norvegicus].	4	4	1	0	0	0	0	1	0	2	0	0	0	1	0	0	0	0	0	1	0	2	0	0	0	1	0	0	0	0	0	1	0	2	0	0	0	1	0
530	1	ref|NP_001101367.1			15.4	358	41218	ganglioside-induced differentiation-associated protein 1 [Rattus norvegicus].	9	9	1	0	0	0	0	0	0	1	0	3	1	1	3	0	0	0	0	0	0	1	0	3	1	1	3	0	0	0	0	0	0	1	0	3	1	1	3
531	1	ref|NP_001101500.1			4.1	968	112638	disheveled-associated activator of morphogenesis 1 [Rattus norvegicus].	9	9	1	1	0	0	1	1	1	0	0	0	3	2	0	1	0	0	1	1	1	0	0	0	3	2	0	1	0	0	1	1	1	0	0	0	3	2	0
532	1	ref|NP_001101568.1			23.3	443	50322	carboxypeptidase M [Rattus norvegicus].	48	48	1	5	3	5	2	9	5	7	2	3	2	4	1	5	3	5	2	9	5	7	2	3	2	4	1	5	3	5	2	9	5	7	2	3	2	4	1
533	1	ref|NP_001101575.1			9.9	406	44307	membrane protein MLC1 [Rattus norvegicus].	8	8	1	0	0	0	0	0	0	3	0	3	1	0	1	0	0	0	0	0	0	3	0	3	1	0	1	0	0	0	0	0	0	3	0	3	1	0	1
534	1	ref|NP_001101576.1			15.6	1841	205950	plexin-B2 [Rattus norvegicus].	51	51	1	9	2	2	1	3	7	5	5	1	4	8	4	9	2	2	1	3	7	5	5	1	4	8	4	9	2	2	1	3	7	5	5	1	4	8	4
535	1	ref|NP_001101618.1			24.4	217	24922	RAB39, member RAS oncogene family [Rattus norvegicus].	299	6	0.02	14	9	24	11	23	10	42	32	31	32	37	34	0	0	0	0	0	0	2	0	1	1	2	0	0	0	0	0	0	0	3.399	0	1.52	1.2	3.707	0	ref|NP_001012140.1, ref|NP_001013064.1, ref|NP_001101618.1, ref|NP_001102245.1, ref|NP_001103449.1, ref|NP_037149.1, ref|NP_037150.2, ref|NP_059051.1, ref|NP_059055.2, ref|NP_112352.2, ref|NP_112353.1, ref|NP_445818.1, ref|NP_445911.1, ref|NP_446041.1, ref|NP_446450.2, ref|NP_542147.1, ref|NP_598220.1, ref|NP_695229.1, ref|NP_942044.1, ref|XP_001058547.2
536	1	ref|NP_001101623.1			18	666	75145	semaphorin-7A [Rattus norvegicus].	34	34	1	1	2	4	1	5	2	2	2	7	2	6	0	1	2	4	1	5	2	2	2	7	2	6	0	1	2	4	1	5	2	2	2	7	2	6	0
537	1	ref|NP_001101653.1			39.3	122	13799	mesencephalic astrocyte-derived neurotrophic factor [Rattus norvegicus].	12	12	1	0	0	0	0	0	0	2	2	2	1	3	2	0	0	0	0	0	0	2	2	2	1	3	2	0	0	0	0	0	0	2	2	2	1	3	2
538	1	ref|NP_001101721.1			4.9	638	67261	ubiquilin-2 [Rattus norvegicus].	4	4	1	0	0	0	0	0	0	1	0	0	0	3	0	0	0	0	0	0	0	1	0	0	0	3	0	0	0	0	0	0	0	1	0	0	0	3	0
539	1	ref|NP_001101770.1			16.8	739	80667	disintegrin and metalloproteinase domain-containing protein 11 [Rattus norvegicus].	13	13	1	0	0	2	0	0	0	5	1	3	0	1	1	0	0	2	0	0	0	5	1	3	0	1	1	0	0	2	0	0	0	5	1	3	0	1	1
540	1	ref|NP_001101773.1			2.7	2053	225396	sidekick 2 [Rattus norvegicus].	10	10	1	1	1	2	0	1	0	0	1	2	2	0	0	1	1	2	0	1	0	0	1	2	2	0	0	1	1	2	0	1	0	0	1	2	2	0	0
541	1	ref|NP_001101788.1			82.3	617	68266	V-type proton ATPase catalytic subunit A [Rattus norvegicus].	1047	1047	1	36	20	47	18	48	12	197	217	59	176	66	151	36	20	47	18	48	12	197	217	59	176	66	151	36	20	47	18	48	12	197	217	59	176	66	151
542	1	ref|NP_001101794.1			10.8	203	23597	ran-specific GTPase-activating protein [Rattus norvegicus].	11	11	1	1	0	0	0	0	0	2	2	1	2	1	2	1	0	0	0	0	0	2	2	1	2	1	2	1	0	0	0	0	0	2	2	1	2	1	2
543	1	ref|NP_001101805.1			16.2	801	89598	rasGAP-activating-like protein 1 [Rattus norvegicus].	22	22	1	1	1	2	1	1	0	3	2	3	4	2	2	1	1	2	1	1	0	3	2	3	4	2	2	1	1	2	1	1	0	3	2	3	4	2	2
544	1	ref|NP_001101855.1			18.4	320	35691	dematin [Rattus norvegicus].	14	14	1	1	1	1	0	0	1	1	3	1	1	3	1	1	1	1	0	0	1	1	3	1	1	3	1	1	1	1	0	0	1	1	3	1	1	3	1
545	1	ref|NP_001101857.2			18.5	465	50307	succinyl-CoA ligase [ADP-forming] subunit beta, mitochondrial [Rattus norvegicus].	37	37	1	0	0	2	0	3	0	4	4	6	7	0	11	0	0	2	0	3	0	4	4	6	7	0	11	0	0	2	0	3	0	4	4	6	7	0	11
546	1	ref|NP_001101877.1			31.6	253	26913	methylglutaconyl-CoA hydratase, mitochondrial [Rattus norvegicus].	29	29	1	0	0	1	0	0	0	4	1	8	4	5	6	0	0	1	0	0	0	4	1	8	4	5	6	0	0	1	0	0	0	4	1	8	4	5	6
547	1	ref|NP_001101912.1			27.7	137	16569	NADH dehydrogenase [ubiquinone] 1 beta subcomplex subunit 7 [Rattus norvegicus].	14	14	1	0	0	0	0	0	0	2	3	3	1	0	5	0	0	0	0	0	0	2	3	3	1	0	5	0	0	0	0	0	0	2	3	3	1	0	5
548	1	ref|NP_001101924.1			13.4	486	54120	copine-7 [Rattus norvegicus].	59	11	0.186	4	3	4	7	4	3	8	4	7	3	9	3	1	0	0	0	0	1	3	2	1	0	3	0	1.176	0	0	0	0	1.182	3.306	2.098	1.111	0	3.36	0	ref|NP_001020153.1, ref|NP_001101086.1, ref|NP_001101924.1, ref|NP_001102220.1, ref|NP_001102473.1, ref|XP_002725152.1, ref|XP_002725417.1
549	1	ref|NP_001101931.1			60.6	218	23548	tubulin polymerization-promoting protein [Rattus norvegicus].	598	598	1	23	28	49	19	49	27	63	60	52	63	72	93	23	28	49	19	49	27	63	60	52	63	72	93	23	28	49	19	49	27	63	60	52	63	72	93
550	1	ref|NP_001101951.1			24.8	218	23910	ras-related protein R-Ras [Rattus norvegicus].	23	3	0.13	1	0	0	0	1	0	2	1	6	4	3	5	0	0	0	0	0	0	0	0	2	1	0	0	0.5	0	0	0	0	0	0	0	3.333	1.5	0	0	ref|NP_001013452.1, ref|NP_001101951.1
551	1	ref|NP_001101961.2			10.1	605	67210	NADP-dependent malic enzyme, mitochondrial [Rattus norvegicus].	8	8	1	0	0	0	0	0	0	1	1	1	1	0	4	0	0	0	0	0	0	1	1	1	1	0	4	0	0	0	0	0	0	1	1	1	1	0	4
552	1	ref|NP_001101985.1			1.4	1161	132711	lysine-specific demethylase 2A [Rattus norvegicus].	3	3	1	0	0	0	2	0	0	0	1	0	0	0	0	0	0	0	2	0	0	0	1	0	0	0	0	0	0	0	2	0	0	0	1	0	0	0	0
553	1	ref|NP_001102031.1			33.1	475	52897	adenosylhomocysteinase-like 1 [Rattus norvegicus].	69	8	0.116	1	1	9	0	8	1	11	10	6	11	3	8	0	0	0	0	2	0	1	2	1	2	0	0	0.5	0.5	4.5	0	8	0.5	11	10	6	11	0	4	ref|NP_001102031.1, ref|NP_001166981.1
554	1	ref|NP_001102047.1			11.1	323	36618	serine/threonine-protein phosphatase 2A activator [Rattus norvegicus].	10	10	1	1	0	0	0	1	0	0	1	1	3	2	1	1	0	0	0	1	0	0	1	1	3	2	1	1	0	0	0	1	0	0	1	1	3	2	1
555	1	ref|NP_001102056.1			25.5	325	38091	reticulocalbin-1 [Rattus norvegicus].	64	64	1	7	5	2	1	7	1	4	11	5	4	11	6	7	5	2	1	7	1	4	11	5	4	11	6	7	5	2	1	7	1	4	11	5	4	11	6
556	1	ref|NP_001102064.1			27	174	19638	D-tyrosyl-tRNA(Tyr) deacylase 1 [Rattus norvegicus].	13	13	1	1	0	2	0	0	0	1	2	1	2	0	4	1	0	2	0	0	0	1	2	1	2	0	4	1	0	2	0	0	0	1	2	1	2	0	4
557	1	ref|NP_001102071.1			3.1	679	75897	probable ATP-dependent RNA helicase DHX35 [Rattus norvegicus].	7	7	1	0	0	0	0	0	0	0	0	3	2	1	1	0	0	0	0	0	0	0	0	3	2	1	1	0	0	0	0	0	0	0	0	3	2	1	1
558	1	ref|NP_001102103.1			12.9	201	22242	receptor expression-enhancing protein 1 [Rattus norvegicus].	4	4	1	0	0	0	0	0	0	3	1	0	0	0	0	0	0	0	0	0	0	3	1	0	0	0	0	0	0	0	0	0	0	3	1	0	0	0	0
559	1	ref|NP_001102129.1			30.1	186	21113	dynactin 3 [Rattus norvegicus].	9	9	1	0	0	0	0	1	0	2	0	2	2	0	2	0	0	0	0	1	0	2	0	2	2	0	2	0	0	0	0	1	0	2	0	2	2	0	2
560	1	ref|NP_001102160.1			6	993	111186	hypothetical protein LOC362643 [Rattus norvegicus].	4	4	1	0	0	0	0	0	0	0	0	1	0	3	0	0	0	0	0	0	0	0	0	1	0	3	0	0	0	0	0	0	0	0	0	1	0	3	0
561	1	ref|NP_001102193.1			12.9	403	45778	cholesterol 24-hydroxylase [Rattus norvegicus].	27	27	1	1	3	1	0	1	0	5	5	1	3	4	3	1	3	1	0	1	0	5	5	1	3	4	3	1	3	1	0	1	0	5	5	1	3	4	3
562	1	ref|NP_001102196.1			9.6	560	62412	integrin beta-8 [Rattus norvegicus].	6	6	1	0	0	0	0	0	0	0	0	3	1	2	0	0	0	0	0	0	0	0	0	3	1	2	0	0	0	0	0	0	0	0	0	3	1	2	0
563	1	ref|NP_001102220.1			19.4	577	64625	copine-8 [Rattus norvegicus].	203	4	0.02	10	13	15	15	19	11	21	21	26	14	28	10	0	0	0	0	0	0	0	1	2	0	1	0	0	0	0	0	0	0	0	1.554	3.084	0	1.652	0	ref|NP_001020153.1, ref|NP_001101086.1, ref|NP_001101924.1, ref|NP_001102220.1, ref|NP_001102473.1, ref|XP_002725152.1, ref|XP_002725417.1
564	1	ref|NP_001102245.1			51.4	175	19878	ras-related protein Rab-6B [Rattus norvegicus].	261	41	0.157	14	9	17	12	23	11	31	24	32	32	28	28	2	0	1	1	2	1	7	2	5	9	6	5	2.454	0	1.156	1.333	3.188	1.238	9.606	2.701	8.427	13.007	7.617	6.426	ref|NP_001012140.1, ref|NP_001013064.1, ref|NP_001101618.1, ref|NP_001102245.1, ref|NP_001103449.1, ref|NP_037149.1, ref|NP_037150.2, ref|NP_059051.1, ref|NP_059055.2, ref|NP_112352.2, ref|NP_112353.1, ref|NP_445818.1, ref|NP_445911.1, ref|NP_446041.1, ref|NP_446450.2, ref|NP_542147.1, ref|NP_598220.1, ref|NP_695229.1, ref|NP_942044.1
565	1	ref|NP_001102247.1			3.3	1331	149388	phosphoinositide 3-kinase regulatory subunit 4 [Rattus norvegicus].	4	4	1	0	2	0	0	0	0	1	0	0	1	0	0	0	2	0	0	0	0	1	0	0	1	0	0	0	2	0	0	0	0	1	0	0	1	0	0
[truncated: 1,274 more rows]

## Sheet: peptide_summary
ProtGroup	Accession	Sequence	Begin	End	Unique	NTT	Z	TotCount	NEV731_A1_20091217	NEV731_A2_20091229	NEV731_C1_20091221	NEV731_C2_20091228	NEV731_S1_20091230	NEV731_S2_20091222	PKM801_A3_20100510	PKM801_A4_20100506	PKM801_C3_repeat_20100520	PKM801_C4_20100519	PKM801_S4_20100528	PKM801_repeat_S3_20100628	OtherLoci
[truncated: 22,908 more rows]

[truncated: 5 more sheets: quant_prep, Qnorm_work, CvsS_plot, AvsS_plot, AvsC_plot]
